# Supplementary material for: Uncovering a multitude of stage-specific splice variants and putative protein isoforms generated along mouse spermatogenesis
Source: BMC Genomics. 2024 Mar 20;25:295. doi: 10.1186/s12864-024-10170-z (PMC10953240; doi:10.1186/s12864-024-10170-z)
Supplement: Supplementary file 8 — Supplementary Table S1: Expression and annotation of detected transcripts. ENSMUST stands for Ensembl-annotated transcripts, while MSTRG designates unannotated transcripts. [file 12864_2024_10170_MOESM8_ESM.xlsx]

## Sheet: Sheet1
									Functional annotation								Coding potential
t_name	gene_id	gene_name.x	chromosome	strand	start	end	num_exons	length	sprot_Top_BLASTX_hit	prot_id	sprot_Top_BLASTP_hit	Pfam	eggnog	Kegg	gene_ontology_blast	gene_ontology_pfam	LnaDeep	CPAT	CPC2	TransDecoder	cov_2C1	FPKM_2C1	cov_2C10	FPKM_2C10	cov_2C5	FPKM_2C5	cov_LZ11	FPKM_LZ11	cov_LZ12	FPKM_LZ12	cov_LZ2	FPKM_LZ2	cov_PS13	FPKM_PS13	cov_PS3	FPKM_PS3	cov_PS8	FPKM_PS8	cov_RS14	FPKM_RS14	cov_RS4	FPKM_RS4	cov_RS9	FPKM_RS9
ENSMUST00000143873	MSTRG.13489	Ubald1	16	-	4874788	4879805	2	4749	UBAD1_MOUSE^UBAD1_MOUSE^Q:3937-4284,H:61-176^100%ID^E:3.51e-13^RecName: Full=UBA-like domain-containing protein 1;^Eukaryota; Metazoa; Chordata; Craniata; Vertebrata; Euteleostomi; Mammalia; Eutheria; Euarchontoglires; Glires; Rodentia; Myomorpha; Muroidea; Muridae; Murinae; Mus; Mus`UBAD1_MOUSE^UBAD1_MOUSE^Q:70-192,H:1-41^97.561%ID^E:4.67e-10^RecName: Full=UBA-like domain-containing protein 1;^E…	ENSMUST00000143873.p5	UBAD1_MOUSE^UBAD1_MOUSE^Q:1-116,H:61-176^100%ID^E:3.65e-75^RecName: Full=UBA-like domain-containing protein 1;^Eukaryota; Metazoa; Chordata; Craniata; Vertebrata; Euteleostomi; Mammalia; Eutheria; Euarchontoglires; Glires; Rodentia; Myomorpha; Muroidea; Muridae; Murinae; Mus; Mus	.	ENOG4111XJX^Family with sequence similarity 100, member	KEGG:mmu:207740	.	.	Noncoding	2.22e-16	coding	COD	1.41546	0.113125	20.674	1.68058	7.91399	0.666406	7.42797	0.234347	3.79113	0.439838	12.3795	0.859472	4.61	0.369422	24.0197	1.88449	18.8219	1.28669	3.34105	1.47071	14.3381	1.64936	21.3086	1.815
ENSMUST00000140333	MSTRG.38525	Abcb7	NA	-	104342266	104413856	3	593	ABCB7_MOUSE^ABCB7_MOUSE^Q:33-371,H:1-113^98.23%ID^E:1.74e-62^RecName: Full=ATP-binding cassette sub-family B member 7, mitochondrial;^Eukaryota; Metazoa; Chordata; Craniata; Vertebrata; Euteleostomi; Mammalia; Eutheria; Euarchontoglires; Glires; Rodentia; Myomorpha; Muroidea; Muridae; Murinae; Mus; Mus	ENSMUST00000140333.p2	.	.	.	.	.	.	Noncoding	0.617101	coding	COD	1.12176	0.089652	4.55205	0.370034	24.3328	2.04897	9.09744	0.287017	14.89	1.7275	15.8158	1.09805	1.89185	0.151603	0.408961	0.032085	0	0	1.29888	0.571762	4.4688	0.514063	1.9506	0.166145
ENSMUST00000216881	MSTRG.36658	Sltm	9	+	70581465	70584379	1	2915	.	.	.	.	.	.	.	.	Noncoding	5.02e-12	noncoding	ncRNAs	10.9578	0.875764	8.36109	0.679669	10.6917	0.900306	48.5984	1.53324	10.2127	1.18485	14.7141	1.02156	14.8572	1.19058	19.0229	1.49246	19.283	1.31821	1.19971	0.528105	6.52191	0.750241	11.0369	0.940088
MSTRG.3407.8	MSTRG.3407	Mbd3	10	-	80392503	80399489	7	1633	MBD3_MOUSE^MBD3_MOUSE^Q:259-660,H:1-134^100%ID^E:4.3e-151^RecName: Full=Methyl-CpG-binding domain protein 3;^Eukaryota; Metazoa; Chordata; Craniata; Vertebrata; Euteleostomi; Mammalia; Eutheria; Euarchontoglires; Glires; Rodentia; Myomorpha; Muroidea; Muridae; Murinae; Mus; Mus`MBD3_MOUSE^MBD3_MOUSE^Q:654-1055,H:134-267^98.507%ID^E:4.3e-151^RecName: Full=Methyl-CpG-binding domain protein 3;^Eukar…	MSTRG.3407.8.p3	MBD3_MOUSE^MBD3_MOUSE^Q:1-127,H:159-285^100%ID^E:2.32e-86^RecName: Full=Methyl-CpG-binding domain protein 3;^Eukaryota; Metazoa; Chordata; Craniata; Vertebrata; Euteleostomi; Mammalia; Eutheria; Euarchontoglires; Glires; Rodentia; Myomorpha; Muroidea; Muridae; Murinae; Mus; Mus	PF14048.6^MBD_C^C-terminal domain of methyl-CpG binding protein 2 and 3^1-85^E:6.2e-33	ENOG4111HPQ^Methyl-CpG binding domain protein	KEGG:mmu:17192`KO:K11591	GO:0000785^cellular_component^chromatin`GO:0005737^cellular_component^cytoplasm`GO:0000792^cellular_component^heterochromatin`GO:0005654^cellular_component^nucleoplasm`GO:0005634^cellular_component^nucleus`GO:0016581^cellular_component^NuRD complex`GO:0032991^cellular_component^protein-containing complex`GO:0003682^molecular_function^chromatin binding`GO:0003677^molecular_function^DNA binding`GO:…	.	Coding	0.00120271	coding	COD	13.1276	1.04918	5.47358	0.444944	11.4104	0.960826	1.56584	0.049401	1.84493	0.214044	5.04408	0.350196	4.11544	0.329791	16.124	1.26502	16.0957	1.10032	2.73966	1.20598	1.74429	0.200652	4.00056	0.340754
ENSMUST00000120584	MSTRG.26711	Gm15610	5	+	8971948	8972142	1	195	.	.	.	.	.	.	.	.	Coding	0.957527	noncoding	ncRNAs	14.2846	1.14165	8.9359	0.726395	6.79358	0.57206	21.0462	0.663991	1.88718	0.218946	6.69744	0.464983	16.641	1.33353	15.4923	1.21546	19.0632	1.30319	3.25128	1.4312	8.55641	0.984277	12.7752	1.08815
ENSMUST00000209027	ENSMUSG00000108979	1700016B15Rik	7	-	118740449	118741181	1	733	.	.	.	.	.	.	.	.	Noncoding	0.0217404	noncoding	ncRNAs	10.0144	0.800365	10.3924	0.84479	9.60758	0.809016	3.16098	0.099727	4.15955	0.48258	8.80491	0.611299	29.442	2.35934	28.5307	2.2384	39.9618	2.73184	6.06548	2.66999	29.0327	3.33975	33.5498	2.85766
ENSMUST00000058135	MSTRG.7479	Gm527	12	+	64917906	64924591	5	1468	CN028_MOUSE^CN028_MOUSE^Q:288-1217,H:1-310^100%ID^E:0^RecName: Full=Uncharacterized protein C14orf28 homolog;^Eukaryota; Metazoa; Chordata; Craniata; Vertebrata; Euteleostomi; Mammalia; Eutheria; Euarchontoglires; Glires; Rodentia; Myomorpha; Muroidea; Muridae; Murinae; Mus; Mus	ENSMUST00000058135.p1	CN028_MOUSE^CN028_MOUSE^Q:1-310,H:1-310^100%ID^E:0^RecName: Full=Uncharacterized protein C14orf28 homolog;^Eukaryota; Metazoa; Chordata; Craniata; Vertebrata; Euteleostomi; Mammalia; Eutheria; Euarchontoglires; Glires; Rodentia; Myomorpha; Muroidea; Muridae; Murinae; Mus; Mus	.	ENOG410YGR0^Chromosome 14 open reading frame 28	KEGG:mmu:217648	.	.	Coding	0.851716	coding	COD	9.99785	0.799042	8.97054	0.729211	11.0469	0.930217	80.9675	2.55447	16.303	1.89143	56.9869	3.95644	15.0485	1.20591	14.6874	1.15231	25.8049	1.76406	12.1344	5.34152	45.7533	5.26318	59.6277	5.07889
ENSMUST00000126700	ENSMUSG00000028047	Thbs3	3	+	89221152	89223176	4	455	TSP3_MOUSE^TSP3_MOUSE^Q:60-443,H:443-570^99.219%ID^E:2.32e-63^RecName: Full=Thrombospondin-3;^Eukaryota; Metazoa; Chordata; Craniata; Vertebrata; Euteleostomi; Mammalia; Eutheria; Euarchontoglires; Glires; Rodentia; Myomorpha; Muroidea; Muridae; Murinae; Mus; Mus`TSP3_MOUSE^TSP3_MOUSE^Q:267-443,H:571-629^47.458%ID^E:3.78e-06^RecName: Full=Thrombospondin-3;^Eukaryota; Metazoa; Chordata; Craniata; …	ENSMUST00000126700.p2	TSP3_HUMAN^TSP3_HUMAN^Q:1-100,H:472-571^99%ID^E:4.34e-58^RecName: Full=Thrombospondin-3;^Eukaryota; Metazoa; Chordata; Craniata; Vertebrata; Euteleostomi; Mammalia; Eutheria; Euarchontoglires; Primates; Haplorrhini; Catarrhini; Hominidae; Homo`TSP3_HUMAN^TSP3_HUMAN^Q:10-99,H:540-629^51.111%ID^E:2.66e-16^RecName: Full=Thrombospondin-3;^Eukaryota; Metazoa; Chordata; Craniata; Vertebrata; Euteleosto…	PF02412.18^TSP_3^Thrombospondin type 3 repeat^21-56^E:3.9e-11`PF02412.18^TSP_3^Thrombospondin type 3 repeat^60-79^E:0.02`PF02412.18^TSP_3^Thrombospondin type 3 repeat^80-99^E:1.5e-05	ENOG410XQKE^thrombospondin	KEGG:hsa:7059`KO:K04659	GO:0062023^cellular_component^collagen-containing extracellular matrix`GO:0005576^cellular_component^extracellular region`GO:0048471^cellular_component^perinuclear region of cytoplasm`GO:0005509^molecular_function^calcium ion binding`GO:0005201^molecular_function^extracellular matrix structural constituent`GO:0008201^molecular_function^heparin binding`GO:0060346^biological_process^bone trabecula …	GO:0005509^molecular_function^calcium ion binding`GO:0007155^biological_process^cell adhesion	Coding	0.935655	noncoding	COD	10.5792	0.8455	6.42443	0.522239	13.0117	1.09567	53.602	1.69111	15.6379	1.81427	22.8576	1.58694	41.2497	3.30555	68.3059	5.359	99.4319	6.79728	5.13505	2.26042	30.5019	3.50875	39.204	3.33926
MSTRG.4549.1	MSTRG.4549	NA	11	+	23030868	23041396	1	10529	.	MSTRG.4549.1.p1	.	.	.	.	.	.	Noncoding	2.22e-16	noncoding	COD	13.4161	1.07223	6.61601	0.537813	9.98613	0.840892	1.8186	0.057375	0.436224	0.05061	1.23915	0.08603	2.55247	0.204543	2.60476	0.204359	3.14921	0.215284	1.31084	0.577024	16.7117	1.92242	29.1136	2.4798
ENSMUST00000090500	MSTRG.13472	Srl	16	-	4480216	4523075	6	3698	SRCA_MOUSE^SRCA_MOUSE^Q:83-1438,H:459-910^100%ID^E:0^RecName: Full=Sarcalumenin;^Eukaryota; Metazoa; Chordata; Craniata; Vertebrata; Euteleostomi; Mammalia; Eutheria; Euarchontoglires; Glires; Rodentia; Myomorpha; Muroidea; Muridae; Murinae; Mus; Mus	ENSMUST00000090500.p1	SRCA_MOUSE^SRCA_MOUSE^Q:21-472,H:459-910^100%ID^E:0^RecName: Full=Sarcalumenin;^Eukaryota; Metazoa; Chordata; Craniata; Vertebrata; Euteleostomi; Mammalia; Eutheria; Euarchontoglires; Glires; Rodentia; Myomorpha; Muroidea; Muridae; Murinae; Mus; Mus	PF16880.5^EHD_N^N-terminal EH-domain containing protein^58-89^E:1.6e-10`PF00350.23^Dynamin_N^Dynamin family^95-255^E:4.6e-12`PF01926.23^MMR_HSR1^50S ribosome-binding GTPase^95-255^E:1.8e-08	ENOG410XYGB^EH-domain containing	KEGG:mmu:106393	GO:0033018^cellular_component^sarcoplasmic reticulum lumen`GO:0005525^molecular_function^GTP binding`GO:0014873^biological_process^response to muscle activity involved in regulation of muscle adaptation`GO:0002115^biological_process^store-operated calcium entry	GO:0005525^molecular_function^GTP binding	Coding	8.63e-05	coding	COD	12.6253	1.00903	0	0	17.3933	1.46462	62.8541	1.983	7.73697	0.897625	32.401	2.24951	3.05787	0.245042	1.64085	0.128735	2.52485	0.172602	0.953305	0.41964	0	0	0	0
ENSMUST00000162993	MSTRG.11799	Ghr	15	-	3345227	3583212	5	1794	GHR_MOUSE^GHR_MOUSE^Q:223-516,H:1-98^98.98%ID^E:3.57e-55^RecName: Full=Growth hormone receptor;^Eukaryota; Metazoa; Chordata; Craniata; Vertebrata; Euteleostomi; Mammalia; Eutheria; Euarchontoglires; Glires; Rodentia; Myomorpha; Muroidea; Muridae; Murinae; Mus; Mus	ENSMUST00000162993.p1	GHR_MOUSE^GHR_MOUSE^Q:1-100,H:1-100^97%ID^E:7.83e-62^RecName: Full=Growth hormone receptor;^Eukaryota; Metazoa; Chordata; Craniata; Vertebrata; Euteleostomi; Mammalia; Eutheria; Euarchontoglires; Glires; Rodentia; Myomorpha; Muroidea; Muridae; Murinae; Mus; Mus	PF09067.10^EpoR_lig-bind^Erythropoietin receptor, ligand binding^48-101^E:9.4e-08	ENOG410XTHJ^growth hormone receptor	KEGG:mmu:14600`KO:K05080	GO:0009986^cellular_component^cell surface`GO:0005737^cellular_component^cytoplasm`GO:0036464^cellular_component^cytoplasmic ribonucleoprotein granule`GO:0005829^cellular_component^cytosol`GO:0009897^cellular_component^external side of plasma membrane`GO:0005576^cellular_component^extracellular region`GO:0005615^cellular_component^extracellular space`GO:0019898^cellular_component^extrinsic compon…	.	Noncoding	1.41e-05	noncoding	COD	14.4462	1.15456	3.94189	0.320434	11.6316	0.979449	2.35245	0.074218	0	0	0	0	0	0	0	0	0.408901	0.027953	0	0	0	0	0	0
ENSMUST00000221489	ENSMUSG00000114025	AC154636.2	12	+	17902389	17904675	3	1214	ZN180_HUMAN^ZN180_HUMAN^Q:5-931,H:344-648^59.032%ID^E:1.52e-113^RecName: Full=Zinc finger protein 180;^Eukaryota; Metazoa; Chordata; Craniata; Vertebrata; Euteleostomi; Mammalia; Eutheria; Euarchontoglires; Primates; Haplorrhini; Catarrhini; Hominidae; Homo`ZN180_HUMAN^ZN180_HUMAN^Q:14-895,H:403-692^58.305%ID^E:3.74e-103^RecName: Full=Zinc finger protein 180;^Eukaryota; Metazoa; Chordata; Craniat…	ENSMUST00000221489.p1	ZN844_HUMAN^ZN844_HUMAN^Q:3-251,H:366-613^42.063%ID^E:1.83e-35^RecName: Full=Zinc finger protein 844;^Eukaryota; Metazoa; Chordata; Craniata; Vertebrata; Euteleostomi; Mammalia; Eutheria; Euarchontoglires; Primates; Haplorrhini; Catarrhini; Hominidae; Homo`ZN844_HUMAN^ZN844_HUMAN^Q:1-250,H:392-640^39.044%ID^E:8.63e-30^RecName: Full=Zinc finger protein 844;^Eukaryota; Metazoa; Chordata; Craniata; …	.	COG5048^Zinc finger protein	KEGG:hsa:284391	GO:0005634^cellular_component^nucleus`GO:0003677^molecular_function^DNA binding`GO:0000981^molecular_function^DNA-binding transcription factor activity, RNA polymerase II-specific`GO:0046872^molecular_function^metal ion binding	.	Coding	0.852049	coding	COD	8.60576	0.687784	11.64	0.946207	9.77408	0.823036	3.24522	0.102384	0	0	1.07125	0.074374	1.25022	0.100186	0.392239	0.030773	0	0	0	0	0	0	1.11779	0.09521
ENSMUST00000107134	MSTRG.6234	Atxn7l3	11	-	102289300	102295312	12	3712	AT7L3_MOUSE^AT7L3_MOUSE^Q:314-1354,H:1-347^100%ID^E:0^RecName: Full=Ataxin-7-like protein 3 {ECO:0000255|HAMAP-Rule:MF_03047};^Eukaryota; Metazoa; Chordata; Craniata; Vertebrata; Euteleostomi; Mammalia; Eutheria; Euarchontoglires; Glires; Rodentia; Myomorpha; Muroidea; Muridae; Murinae; Mus; Mus	ENSMUST00000107134.p1	AT7L3_MOUSE^AT7L3_MOUSE^Q:1-347,H:1-347^100%ID^E:0^RecName: Full=Ataxin-7-like protein 3 {ECO:0000255|HAMAP-Rule:MF_03047};^Eukaryota; Metazoa; Chordata; Craniata; Vertebrata; Euteleostomi; Mammalia; Eutheria; Euarchontoglires; Glires; Rodentia; Myomorpha; Muroidea; Muridae; Murinae; Mus; Mus	PF08209.11^Sgf11^Sgf11 (transcriptional regulation protein)^80-112^E:5.3e-18`PF13913.6^zf-C2HC_2^zinc-finger of a C2HC-type^86-105^E:0.092`PF08313.12^SCA7^SCA7, zinc-binding domain^207-237^E:7.9e-07	ENOG4111IPI^Component of the transcription regulatory histone acetylation (HAT) complex SAGA, a multiprotein complex that activates transcription by remodeling chromatin and mediating histone acetylation and deubiquitination. Within the SAGA complex, participates in a subcomplex that specifically deubiquitinates histone H2B. The SAGA complex is recruited to specific gene promoters by activators, …	KEGG:mmu:217218`KO:K11363	GO:0071819^cellular_component^DUBm complex`GO:0005634^cellular_component^nucleus`GO:0000124^cellular_component^SAGA complex`GO:0030374^molecular_function^nuclear receptor transcription coactivator activity`GO:0003713^molecular_function^transcription coactivator activity`GO:0008270^molecular_function^zinc ion binding`GO:0016578^biological_process^histone deubiquitination`GO:0010390^biological_proc…	.	Coding	6.9e-08	coding	COD	8.72958	0.69768	11.6544	0.947381	9.63599	0.811409	22.1958	0.700261	5.74118	0.666078	45.9096	3.18737	4.89215	0.392032	6.00204	0.470896	5.05745	0.345734	9.31787	4.10168	3.5026	0.402917	0.072396	0.006166
MSTRG.13113.1	MSTRG.13113	Gm24447	15	+	93220130	93234700	2	383	LORF2_MOUSE^LORF2_MOUSE^Q:381-283,H:1218-1250^90.909%ID^E:4.59e-15^RecName: Full=LINE-1 retrotransposable element ORF2 protein;^Eukaryota; Metazoa; Chordata; Craniata; Vertebrata; Euteleostomi; Mammalia; Eutheria; Euarchontoglires; Glires; Rodentia; Myomorpha; Muroidea; Muridae; Murinae; Mus; Mus	MSTRG.13113.1.p1	LORF2_MOUSE^LORF2_MOUSE^Q:1-33,H:1218-1250^90.909%ID^E:4.78e-15^RecName: Full=LINE-1 retrotransposable element ORF2 protein;^Eukaryota; Metazoa; Chordata; Craniata; Vertebrata; Euteleostomi; Mammalia; Eutheria; Euarchontoglires; Glires; Rodentia; Myomorpha; Muroidea; Muridae; Murinae; Mus; Mus	.	ENOG41120A8^NA	.	GO:0004519^molecular_function^endonuclease activity`GO:0046872^molecular_function^metal ion binding`GO:0003964^molecular_function^RNA-directed DNA polymerase activity`GO:0006310^biological_process^DNA recombination	.	Noncoding	0.313722	noncoding	COD	0	0	0	0	0	0	0	0	0	0	0	0	0	0	0	0	0	0	11295.2	4972.1	33211.9	3820.49	0	0
ENSMUST00000139346	MSTRG.36583	Trip4	9	-	65898301	65908786	2	576	.	.	.	.	.	.	.	.	Noncoding	0.0326987	noncoding	ncRNAs	12.2648	0.980219	6.41939	0.521829	11.337	0.954643	30.7849	0.971241	15.6833	1.81953	27.4814	1.90795	53.8437	4.31476	93.9436	7.37043	95.1587	6.50517	16.4714	7.25063	49.6184	5.70779	122.637	10.4459
ENSMUST00000208002	ENSMUSG00000004565	Pnpla6	8	+	3515425	3544267	35	4444	PLPL6_MOUSE^PLPL6_MOUSE^Q:261-4202,H:42-1355^100%ID^E:0^RecName: Full=Neuropathy target esterase;^Eukaryota; Metazoa; Chordata; Craniata; Vertebrata; Euteleostomi; Mammalia; Eutheria; Euarchontoglires; Glires; Rodentia; Myomorpha; Muroidea; Muridae; Murinae; Mus; Mus	ENSMUST00000208002.p1	PLPL6_MOUSE^PLPL6_MOUSE^Q:32-1345,H:42-1355^100%ID^E:0^RecName: Full=Neuropathy target esterase;^Eukaryota; Metazoa; Chordata; Craniata; Vertebrata; Euteleostomi; Mammalia; Eutheria; Euarchontoglires; Glires; Rodentia; Myomorpha; Muroidea; Muridae; Murinae; Mus; Mus	PF00027.29^cNMP_binding^Cyclic nucleotide-binding domain^188-282^E:1.2e-13`PF00027.29^cNMP_binding^Cyclic nucleotide-binding domain^503-588^E:2.5e-15`PF00027.29^cNMP_binding^Cyclic nucleotide-binding domain^621-701^E:9.7e-17`PF01734.22^Patatin^Patatin-like phospholipase^951-1116^E:4e-23	COG0664^transcriptional regulator, crp fnr family`COG1752^K07001 NTE family protein	KEGG:mmu:50767`KO:K14676	GO:0005783^cellular_component^endoplasmic reticulum`GO:0005789^cellular_component^endoplasmic reticulum membrane`GO:0016021^cellular_component^integral component of membrane`GO:0052689^molecular_function^carboxylic ester hydrolase activity`GO:0004622^molecular_function^lysophospholipase activity`GO:0001525^biological_process^angiogenesis`GO:0009887^biological_process^animal organ morphogenesis`GO…	GO:0006629^biological_process^lipid metabolic process	Coding	1	coding	COD	14.1005	1.12693	0	0	15.9212	1.34066	0.12858	0.004057	0.034946	0.004054	22.9026	1.59006	0	0	4.38453	0.343992	0	0	0	0	0	0	0	0
ENSMUST00000222483	MSTRG.8226	Cdc42bpb	12	-	111293730	111294601	2	634	MRCKB_MOUSE^MRCKB_MOUSE^Q:129-260,H:1670-1713^97.727%ID^E:2.61e-06^RecName: Full=Serine/threonine-protein kinase MRCK beta;^Eukaryota; Metazoa; Chordata; Craniata; Vertebrata; Euteleostomi; Mammalia; Eutheria; Euarchontoglires; Glires; Rodentia; Myomorpha; Muroidea; Muridae; Murinae; Mus; Mus	ENSMUST00000222483.p1	.	.	.	.	.	.	Noncoding	0.0881887	noncoding	COD	13.3668	1.06829	10.0272	0.815105	6.62813	0.558128	4.31499	0.136135	6.16736	0.715522	2.09255	0.14528	4.67071	0.374287	0.798833	0.062673	0	0	0.037855	0.016664	0.304525	0.035031	0.302123	0.025734
ENSMUST00000132121	MSTRG.7264	Immp2l	12	+	41024090	41955588	7	1147	IMP2L_MOUSE^IMP2L_MOUSE^Q:132-656,H:1-175^100%ID^E:4.51e-125^RecName: Full=Mitochondrial inner membrane protease subunit 2;^Eukaryota; Metazoa; Chordata; Craniata; Vertebrata; Euteleostomi; Mammalia; Eutheria; Euarchontoglires; Glires; Rodentia; Myomorpha; Muroidea; Muridae; Murinae; Mus; Mus	ENSMUST00000132121.p1	IMP2L_MOUSE^IMP2L_MOUSE^Q:1-175,H:1-175^100%ID^E:2.23e-128^RecName: Full=Mitochondrial inner membrane protease subunit 2;^Eukaryota; Metazoa; Chordata; Craniata; Vertebrata; Euteleostomi; Mammalia; Eutheria; Euarchontoglires; Glires; Rodentia; Myomorpha; Muroidea; Muridae; Murinae; Mus; Mus	PF00717.23^Peptidase_S24^Peptidase S24-like^38-104^E:3.5e-09	COG0681^Signal peptidase i	KEGG:mmu:93757`KO:K09648	GO:0016021^cellular_component^integral component of membrane`GO:0005743^cellular_component^mitochondrial inner membrane`GO:0042720^cellular_component^mitochondrial inner membrane peptidase complex`GO:0005739^cellular_component^mitochondrion`GO:0008233^molecular_function^peptidase activity`GO:0008236^molecular_function^serine-type peptidase activity`GO:0008015^biological_process^blood circulation`…	.	Coding	0.136152	coding	COD	18.1659	1.45185	3.75518	0.305257	8.10219	0.682253	68.9605	2.17565	9.80849	1.13796	9.50428	0.659854	34.3223	2.75041	68.9007	5.40567	58.3145	3.98645	1.35527	0.596583	14.874	1.71101	16.192	1.37918
ENSMUST00000198336	MSTRG.23868	2810428J06Rik	3	-	135425237	135427932	1	2696	.	ENSMUST00000198336.p1	.	.	.	.	.	.	Noncoding	1.17e-09	noncoding	COD	16.1376	1.28974	7.6161	0.619109	6.26966	0.527943	26.487	0.835646	9.53095	1.10576	15.4807	1.07478	14.5931	1.16942	16.9525	1.33003	23.6447	1.61638	5.73418	2.52415	17.3535	1.99624	31.8522	2.71306
ENSMUST00000112910	MSTRG.27971	Plac8	5	-	100553727	100563423	5	1224	PLAC8_MOUSE^PLAC8_MOUSE^Q:613-948,H:1-112^100%ID^E:6.86e-74^RecName: Full=Placenta-specific gene 8 protein;^Eukaryota; Metazoa; Chordata; Craniata; Vertebrata; Euteleostomi; Mammalia; Eutheria; Euarchontoglires; Glires; Rodentia; Myomorpha; Muroidea; Muridae; Murinae; Mus; Mus	ENSMUST00000112910.p1	PLAC8_MOUSE^PLAC8_MOUSE^Q:1-112,H:1-112^100%ID^E:1.77e-78^RecName: Full=Placenta-specific gene 8 protein;^Eukaryota; Metazoa; Chordata; Craniata; Vertebrata; Euteleostomi; Mammalia; Eutheria; Euarchontoglires; Glires; Rodentia; Myomorpha; Muroidea; Muridae; Murinae; Mus; Mus	PF04749.17^PLAC8^PLAC8 family^23-101^E:5.2e-14	ENOG410YWYC^placenta-specific 8	KEGG:mmu:231507	GO:0005634^cellular_component^nucleus`GO:0003682^molecular_function^chromatin binding`GO:0050873^biological_process^brown fat cell differentiation`GO:0042742^biological_process^defense response to bacterium`GO:0043066^biological_process^negative regulation of apoptotic process`GO:0040015^biological_process^negative regulation of multicellular organism growth`GO:0008284^biological_process^positive…	.	Coding	0.00298629	noncoding	COD	11.5771	0.925259	3.47696	0.28264	14.9733	1.26084	0	0	0.709849	0.082355	0	0	0	0	1.62255	0.127299	0.846913	0.057896	7.50381	3.30314	34.1699	3.93069	39.7474	3.38555
MSTRG.18849.1	MSTRG.18849	NA	19	-	55740554	55741692	2	575	.	.	.	.	.	.	.	.	Noncoding	0.29979	noncoding	ncRNAs	9.62956	0.769608	12.2104	0.992581	8.1887	0.689538	11.8974	0.375354	8.61913	0.99997	4.72	0.327696	0	0	0	0	0	0	6.29217	2.76978	25.2678	2.90666	38.7078	3.297
ENSMUST00000065304	MSTRG.18139	Rtn3	19	-	7425901	7483289	9	5030	RTN3_MOUSE^RTN3_MOUSE^Q:405-3080,H:67-958^100%ID^E:0^RecName: Full=Reticulon-3;^Eukaryota; Metazoa; Chordata; Craniata; Vertebrata; Euteleostomi; Mammalia; Eutheria; Euarchontoglires; Glires; Rodentia; Myomorpha; Muroidea; Muridae; Murinae; Mus; Mus	ENSMUST00000065304.p1	RTN3_MOUSE^RTN3_MOUSE^Q:1-964,H:1-964^100%ID^E:0^RecName: Full=Reticulon-3;^Eukaryota; Metazoa; Chordata; Craniata; Vertebrata; Euteleostomi; Mammalia; Eutheria; Euarchontoglires; Glires; Rodentia; Myomorpha; Muroidea; Muridae; Murinae; Mus; Mus	PF02453.17^Reticulon^Reticulon^776-939^E:3.6e-42	ENOG410XPKH^Reticulon	KEGG:mmu:20168`KO:K20723	GO:0005783^cellular_component^endoplasmic reticulum`GO:0005789^cellular_component^endoplasmic reticulum membrane`GO:0000139^cellular_component^Golgi membrane`GO:0016021^cellular_component^integral component of membrane`GO:0045202^cellular_component^synapse`GO:0006915^biological_process^apoptotic process`GO:0071787^biological_process^endoplasmic reticulum tubular network formation`GO:0071786^biolo…	.	Coding	0.874299	coding	COD	6.75527	0.53989	11.712	0.95206	11.5638	0.973738	21.1836	0.668328	7.60759	0.882614	2.10979	0.146476	12.2185	0.979128	9.79361	0.768367	10.0973	0.690265	0.927772	0.4084	4.74118	0.545396	4.79617	0.408521
MSTRG.13558.28	MSTRG.13558	Usp7	16	-	8688720	8738194	31	5527	UBP7_MOUSE^UBP7_MOUSE^Q:237-3464,H:28-1103^99.907%ID^E:0^RecName: Full=Ubiquitin carboxyl-terminal hydrolase 7;^Eukaryota; Metazoa; Chordata; Craniata; Vertebrata; Euteleostomi; Mammalia; Eutheria; Euarchontoglires; Glires; Rodentia; Myomorpha; Muroidea; Muridae; Murinae; Mus; Mus	MSTRG.13558.28.p1	UBP7_MOUSE^UBP7_MOUSE^Q:1-1044,H:60-1103^99.904%ID^E:0^RecName: Full=Ubiquitin carboxyl-terminal hydrolase 7;^Eukaryota; Metazoa; Chordata; Craniata; Vertebrata; Euteleostomi; Mammalia; Eutheria; Euarchontoglires; Glires; Rodentia; Myomorpha; Muroidea; Muridae; Murinae; Mus; Mus	PF00917.26^MATH^MATH domain^18-137^E:5.9e-15`PF00443.29^UCH^Ubiquitin carboxyl-terminal hydrolase^156-460^E:1.1e-49`PF13423.6^UCH_1^Ubiquitin carboxyl-terminal hydrolase^156-424^E:1.5e-17`PF12436.8^USP7_ICP0_bdg^ICP0-binding domain of Ubiquitin-specific protease 7^562-807^E:5.5e-76`PF14533.6^USP7_C2^Ubiquitin-specific protease C-terminal^817-1028^E:1.7e-61	COG5077^ubiquitin carboxyl-terminal hydrolase	KEGG:mmu:252870`KO:K11838	GO:0005737^cellular_component^cytoplasm`GO:0005829^cellular_component^cytosol`GO:0005634^cellular_component^nucleus`GO:0016605^cellular_component^PML body`GO:0032991^cellular_component^protein-containing complex`GO:0001741^cellular_component^XY body`GO:0004197^molecular_function^cysteine-type endopeptidase activity`GO:1990380^molecular_function^Lys48-specific deubiquitinase activity`GO:0002039^mo…	GO:0005515^molecular_function^protein binding`GO:0036459^molecular_function^thiol-dependent ubiquitinyl hydrolase activity`GO:0016579^biological_process^protein deubiquitination	Coding	0.828949	coding	COD	11.314	0.904226	2.42192	0.196877	16.2965	1.37226	11.3144	0.356961	2.46095	0.285514	30.6848	2.13036	40.022	3.20716	10.558	0.828337	6.87293	0.469842	0	0	0	0	0.025511	0.002173
ENSMUST00000161934	MSTRG.1522	Ipo9	1	-	135385121	135388594	5	800	IPO9_MOUSE^IPO9_MOUSE^Q:2-439,H:832-978^99.32%ID^E:5.19e-88^RecName: Full=Importin-9;^Eukaryota; Metazoa; Chordata; Craniata; Vertebrata; Euteleostomi; Mammalia; Eutheria; Euarchontoglires; Glires; Rodentia; Myomorpha; Muroidea; Muridae; Murinae; Mus; Mus`IPO9_MOUSE^IPO9_MOUSE^Q:426-551,H:999-1041^88.372%ID^E:5.19e-88^RecName: Full=Importin-9;^Eukaryota; Metazoa; Chordata; Craniata; Vertebrata; E…	ENSMUST00000161934.p1	IPO9_MOUSE^IPO9_MOUSE^Q:1-147,H:832-979^99.324%ID^E:3e-96^RecName: Full=Importin-9;^Eukaryota; Metazoa; Chordata; Craniata; Vertebrata; Euteleostomi; Mammalia; Eutheria; Euarchontoglires; Glires; Rodentia; Myomorpha; Muroidea; Muridae; Murinae; Mus; Mus	.	COG5657^Importin	.	GO:0005737^cellular_component^cytoplasm`GO:0005829^cellular_component^cytosol`GO:0005635^cellular_component^nuclear envelope`GO:0042393^molecular_function^histone binding`GO:0008565^molecular_function^obsolete protein transporter activity`GO:0008536^molecular_function^Ran GTPase binding`GO:0006606^biological_process^protein import into nucleus`GO:0050821^biological_process^protein stabilization`G…	.	Coding	0.890355	coding	COD	5.51323	0.440625	5.74339	0.466877	18.7774	1.58117	15.7864	0.498049	3.17308	0.368133	1.00914	0.070062	0.877203	0.070295	11.5328	0.904813	10.3025	0.704291	0	0	2.51218	0.288985	2.84106	0.241992
ENSMUST00000226929	MSTRG.12732	Tmem184b	15	-	79369089	79369993	2	753	T184B_MOUSE^T184B_MOUSE^Q:5-184,H:120-179^95%ID^E:2.89e-31^RecName: Full=Transmembrane protein 184B;^Eukaryota; Metazoa; Chordata; Craniata; Vertebrata; Euteleostomi; Mammalia; Eutheria; Euarchontoglires; Glires; Rodentia; Myomorpha; Muroidea; Muridae; Murinae; Mus; Mus	ENSMUST00000226929.p2	T184B_MOUSE^T184B_MOUSE^Q:2-61,H:120-179^95%ID^E:2.27e-33^RecName: Full=Transmembrane protein 184B;^Eukaryota; Metazoa; Chordata; Craniata; Vertebrata; Euteleostomi; Mammalia; Eutheria; Euarchontoglires; Glires; Rodentia; Myomorpha; Muroidea; Muridae; Murinae; Mus; Mus	PF03619.16^Solute_trans_a^Organic solute transporter Ostalpha^2-61^E:1.3e-08	ENOG410XQ3V^transmembrane protein 184B	KEGG:mmu:223693	GO:0016021^cellular_component^integral component of membrane	.	Coding	0.102234	noncoding	COD	10.1769	0.813351	10.5643	0.858771	9.29388	0.7826	8.03175	0.253396	0.797507	0.092525	1.6443	0.114159	0.733959	0.058816	1.01483	0.079619	1.54461	0.105591	0.887689	0.390756	0.142806	0.016428	0.031923	0.002719
ENSMUST00000148593	MSTRG.5966	Col1a1	11	+	94939012	94939741	2	493	.	.	.	.	.	.	.	.	Noncoding	0.0164458	noncoding	ncRNAs	12.0114	0.959969	7.2999	0.593405	10.724	0.903025	3.07755	0.097095	0.784706	0.09104	0.252472	0.017528	8.3e-05	7e-06	0.167118	0.013111	9.6e-05	7e-06	9e-05	4e-05	0.000243	2.8e-05	0.000219	1.9e-05
ENSMUST00000155490	MSTRG.6288	Dcakd	11	-	102999644	103028304	4	729	DCAKD_MOUSE^DCAKD_MOUSE^Q:414-728,H:1-105^100%ID^E:1.41e-70^RecName: Full=Dephospho-CoA kinase domain-containing protein;^Eukaryota; Metazoa; Chordata; Craniata; Vertebrata; Euteleostomi; Mammalia; Eutheria; Euarchontoglires; Glires; Rodentia; Myomorpha; Muroidea; Muridae; Murinae; Mus; Mus	ENSMUST00000155490.p2	DCAKD_MOUSE^DCAKD_MOUSE^Q:1-105,H:1-105^100%ID^E:7.83e-73^RecName: Full=Dephospho-CoA kinase domain-containing protein;^Eukaryota; Metazoa; Chordata; Craniata; Vertebrata; Euteleostomi; Mammalia; Eutheria; Euarchontoglires; Glires; Rodentia; Myomorpha; Muroidea; Muridae; Murinae; Mus; Mus	PF01121.20^CoaE^Dephospho-CoA kinase^3-100^E:1.5e-36	COG0237^Catalyzes the phosphorylation of the 3'-hydroxyl group of dephosphocoenzyme A to form coenzyme A (By similarity)	KEGG:mmu:68087	GO:0005739^cellular_component^mitochondrion`GO:0005524^molecular_function^ATP binding`GO:0004140^molecular_function^dephospho-CoA kinase activity`GO:0015937^biological_process^coenzyme A biosynthetic process	GO:0004140^molecular_function^dephospho-CoA kinase activity`GO:0005524^molecular_function^ATP binding`GO:0015937^biological_process^coenzyme A biosynthetic process	Coding	0.628062	noncoding	COD	15.2114	1.21572	7.99868	0.650209	6.82561	0.574757	13.1814	0.415863	5.71985	0.663603	1.72775	0.119953	10.0512	0.805456	6.78288	0.532157	4.95107	0.338461	0	0	1.17874	0.135595	0	0
ENSMUST00000179721	ENSMUSG00000031732	Phlpp2	8	+	109868603	109944670	19	7846	PHLP2_MOUSE^PHLP2_MOUSE^Q:122-4081,H:1-1320^100%ID^E:0^RecName: Full=PH domain leucine-rich repeat-containing protein phosphatase 2;^Eukaryota; Metazoa; Chordata; Craniata; Vertebrata; Euteleostomi; Mammalia; Eutheria; Euarchontoglires; Glires; Rodentia; Myomorpha; Muroidea; Muridae; Murinae; Mus; Mus	ENSMUST00000179721.p1	PHLP2_MOUSE^PHLP2_MOUSE^Q:41-1360,H:1-1320^100%ID^E:0^RecName: Full=PH domain leucine-rich repeat-containing protein phosphatase 2;^Eukaryota; Metazoa; Chordata; Craniata; Vertebrata; Euteleostomi; Mammalia; Eutheria; Euarchontoglires; Glires; Rodentia; Myomorpha; Muroidea; Muridae; Murinae; Mus; Mus	PF13516.6^LRR_6^Leucine Rich repeat^309-319^E:470`PF00560.33^LRR_1^Leucine Rich Repeat^312-321^E:1300`PF00560.33^LRR_1^Leucine Rich Repeat^338-352^E:230`PF13516.6^LRR_6^Leucine Rich repeat^338-349^E:130`PF13516.6^LRR_6^Leucine Rich repeat^359-373^E:2.5`PF13855.6^LRR_8^Leucine rich repeat^360-417^E:2e-07`PF00560.33^LRR_1^Leucine Rich Repeat^361-376^E:1000`PF00560.33^LRR_1^Leucine Rich Repeat^383-3…	COG0631^Phosphatase`COG4886^leucine Rich Repeat	KEGG:mmu:244650`KO:K16340	GO:0005737^cellular_component^cytoplasm`GO:0005634^cellular_component^nucleus`GO:0001917^cellular_component^photoreceptor inner segment`GO:0042622^cellular_component^photoreceptor outer segment membrane`GO:0046872^molecular_function^metal ion binding`GO:0004722^molecular_function^protein serine/threonine phosphatase activity`GO:0006470^biological_process^protein dephosphorylation	GO:0005515^molecular_function^protein binding`GO:0003824^molecular_function^catalytic activity	Coding	0.0124468	coding	COD	29.7493	2.3776	0.102751	0.008353	0.184333	0.015522	0.061989	0.001956	0.085906	0.009967	2.50949	0.174227	0.144557	0.011584	0.152762	0.011985	0.022973	0.00157	3.43414	1.51169	6.50978	0.748845	0.199731	0.017012
ENSMUST00000180321	ENSMUSG00000094935	Gm9726	12	-	93927993	93928670	1	678	LYSM1_MOUSE^LYSM1_MOUSE^Q:1-678,H:1-226^100%ID^E:8.35e-132^RecName: Full=LysM and putative peptidoglycan-binding domain-containing protein 1;^Eukaryota; Metazoa; Chordata; Craniata; Vertebrata; Euteleostomi; Mammalia; Eutheria; Euarchontoglires; Glires; Rodentia; Myomorpha; Muroidea; Muridae; Murinae; Mus; Mus	ENSMUST00000180321.p1	LYSM1_MOUSE^LYSM1_MOUSE^Q:1-226,H:1-226^100%ID^E:2.02e-163^RecName: Full=LysM and putative peptidoglycan-binding domain-containing protein 1;^Eukaryota; Metazoa; Chordata; Craniata; Vertebrata; Euteleostomi; Mammalia; Eutheria; Euarchontoglires; Glires; Rodentia; Myomorpha; Muroidea; Muridae; Murinae; Mus; Mus	PF01476.20^LysM^LysM domain^44-85^E:2.3e-08	ENOG4111TII^peptidoglycan-binding, domain containing 1	KEGG:mmu:217779	GO:0005654^cellular_component^nucleoplasm`GO:0005634^cellular_component^nucleus	.	Coding	0.997068	noncoding	COD	11.6549	0.931472	10.0347	0.815713	8.34808	0.702959	47.3614	1.49422	9.24705	1.07282	23.5147	1.63256	12.5708	1.00736	19.5037	1.53018	10.4167	0.712096	3.99558	1.75883	13.0605	1.5024	16.75	1.42671
MSTRG.30751.1	MSTRG.30751	NA	6	+	115678854	115679730	1	877	.	.	.	.	.	.	.	.	Noncoding	0.00222349	noncoding	ncRNAs	17.7013	1.41471	7.00228	0.569212	5.33409	0.449163	6.91139	0.218049	4.12563	0.478646	5.24629	0.364235	1.30673	0.104715	0.802737	0.062979	3.3508	0.229065	0.638541	0.281082	1.27822	0.147039	1.2062	0.10274
ENSMUST00000155584	MSTRG.28381	Rplp0	5	+	115559623	115561074	2	600	RLA0_RAT^RLA0_RAT^Q:213-533,H:1-107^100%ID^E:4.63e-74^RecName: Full=60S acidic ribosomal protein P0;^Eukaryota; Metazoa; Chordata; Craniata; Vertebrata; Euteleostomi; Mammalia; Eutheria; Euarchontoglires; Glires; Rodentia; Myomorpha; Muroidea; Muridae; Murinae; Rattus	ENSMUST00000155584.p2	RLA0_RAT^RLA0_RAT^Q:1-107,H:1-107^100%ID^E:2.52e-75^RecName: Full=60S acidic ribosomal protein P0;^Eukaryota; Metazoa; Chordata; Craniata; Vertebrata; Euteleostomi; Mammalia; Eutheria; Euarchontoglires; Glires; Rodentia; Myomorpha; Muroidea; Muridae; Murinae; Rattus	PF00466.20^Ribosomal_L10^Ribosomal protein L10^8-104^E:2.9e-22	COG0244^50s ribosomal protein L10	KEGG:rno:64205`KO:K02941	GO:0005737^cellular_component^cytoplasm`GO:0022625^cellular_component^cytosolic large ribosomal subunit`GO:0016020^cellular_component^membrane`GO:0005634^cellular_component^nucleus`GO:1990904^cellular_component^ribonucleoprotein complex`GO:0045202^cellular_component^synapse`GO:0070180^molecular_function^large ribosomal subunit rRNA binding`GO:0042277^molecular_function^peptide binding`GO:0003735^…	GO:0042254^biological_process^ribosome biogenesis`GO:0005622^cellular_component^intracellular	Coding	0.884906	coding	COD	6.98024	0.55787	4.94976	0.402364	18.1105	1.52502	151.665	4.78491	9.1183	1.05788	5.69122	0.395125	17.4499	1.39835	3.8383	0.301137	8.14798	0.557006	4.58741	2.01935	3.47564	0.399816	8.59805	0.732353
ENSMUST00000206042	MSTRG.33301	Gtf3c1	7	-	125644183	125649977	5	2609	TF3C1_MOUSE^TF3C1_MOUSE^Q:1406-2608,H:1445-1845^100%ID^E:0^RecName: Full=General transcription factor 3C polypeptide 1;^Eukaryota; Metazoa; Chordata; Craniata; Vertebrata; Euteleostomi; Mammalia; Eutheria; Euarchontoglires; Glires; Rodentia; Myomorpha; Muroidea; Muridae; Murinae; Mus; Mus	ENSMUST00000206042.p1	TF3C1_MOUSE^TF3C1_MOUSE^Q:1-383,H:1463-1845^100%ID^E:0^RecName: Full=General transcription factor 3C polypeptide 1;^Eukaryota; Metazoa; Chordata; Craniata; Vertebrata; Euteleostomi; Mammalia; Eutheria; Euarchontoglires; Glires; Rodentia; Myomorpha; Muroidea; Muridae; Murinae; Mus; Mus	.	ENOG410XSJ5^general transcription factor IIIC, polypeptide 1, alpha 220kDa	KEGG:mmu:233863`KO:K15199	GO:0005730^cellular_component^nucleolus`GO:0005634^cellular_component^nucleus`GO:1990904^cellular_component^ribonucleoprotein complex`GO:0000127^cellular_component^transcription factor TFIIIC complex`GO:0001002^molecular_function^RNA polymerase III type 1 promoter sequence-specific DNA binding`GO:0001003^molecular_function^RNA polymerase III type 2 promoter sequence-specific DNA binding`GO:004279…	.	Coding	0.0224157	coding	COD	27.7401	2.21702	0.717002	0.058285	1.58546	0.133505	113.972	3.59572	0.065281	0.007574	1.12168	0.077875	36.7651	2.94617	3.82104	0.299783	48.6936	3.32876	2.23769	0.985018	1.93087	0.222116	14.2754	1.21593
MSTRG.9540.1	MSTRG.9540	NA	13	-	92496300	92498307	2	1942	.	.	.	.	.	.	.	.	Noncoding	7.78e-08	noncoding	ncRNAs	12.6291	1.00934	6.6772	0.542786	10.7381	0.90421	46.586	1.46975	11.0618	1.28337	24.3784	1.69252	7.55832	0.605686	8.3573	0.65568	9.45266	0.646195	0.349251	0.153738	2.69752	0.310306	3.26179	0.277828
ENSMUST00000221734	ENSMUSG00000000078	Klf6	13	+	5864678	5866770	2	799	KLF6_MOUSE^KLF6_MOUSE^Q:82-792,H:32-267^98.734%ID^E:1.43e-117^RecName: Full=Krueppel-like factor 6;^Eukaryota; Metazoa; Chordata; Craniata; Vertebrata; Euteleostomi; Mammalia; Eutheria; Euarchontoglires; Glires; Rodentia; Myomorpha; Muroidea; Muridae; Murinae; Mus; Mus	ENSMUST00000221734.p1	KLF6_MOUSE^KLF6_MOUSE^Q:28-264,H:32-267^98.734%ID^E:5.07e-170^RecName: Full=Krueppel-like factor 6;^Eukaryota; Metazoa; Chordata; Craniata; Vertebrata; Euteleostomi; Mammalia; Eutheria; Euarchontoglires; Glires; Rodentia; Myomorpha; Muroidea; Muridae; Murinae; Mus; Mus	PF00096.26^zf-C2H2^Zinc finger, C2H2 type^197-221^E:0.0025`PF00096.26^zf-C2H2^Zinc finger, C2H2 type^227-251^E:0.00045	COG5048^Zinc finger protein	.	GO:0005737^cellular_component^cytoplasm`GO:0005829^cellular_component^cytosol`GO:0001650^cellular_component^fibrillar center`GO:0043231^cellular_component^intracellular membrane-bounded organelle`GO:0005730^cellular_component^nucleolus`GO:0005634^cellular_component^nucleus`GO:0003677^molecular_function^DNA binding`GO:0001228^molecular_function^DNA-binding transcription activator activity, RNA pol…	GO:0003676^molecular_function^nucleic acid binding	Coding	0.00470957	noncoding	COD	5.18037	0.414022	12.3429	1.00335	12.5239	1.05459	4.88798	0.154212	0.655352	0.076032	2.70441	0.187759	1.05438	0.084493	2.68199	0.210418	0.149944	0.01025	0	0	0	0	0.013632	0.001161
MSTRG.9974.1	MSTRG.9974	NA	14	+	6157613	6157815	1	203	.	.	.	.	.	.	.	.	Noncoding	0.10838	noncoding	ncRNAs	0	0	0	0	30.0509	2.53047	0	0	0.541872	0.062867	1.68965	0.117308	0.221675	0.017764	0	0	0.729064	0.04984	0	0	0.674877	0.077634	0	0
ENSMUST00000133129	MSTRG.23581	Ampd2	3	-	108078632	108080618	5	1321	AMPD2_MOUSE^AMPD2_MOUSE^Q:908-1297,H:213-342^96.154%ID^E:3.6e-79^RecName: Full=AMP deaminase 2;^Eukaryota; Metazoa; Chordata; Craniata; Vertebrata; Euteleostomi; Mammalia; Eutheria; Euarchontoglires; Glires; Rodentia; Myomorpha; Muroidea; Muridae; Murinae; Mus; Mus`AMPD2_MOUSE^AMPD2_MOUSE^Q:282-668,H:91-219^96.124%ID^E:5.6e-76^RecName: Full=AMP deaminase 2;^Eukaryota; Metazoa; Chordata; Craniata;…	ENSMUST00000133129.p1	AMPD2_MOUSE^AMPD2_MOUSE^Q:1-108,H:235-342^95.37%ID^E:1.62e-66^RecName: Full=AMP deaminase 2;^Eukaryota; Metazoa; Chordata; Craniata; Vertebrata; Euteleostomi; Mammalia; Eutheria; Euarchontoglires; Glires; Rodentia; Myomorpha; Muroidea; Muridae; Murinae; Mus; Mus	.	COG1816^adenosine deaminase	KEGG:mmu:109674`KO:K01490	GO:0005829^cellular_component^cytosol`GO:0003876^molecular_function^AMP deaminase activity`GO:0046872^molecular_function^metal ion binding`GO:0046033^biological_process^AMP metabolic process`GO:0046034^biological_process^ATP metabolic process`GO:0042632^biological_process^cholesterol homeostasis`GO:0052652^biological_process^cyclic purine nucleotide metabolic process`GO:0097009^biological_process…	.	Coding	0.00758465	noncoding	COD	8.05992	0.644159	8.527	0.693156	13.4686	1.13414	25.78	0.81334	1.35256	0.156921	7.45155	0.51734	1.02594	0.082214	1.83759	0.14417	0.723846	0.049483	0	0	0	0	0.003142	0.000268
ENSMUST00000134779	MSTRG.4486	Actr2	11	-	20100587	20112909	2	452	ARP2_RAT^ARP2_RAT^Q:58-216,H:1-53^100%ID^E:1.04e-29^RecName: Full=Actin-related protein 2;^Eukaryota; Metazoa; Chordata; Craniata; Vertebrata; Euteleostomi; Mammalia; Eutheria; Euarchontoglires; Glires; Rodentia; Myomorpha; Muroidea; Muridae; Murinae; Rattus	.	.	.	COG5277^Actin-related protein	KEGG:rno:289820`KO:K17260	GO:0030478^cellular_component^actin cap`GO:0005885^cellular_component^Arp2/3 protein complex`GO:0005737^cellular_component^cytoplasm`GO:0005829^cellular_component^cytosol`GO:0071437^cellular_component^invadopodium`GO:0030027^cellular_component^lamellipodium`GO:0005634^cellular_component^nucleus`GO:0061825^cellular_component^podosome core`GO:0098794^cellular_component^postsynapse`GO:0014069^cellul…	.	Coding	0.342378	noncoding	ncRNAs	3.74701	0.299466	22.0633	1.79351	4.24892	0.357785	1.30119	0.041052	6.35986	0.737855	2.26744	0.157422	0.950548	0.076172	3.52254	0.276364	2.8215	0.192881	1.97418	0.869024	0.457159	0.052589	0.820118	0.069855
ENSMUST00000150476	ENSMUSG00000030741	Spns1	7	-	126372745	126377207	7	867	SPNS1_MOUSE^SPNS1_MOUSE^Q:161-865,H:35-269^100%ID^E:9.96e-146^RecName: Full=Protein spinster homolog 1;^Eukaryota; Metazoa; Chordata; Craniata; Vertebrata; Euteleostomi; Mammalia; Eutheria; Euarchontoglires; Glires; Rodentia; Myomorpha; Muroidea; Muridae; Murinae; Mus; Mus	ENSMUST00000150476.p1	SPNS1_MOUSE^SPNS1_MOUSE^Q:1-239,H:31-269^100%ID^E:4.58e-171^RecName: Full=Protein spinster homolog 1;^Eukaryota; Metazoa; Chordata; Craniata; Vertebrata; Euteleostomi; Mammalia; Eutheria; Euarchontoglires; Glires; Rodentia; Myomorpha; Muroidea; Muridae; Murinae; Mus; Mus	PF07690.16^MFS_1^Major Facilitator Superfamily^38-222^E:6e-30`PF00083.24^Sugar_tr^Sugar (and other) transporter^67-213^E:3.6e-14	COG0477^major facilitator Superfamily	KEGG:mmu:73658	GO:0016021^cellular_component^integral component of membrane`GO:0005743^cellular_component^mitochondrial inner membrane`GO:0006869^biological_process^lipid transport`GO:0055085^biological_process^transmembrane transport	GO:0055085^biological_process^transmembrane transport`GO:0016021^cellular_component^integral component of membrane`GO:0022857^molecular_function^transmembrane transporter activity	Coding	0.994734	noncoding	COD	0	0	0	0	30.0635	2.53153	0	0	0	0	0	0	0	0	0	0	0	0	0	0	0	0	0	0
ENSMUST00000145297	MSTRG.33652	Gm14376	7	-	144469533	144469993	2	297	.	.	.	.	.	.	.	.	Noncoding	0.427884	noncoding	ncRNAs	10.935	0.873942	7.40032	0.601569	11.7287	0.987631	28.2448	0.891102	5.3968	0.626124	4.68452	0.325232	1.65995	0.13302	0.838643	0.065797	7.47146	0.510758	1.33872	0.589298	1.25852	0.144772	1.21356	0.103367
MSTRG.18700.1	MSTRG.18700	NA	19	+	45535098	45535894	1	797	.	MSTRG.18700.1.p1	.	.	.	.	.	.	Noncoding	0.0401601	noncoding	COD	16.5834	1.32537	8.55458	0.695398	4.93099	0.415219	24.0163	0.757697	13.6688	1.58582	13.4956	0.936961	6.8143	0.546064	5.25345	0.412164	5.60728	0.38332	0.352572	0.1552	1.05772	0.121673	1.37641	0.117238
ENSMUST00000133316	ENSMUSG00000029177	Cenpa	5	+	30666897	30674378	6	1031	CENPA_MOUSE^CENPA_MOUSE^Q:354-671,H:29-134^100%ID^E:1.61e-57^RecName: Full=Histone H3-like centromeric protein A;^Eukaryota; Metazoa; Chordata; Craniata; Vertebrata; Euteleostomi; Mammalia; Eutheria; Euarchontoglires; Glires; Rodentia; Myomorpha; Muroidea; Muridae; Murinae; Mus; Mus	ENSMUST00000133316.p1	CENPA_MOUSE^CENPA_MOUSE^Q:3-108,H:29-134^100%ID^E:1.76e-73^RecName: Full=Histone H3-like centromeric protein A;^Eukaryota; Metazoa; Chordata; Craniata; Vertebrata; Euteleostomi; Mammalia; Eutheria; Euarchontoglires; Glires; Rodentia; Myomorpha; Muroidea; Muridae; Murinae; Mus; Mus	PF00125.24^Histone^Core histone H2A/H2B/H3/H4^4-101^E:1.3e-35	COG2036^Core component of nucleosome. Nucleosomes wrap and compact DNA into chromatin, limiting DNA accessibility to the cellular machineries which require DNA as a template. Histones thereby play a central role in transcription regulation, DNA repair, DNA replication and chromosomal stability. DNA accessibility is regulated via a complex set of post-translational modifications of histones, also …	KEGG:mmu:12615`KO:K11495	GO:0000775^cellular_component^chromosome, centromeric region`GO:0000939^cellular_component^condensed chromosome inner kinetochore`GO:0000778^cellular_component^condensed nuclear chromosome kinetochore`GO:0000780^cellular_component^condensed nuclear chromosome, centromeric region`GO:0000788^cellular_component^nuclear nucleosome`GO:0031618^cellular_component^nuclear pericentric heterochromatin`GO:0…	GO:0003677^molecular_function^DNA binding`GO:0000786^cellular_component^nucleosome	Coding	0.0292721	noncoding	COD	8.09529	0.646986	21.8767	1.77834	0.097489	0.008209	139.291	4.39454	15.6031	1.81023	19.6022	1.36092	7.36293	0.590028	0.222824	0.017482	5.8423	0.399387	0.263434	0.115962	0	0	0	0
ENSMUST00000131062	MSTRG.13034	Plxnb2	15	-	89164891	89165797	2	605	PLXB2_MOUSE^PLXB2_MOUSE^Q:3-248,H:508-589^100%ID^E:3.36e-42^RecName: Full=Plexin-B2;^Eukaryota; Metazoa; Chordata; Craniata; Vertebrata; Euteleostomi; Mammalia; Eutheria; Euarchontoglires; Glires; Rodentia; Myomorpha; Muroidea; Muridae; Murinae; Mus; Mus	ENSMUST00000131062.p1	PLXB2_MOUSE^PLXB2_MOUSE^Q:1-82,H:508-589^100%ID^E:1.18e-43^RecName: Full=Plexin-B2;^Eukaryota; Metazoa; Chordata; Craniata; Vertebrata; Euteleostomi; Mammalia; Eutheria; Euarchontoglires; Glires; Rodentia; Myomorpha; Muroidea; Muridae; Murinae; Mus; Mus	PF17960.1^TIG_plexin^TIG domain^20-84^E:5.4e-11	ENOG411131Q^Plexin B2	KEGG:mmu:140570`KO:K06821	GO:0062023^cellular_component^collagen-containing extracellular matrix`GO:0005887^cellular_component^integral component of plasma membrane`GO:0002116^cellular_component^semaphorin receptor complex`GO:0017154^molecular_function^semaphorin receptor activity`GO:0007420^biological_process^brain development`GO:1904861^biological_process^excitatory synapse assembly`GO:0007156^biological_process^homophi…	.	Noncoding	0.259138	noncoding	COD	9.82247	0.785025	3.53117	0.287047	16.7211	1.40802	1.76143	0.055572	2.61123	0.302948	1.70985	0.11871	2.9138	0.233497	2.05465	0.161199	2.33868	0.159875	2.90871	1.2804	10.807	1.24317	6.87192	0.585327
ENSMUST00000066345	MSTRG.13608	Clec16a	16	+	10545387	10744871	24	6189	CL16A_MOUSE^CL16A_MOUSE^Q:177-3284,H:1-1036^100%ID^E:0^RecName: Full=Protein CLEC16A {ECO:0000305};^Eukaryota; Metazoa; Chordata; Craniata; Vertebrata; Euteleostomi; Mammalia; Eutheria; Euarchontoglires; Glires; Rodentia; Myomorpha; Muroidea; Muridae; Murinae; Mus; Mus	ENSMUST00000066345.p1	CL16A_MOUSE^CL16A_MOUSE^Q:1-1036,H:1-1036^100%ID^E:0^RecName: Full=Protein CLEC16A {ECO:0000305};^Eukaryota; Metazoa; Chordata; Craniata; Vertebrata; Euteleostomi; Mammalia; Eutheria; Euarchontoglires; Glires; Rodentia; Myomorpha; Muroidea; Muridae; Murinae; Mus; Mus	PF09758.9^FPL^Uncharacterised conserved protein^51-198^E:3.2e-62	ENOG410Y0P3^C-type lectin domain family 16, member A	KEGG:mmu:74374`KO:K19513	GO:0005829^cellular_component^cytosol`GO:0036020^cellular_component^endolysosome membrane`GO:0005794^cellular_component^Golgi apparatus`GO:0016021^cellular_component^integral component of membrane`GO:0031982^cellular_component^vesicle`GO:0017137^molecular_function^Rab GTPase binding`GO:0006914^biological_process^autophagy`GO:0009267^biological_process^cellular response to starvation`GO:0016197^bi…	.	Coding	0.012666	coding	COD	0	0	0	0	30.0752	2.53252	0	0	0	0	0	0	0	0	0	0	0	0	0	0	0.002908	0.000335	0.000969	8.3e-05
MSTRG.11849.1	MSTRG.11849	NA	15	+	7443448	7446212	2	455	.	.	.	.	.	.	.	.	Noncoding	0.00522359	noncoding	ncRNAs	11.3429	0.906536	6.12088	0.497563	12.6154	1.06229	3.06593	0.096728	0	0	0	0	0	0	0	0	0	0	0	0	0.61978	0.071296	0	0
MSTRG.6734.3	MSTRG.6734	2810410L24Rik	11	-	120186566	120189967	2	2639	.	.	.	.	.	.	.	.	Noncoding	2.78e-10	noncoding	ncRNAs	7.46433	0.596559	10.1184	0.822521	12.4975	1.05236	1.68597	0.053191	0.932098	0.10814	3.16436	0.219692	0	0	0.566313	0.044431	0	0	0	0	0	0	0	0
ENSMUST00000142007	MSTRG.2452	Tab2	10	-	7907439	7911486	3	618	TAB2_MOUSE^TAB2_MOUSE^Q:260-616,H:579-692^91.597%ID^E:4.85e-71^RecName: Full=TGF-beta-activated kinase 1 and MAP3K7-binding protein 2;^Eukaryota; Metazoa; Chordata; Craniata; Vertebrata; Euteleostomi; Mammalia; Eutheria; Euarchontoglires; Glires; Rodentia; Myomorpha; Muroidea; Muridae; Murinae; Mus; Mus`TAB2_MOUSE^TAB2_MOUSE^Q:1-114,H:556-593^89.474%ID^E:1.54e-10^RecName: Full=TGF-beta-activated …	ENSMUST00000142007.p1	TAB2_MOUSE^TAB2_MOUSE^Q:1-101,H:592-692^100%ID^E:3.42e-70^RecName: Full=TGF-beta-activated kinase 1 and MAP3K7-binding protein 2;^Eukaryota; Metazoa; Chordata; Craniata; Vertebrata; Euteleostomi; Mammalia; Eutheria; Euarchontoglires; Glires; Rodentia; Myomorpha; Muroidea; Muridae; Murinae; Mus; Mus	PF00641.18^zf-RanBP^Zn-finger in Ran binding protein and others^73-99^E:3.6e-06	ENOG410XPAC^TGF-beta activated kinase 1 MAP3K7 binding protein	KEGG:mmu:68652`KO:K04404	GO:0005829^cellular_component^cytosol`GO:0005654^cellular_component^nucleoplasm`GO:0070530^molecular_function^K63-linked polyubiquitin modification-dependent protein binding`GO:0046872^molecular_function^metal ion binding`GO:0007507^biological_process^heart development`GO:0043123^biological_process^positive regulation of I-kappaB kinase/NF-kappaB signaling`GO:0045860^biological_process^positive r…	.	Coding	0.436241	noncoding	COD	11.0495	0.883091	6.95705	0.565535	12.0739	1.01669	37.2615	1.17557	12.0408	1.39694	32.5711	2.26131	6.16979	0.494416	12.0418	0.944754	4.75649	0.32516	2.88317	1.26915	4.81032	0.553349	7.55031	0.64311
ENSMUST00000142559	ENSMUSG00000044465	Fam160a2	7	-	105379076	105381981	3	800	F16A2_RAT^F16A2_RAT^Q:389-799,H:554-690^97.08%ID^E:1.66e-82^RecName: Full=FTS and Hook-interacting protein;^Eukaryota; Metazoa; Chordata; Craniata; Vertebrata; Euteleostomi; Mammalia; Eutheria; Euarchontoglires; Glires; Rodentia; Myomorpha; Muroidea; Muridae; Murinae; Rattus	ENSMUST00000142559.p1	F16A2_RAT^F16A2_RAT^Q:9-145,H:554-690^97.08%ID^E:1.55e-84^RecName: Full=FTS and Hook-interacting protein;^Eukaryota; Metazoa; Chordata; Craniata; Vertebrata; Euteleostomi; Mammalia; Eutheria; Euarchontoglires; Glires; Rodentia; Myomorpha; Muroidea; Muridae; Murinae; Rattus	.	ENOG410XY4X^Family with sequence similarity 160, member	KEGG:rno:293343	GO:0005829^cellular_component^cytosol`GO:0070695^cellular_component^FHF complex`GO:0045022^biological_process^early endosome to late endosome transport`GO:0007032^biological_process^endosome organization`GO:0008333^biological_process^endosome to lysosome transport`GO:0007040^biological_process^lysosome organization`GO:0015031^biological_process^protein transport	.	Coding	0.795781	noncoding	COD	14.1095	1.12765	9.48008	0.770631	6.49464	0.546888	36.1717	1.14119	16.3258	1.89407	80.5794	5.59439	15.8205	1.26778	4.88063	0.382914	6.04251	0.413073	6.99073	3.07728	4.29924	0.494559	5.47931	0.466709
ENSMUST00000137791	ENSMUSG00000052926	Rnaseh2a	8	-	84966229	84969581	3	749	THSD8_HUMAN^THSD8_HUMAN^Q:490-678,H:52-114^71.429%ID^E:3.1e-25^RecName: Full=Thrombospondin type-1 domain-containing protein 8 {ECO:0000305};^Eukaryota; Metazoa; Chordata; Craniata; Vertebrata; Euteleostomi; Mammalia; Eutheria; Euarchontoglires; Primates; Haplorrhini; Catarrhini; Hominidae; Homo	ENSMUST00000137791.p2	.	.	.	.	.	.	Noncoding	0.559108	noncoding	COD	8.72542	0.697347	18.045	1.46687	3.31385	0.279046	9.06082	0.285862	0.697775	0.080954	1.27896	0.088794	50.4073	4.03939	62.559	4.90813	62.5616	4.27679	0.42953	0.189077	7.80597	0.897951	8.22642	0.700699
ENSMUST00000026390	MSTRG.28754	Rabgef1	5	+	130187161	130214337	8	2828	RABX5_MOUSE^RABX5_MOUSE^Q:248-1720,H:1-491^100%ID^E:0^RecName: Full=Rab5 GDP/GTP exchange factor;^Eukaryota; Metazoa; Chordata; Craniata; Vertebrata; Euteleostomi; Mammalia; Eutheria; Euarchontoglires; Glires; Rodentia; Myomorpha; Muroidea; Muridae; Murinae; Mus; Mus	ENSMUST00000026390.p1	RABX5_MOUSE^RABX5_MOUSE^Q:1-491,H:1-491^100%ID^E:0^RecName: Full=Rab5 GDP/GTP exchange factor;^Eukaryota; Metazoa; Chordata; Craniata; Vertebrata; Euteleostomi; Mammalia; Eutheria; Euarchontoglires; Glires; Rodentia; Myomorpha; Muroidea; Muridae; Murinae; Mus; Mus	PF01754.16^zf-A20^A20-like zinc finger^17-40^E:9e-12`PF18151.1^DUF5601^Domain of unknown function (DUF5601)^158-220^E:2.5e-20`PF02204.18^VPS9^Vacuolar sorting protein 9 (VPS9) domain^270-370^E:3.8e-29	ENOG410YGAZ^guanine nucleotide exchange factor	KEGG:mmu:56715`KO:K20131	GO:0005829^cellular_component^cytosol`GO:0005769^cellular_component^early endosome`GO:0005730^cellular_component^nucleolus`GO:0055037^cellular_component^recycling endosome`GO:0031982^cellular_component^vesicle`GO:0003677^molecular_function^DNA binding`GO:0017137^molecular_function^Rab GTPase binding`GO:0017112^molecular_function^Rab guanyl-nucleotide exchange factor activity`GO:0061630^molecular_…	GO:0003677^molecular_function^DNA binding`GO:0008270^molecular_function^zinc ion binding	Coding	0.428905	coding	COD	8.94466	0.714869	1.53011	0.124382	19.6098	1.65126	1.17376	0.037031	5.11445	0.593366	32.836	2.2797	15.9263	1.27626	6.25272	0.490563	14.4749	0.98952	5.06676	2.23036	4.58242	0.527133	7.85583	0.669133
MSTRG.4842.1	MSTRG.4842	NA	11	+	49221704	49222490	1	787	.	.	.	.	.	.	.	.	Noncoding	0.0023648	noncoding	ncRNAs	10.3583	0.827851	9.69505	0.788106	10.0318	0.844735	16.6213	0.524391	1.81703	0.210807	2.67598	0.185786	1.62643	0.130334	2.10292	0.164987	0.15756	0.010771	1.1385	0.501162	4.63278	0.532927	2.82338	0.240486
MSTRG.17689.2	MSTRG.17689	Pias2	18	+	77064749	77154624	14	7701	PIAS2_RAT^PIAS2_RAT^Q:648-2363,H:1-572^98.776%ID^E:0^RecName: Full=E3 SUMO-protein ligase PIAS2;^Eukaryota; Metazoa; Chordata; Craniata; Vertebrata; Euteleostomi; Mammalia; Eutheria; Euarchontoglires; Glires; Rodentia; Myomorpha; Muroidea; Muridae; Murinae; Rattus	MSTRG.17689.2.p1	PIAS2_RAT^PIAS2_RAT^Q:1-572,H:1-572^98.776%ID^E:0^RecName: Full=E3 SUMO-protein ligase PIAS2;^Eukaryota; Metazoa; Chordata; Craniata; Vertebrata; Euteleostomi; Mammalia; Eutheria; Euarchontoglires; Glires; Rodentia; Myomorpha; Muroidea; Muridae; Murinae; Rattus	PF14324.6^PINIT^PINIT domain^146-297^E:8.1e-35`PF02891.20^zf-MIZ^MIZ/SP-RING zinc finger^342-390^E:1.2e-21	ENOG410XQ2E^Protein inhibitor of activated STAT	KEGG:rno:83422`KO:K16063	GO:0016607^cellular_component^nuclear speck`GO:0005634^cellular_component^nucleus`GO:0016605^cellular_component^PML body`GO:0050681^molecular_function^androgen receptor binding`GO:0003677^molecular_function^DNA binding`GO:0030331^molecular_function^estrogen receptor binding`GO:0035259^molecular_function^glucocorticoid receptor binding`GO:0019904^molecular_function^protein domain specific binding`…	GO:0008270^molecular_function^zinc ion binding	Coding	2.22e-16	coding	COD	10.8524	0.867335	5.40528	0.439392	13.8291	1.16449	127.832	4.03301	15.5966	1.80948	33.4312	2.32103	38.5343	3.08795	148.158	11.6239	22.1566	1.51465	13.971	6.14997	45.8454	5.27377	70.4375	5.99963
ENSMUST00000194713	MSTRG.1784	Cop1	1	+	159266734	159273732	1	6999	COP1_MOUSE^COP1_MOUSE^Q:1367-1450,H:297-324^89.286%ID^E:6.6e-06^RecName: Full=E3 ubiquitin-protein ligase COP1 {ECO:0000305};^Eukaryota; Metazoa; Chordata; Craniata; Vertebrata; Euteleostomi; Mammalia; Eutheria; Euarchontoglires; Glires; Rodentia; Myomorpha; Muroidea; Muridae; Murinae; Mus; Mus	ENSMUST00000194713.p2	.	.	.	.	.	.	Noncoding	2.22e-16	noncoding	COD	11.6601	0.93189	9.59661	0.780104	8.8303	0.743564	44.8499	1.41498	13.2139	1.53305	13.7504	0.954653	11.4747	0.919523	13.2125	1.0366	15.1529	1.03587	0.697775	0.307157	1.08585	0.124909	1.8935	0.161282
MSTRG.5626.19	MSTRG.5626	Supt6	11	-	78206740	78245678	37	6293	SPT6H_MOUSE^SPT6H_MOUSE^Q:231-5447,H:24-1726^97.527%ID^E:0^RecName: Full=Transcription elongation factor SPT6;^Eukaryota; Metazoa; Chordata; Craniata; Vertebrata; Euteleostomi; Mammalia; Eutheria; Euarchontoglires; Glires; Rodentia; Myomorpha; Muroidea; Muridae; Murinae; Mus; Mus	MSTRG.5626.19.p1	SPT6H_MOUSE^SPT6H_MOUSE^Q:1-1603,H:124-1726^100%ID^E:0^RecName: Full=Transcription elongation factor SPT6;^Eukaryota; Metazoa; Chordata; Craniata; Vertebrata; Euteleostomi; Mammalia; Eutheria; Euarchontoglires; Glires; Rodentia; Myomorpha; Muroidea; Muridae; Murinae; Mus; Mus	PF14641.6^HTH_44^Helix-turn-helix DNA-binding domain of SPT6^184-299^E:4.5e-25`PF14639.6^YqgF^Holliday-junction resolvase-like of SPT6^652-808^E:2.5e-70`PF14635.6^HHH_7^Helix-hairpin-helix motif^812-915^E:2.1e-52`PF12836.7^HHH_3^Helix-hairpin-helix motif^843-912^E:3.9e-07`PF17674.1^HHH_9^HHH domain^928-1015^E:7e-05`PF00575.23^S1^S1 RNA binding domain^1104-1159^E:1.4e-06`PF14633.6^SH2_2^SH2 domain…	COG2183^domain protein	KEGG:mmu:20926`KO:K11292	GO:0008023^cellular_component^transcription elongation factor complex`GO:0035327^cellular_component^transcriptionally active chromatin`GO:0003677^molecular_function^DNA binding`GO:0042393^molecular_function^histone binding`GO:0031491^molecular_function^nucleosome binding`GO:0001825^biological_process^blastocyst formation`GO:0070827^biological_process^chromatin maintenance`GO:0006397^biological_pr…	GO:0003677^molecular_function^DNA binding`GO:0003676^molecular_function^nucleic acid binding	Coding	1	coding	COD	4.6641	0.372761	2.22297	0.180705	23.2034	1.95386	1.9131	0.060357	1.4631	0.169745	0.798119	0.055411	1.43269	0.114808	1.1591	0.090938	2.34927	0.160599	2.8778	1.26679	1.37299	0.157941	2.89845	0.24688
ENSMUST00000111697	MSTRG.20223	Ctnnd1	2	-	84600781	84650740	18	5294	CTND1_MOUSE^CTND1_MOUSE^Q:430-3180,H:1-938^97.761%ID^E:0^RecName: Full=Catenin delta-1;^Eukaryota; Metazoa; Chordata; Craniata; Vertebrata; Euteleostomi; Mammalia; Eutheria; Euarchontoglires; Glires; Rodentia; Myomorpha; Muroidea; Muridae; Murinae; Mus; Mus	ENSMUST00000111697.p1	CTND1_MOUSE^CTND1_MOUSE^Q:1-917,H:1-938^97.761%ID^E:0^RecName: Full=Catenin delta-1;^Eukaryota; Metazoa; Chordata; Craniata; Vertebrata; Euteleostomi; Mammalia; Eutheria; Euarchontoglires; Glires; Rodentia; Myomorpha; Muroidea; Muridae; Murinae; Mus; Mus	PF00514.23^Arm^Armadillo/beta-catenin-like repeat^397-436^E:9.3e-06`PF00514.23^Arm^Armadillo/beta-catenin-like repeat^440-481^E:1.8e-08`PF00514.23^Arm^Armadillo/beta-catenin-like repeat^703-738^E:3e-05	ENOG410Y21Q^Plakophilin	KEGG:mmu:12388`KO:K05690	GO:0005923^cellular_component^bicellular tight junction`GO:0016342^cellular_component^catenin complex`GO:0005913^cellular_component^cell-cell adherens junction`GO:0005911^cellular_component^cell-cell junction`GO:0005737^cellular_component^cytoplasm`GO:0005829^cellular_component^cytosol`GO:0043197^cellular_component^dendritic spine`GO:0016600^cellular_component^flotillin complex`GO:0098978^cellula…	GO:0005515^molecular_function^protein binding	Coding	0.0947	coding	COD	15.3971	1.23056	4.94868	0.402276	9.74478	0.820569	3.26291	0.102942	2.12423	0.246447	0.003934	0.000273	14.1389	1.13302	1.62058	0.127145	0	0	0	0	0.967367	0.11128	1.6762	0.142773
MSTRG.20288.17	MSTRG.20288	Celf1	2	+	90940460	91014608	13	2884	CELF1_MOUSE^CELF1_MOUSE^Q:193-1638,H:1-486^98.765%ID^E:0^RecName: Full=CUGBP Elav-like family member 1;^Eukaryota; Metazoa; Chordata; Craniata; Vertebrata; Euteleostomi; Mammalia; Eutheria; Euarchontoglires; Glires; Rodentia; Myomorpha; Muroidea; Muridae; Murinae; Mus; Mus	MSTRG.20288.17.p1	CELF1_MOUSE^CELF1_MOUSE^Q:1-482,H:1-486^99.177%ID^E:0^RecName: Full=CUGBP Elav-like family member 1;^Eukaryota; Metazoa; Chordata; Craniata; Vertebrata; Euteleostomi; Mammalia; Eutheria; Euarchontoglires; Glires; Rodentia; Myomorpha; Muroidea; Muridae; Murinae; Mus; Mus	PF00076.22^RRM_1^RNA recognition motif. (a.k.a. RRM, RBD, or RNP domain)^19-84^E:1.9e-13`PF00076.22^RRM_1^RNA recognition motif. (a.k.a. RRM, RBD, or RNP domain)^110-174^E:3.2e-15`PF00076.22^RRM_1^RNA recognition motif. (a.k.a. RRM, RBD, or RNP domain)^399-469^E:2.1e-18	ENOG410XNTW^CUGBP, Elav-like family member	KEGG:mmu:13046`KO:K13207	GO:0005737^cellular_component^cytoplasm`GO:0005654^cellular_component^nucleoplasm`GO:0005634^cellular_component^nucleus`GO:1990904^cellular_component^ribonucleoprotein complex`GO:0042835^molecular_function^BRE binding`GO:0003729^molecular_function^mRNA binding`GO:0003723^molecular_function^RNA binding`GO:0031369^molecular_function^translation initiation factor binding`GO:0006376^biological_proces…	GO:0003676^molecular_function^nucleic acid binding	Coding	0.126435	coding	COD	1.83766	0.146868	4.69681	0.381802	23.5579	1.98372	8.99729	0.283858	4.8481	0.562465	5.0381	0.349781	1.58908	0.127341	1.91182	0.149994	1.86257	0.127327	0.87891	0.386891	0.913395	0.105071	0.816762	0.069569
ENSMUST00000154509	MSTRG.7628	Syne2	12	+	76081656	76095046	4	684	SYNE2_MOUSE^SYNE2_MOUSE^Q:330-683,H:6001-6118^100%ID^E:5.57e-75^RecName: Full=Nesprin-2;^Eukaryota; Metazoa; Chordata; Craniata; Vertebrata; Euteleostomi; Mammalia; Eutheria; Euarchontoglires; Glires; Rodentia; Myomorpha; Muroidea; Muridae; Murinae; Mus; Mus	ENSMUST00000154509.p1	SYNE2_MOUSE^SYNE2_MOUSE^Q:8-125,H:6001-6118^100%ID^E:7.6e-77^RecName: Full=Nesprin-2;^Eukaryota; Metazoa; Chordata; Craniata; Vertebrata; Euteleostomi; Mammalia; Eutheria; Euarchontoglires; Glires; Rodentia; Myomorpha; Muroidea; Muridae; Murinae; Mus; Mus	PF00435.21^Spectrin^Spectrin repeat^18-124^E:1.1e-10	COG5069^Microtubule associated monoxygenase, calponin and LIM domain containing	KEGG:mmu:319565`KO:K19346	GO:0016235^cellular_component^aggresome`GO:0005813^cellular_component^centrosome`GO:0005737^cellular_component^cytoplasm`GO:0031527^cellular_component^filopodium membrane`GO:0005925^cellular_component^focal adhesion`GO:0016021^cellular_component^integral component of membrane`GO:0045111^cellular_component^intermediate filament cytoskeleton`GO:0031258^cellular_component^lamellipodium membrane`GO:0…	GO:0005515^molecular_function^protein binding	Coding	0.797149	noncoding	COD	8.53134	0.681836	6.92019	0.562539	14.6423	1.23297	0	0	0.823099	0.095494	1.22807	0.085261	1.4712	0.117894	2.43291	0.190876	4.21755	0.288317	0.558214	0.245723	1.93538	0.222634	3.0941	0.263545
MSTRG.13490.9	MSTRG.13490	Mgrn1	16	+	4886219	4912549	5	1671	MGRN1_MOUSE^MGRN1_MOUSE^Q:168-611,H:1-148^100%ID^E:1.55e-97^RecName: Full=E3 ubiquitin-protein ligase MGRN1;^Eukaryota; Metazoa; Chordata; Craniata; Vertebrata; Euteleostomi; Mammalia; Eutheria; Euarchontoglires; Glires; Rodentia; Myomorpha; Muroidea; Muridae; Murinae; Mus; Mus	MSTRG.13490.9.p1	MGRN1_MOUSE^MGRN1_MOUSE^Q:1-148,H:1-148^100%ID^E:8.51e-104^RecName: Full=E3 ubiquitin-protein ligase MGRN1;^Eukaryota; Metazoa; Chordata; Craniata; Vertebrata; Euteleostomi; Mammalia; Eutheria; Euarchontoglires; Glires; Rodentia; Myomorpha; Muroidea; Muridae; Murinae; Mus; Mus	.	ENOG410XRAE^RING finger	KEGG:mmu:17237`KO:K10604	GO:0005737^cellular_component^cytoplasm`GO:0005769^cellular_component^early endosome`GO:0005634^cellular_component^nucleus`GO:0005886^cellular_component^plasma membrane`GO:0046872^molecular_function^metal ion binding`GO:0061630^molecular_function^ubiquitin protein ligase activity`GO:0004842^molecular_function^ubiquitin-protein transferase activity`GO:0008333^biological_process^endosome to lysosom…	.	Coding	0.00149234	coding	COD	8.87832	0.709567	9.559	0.777047	11.658	0.981672	31.835	1.00437	8.7749	1.01804	9.74804	0.676778	3.58658	0.28741	3.45033	0.270699	3.65097	0.249585	1.09216	0.480763	4.39395	0.505453	3.80238	0.323874
ENSMUST00000113066	ENSMUSG00000023443	Esx1	NA	-	137115397	137120171	4	1692	ESX1_HUMAN^ESX1_HUMAN^Q:943-1221,H:138-230^49.462%ID^E:1.13e-12^RecName: Full=Homeobox protein ESX1;^Eukaryota; Metazoa; Chordata; Craniata; Vertebrata; Euteleostomi; Mammalia; Eutheria; Euarchontoglires; Primates; Haplorrhini; Catarrhini; Hominidae; Homo	ENSMUST00000113066.p1	ESX1_HUMAN^ESX1_HUMAN^Q:110-220,H:131-240^46.847%ID^E:9.46e-22^RecName: Full=Homeobox protein ESX1;^Eukaryota; Metazoa; Chordata; Craniata; Vertebrata; Euteleostomi; Mammalia; Eutheria; Euarchontoglires; Primates; Haplorrhini; Catarrhini; Hominidae; Homo	PF00046.29^Homeodomain^Homeodomain^119-175^E:6.3e-22	ENOG410YIJ3^sequence-specific DNA binding	KEGG:hsa:80712`KO:K18491	GO:0005737^cellular_component^cytoplasm`GO:0016607^cellular_component^nuclear speck`GO:0005634^cellular_component^nucleus`GO:0000981^molecular_function^DNA-binding transcription factor activity, RNA polymerase II-specific`GO:0001227^molecular_function^DNA-binding transcription repressor activity, RNA polymerase II-specific`GO:0000977^molecular_function^RNA polymerase II regulatory region sequence…	GO:0003677^molecular_function^DNA binding	Coding	0.745183	coding	COD	5.14134	0.410903	13.2379	1.07611	11.7176	0.986694	258.584	8.15815	81.0551	9.40382	224.66	15.5975	12.1187	0.971133	13.6932	1.07431	10.648	0.72791	1.70106	0.748798	16.9329	1.94786	39.8724	3.3962
MSTRG.17278.1	MSTRG.17278	NA	18	-	46848625	46850491	1	1867	AMPQ_MOUSE^AMPQ_MOUSE^Q:300-1,H:1-100^100%ID^E:3e-40^RecName: Full=Aminopeptidase Q {ECO:0000305};^Eukaryota; Metazoa; Chordata; Craniata; Vertebrata; Euteleostomi; Mammalia; Eutheria; Euarchontoglires; Glires; Rodentia; Myomorpha; Muroidea; Muridae; Murinae; Mus; Mus	MSTRG.17278.1.p2	AMPQ_MOUSE^AMPQ_MOUSE^Q:1-100,H:1-100^100%ID^E:2.85e-63^RecName: Full=Aminopeptidase Q {ECO:0000305};^Eukaryota; Metazoa; Chordata; Craniata; Vertebrata; Euteleostomi; Mammalia; Eutheria; Euarchontoglires; Glires; Rodentia; Myomorpha; Muroidea; Muridae; Murinae; Mus; Mus	.	COG0308^aminopeptidase	.	GO:0005737^cellular_component^cytoplasm`GO:0016021^cellular_component^integral component of membrane`GO:0005886^cellular_component^plasma membrane`GO:0070006^molecular_function^metalloaminopeptidase activity`GO:0042277^molecular_function^peptide binding`GO:0008270^molecular_function^zinc ion binding`GO:0043171^biological_process^peptide catabolic process`GO:0006508^biological_process^proteolysis	.	Noncoding	6.3e-06	noncoding	COD	16.1798	1.29311	7.07194	0.574874	6.84604	0.576477	2.93465	0.092586	0.299411	0.034737	0	0	0	0	0.311194	0.024415	0.302089	0.020651	0.149973	0.066017	0	0	0	0
ENSMUST00000102856	MSTRG.4622	Ppp4r3b	11	+	29172890	29209641	12	2410	P4R3B_MOUSE^P4R3B_MOUSE^Q:417-2255,H:1-613^100%ID^E:0^RecName: Full=Serine/threonine-protein phosphatase 4 regulatory subunit 3B {ECO:0000250|UniProtKB:Q5MIZ7};^Eukaryota; Metazoa; Chordata; Craniata; Vertebrata; Euteleostomi; Mammalia; Eutheria; Euarchontoglires; Glires; Rodentia; Myomorpha; Muroidea; Muridae; Murinae; Mus; Mus	ENSMUST00000102856.p1	P4R3B_MOUSE^P4R3B_MOUSE^Q:1-613,H:1-613^100%ID^E:0^RecName: Full=Serine/threonine-protein phosphatase 4 regulatory subunit 3B {ECO:0000250|UniProtKB:Q5MIZ7};^Eukaryota; Metazoa; Chordata; Craniata; Vertebrata; Euteleostomi; Mammalia; Eutheria; Euarchontoglires; Glires; Rodentia; Myomorpha; Muroidea; Muridae; Murinae; Mus; Mus	PF04802.15^SMK-1^Component of IIS longevity pathway SMK-1^168-359^E:3.9e-81	ENOG410XQ7A^suppressor of mek1 (Dictyostelium)	KEGG:mmu:104570`KO:K17491	GO:0005813^cellular_component^centrosome`GO:0005737^cellular_component^cytoplasm`GO:0016607^cellular_component^nuclear speck`GO:0005654^cellular_component^nucleoplasm`GO:0005634^cellular_component^nucleus`GO:0030289^cellular_component^protein phosphatase 4 complex`GO:0045722^biological_process^positive regulation of gluconeogenesis`GO:0006470^biological_process^protein dephosphorylation`GO:001921…	.	Coding	0.999848	coding	COD	18.504	1.47887	3.05074	0.247994	8.54374	0.719434	1.10781	0.034951	3.51794	0.408143	39.6197	2.75068	3.52084	0.282142	16.2974	1.27863	8.17816	0.559069	1.10317	0.48561	1.07641	0.123823	7.74055	0.659314
ENSMUST00000146508	ENSMUSG00000030245	Golt1b	6	+	142387253	142401710	3	367	GOT1B_HUMAN^GOT1B_HUMAN^Q:128-235,H:103-138^100%ID^E:2.08e-16^RecName: Full=Vesicle transport protein GOT1B;^Eukaryota; Metazoa; Chordata; Craniata; Vertebrata; Euteleostomi; Mammalia; Eutheria; Euarchontoglires; Primates; Haplorrhini; Catarrhini; Hominidae; Homo	.	.	.	COG5120^golgi transport	KEGG:hsa:51026	GO:0005783^cellular_component^endoplasmic reticulum`GO:0000139^cellular_component^Golgi membrane`GO:0016021^cellular_component^integral component of membrane`GO:0016020^cellular_component^membrane`GO:0032991^cellular_component^protein-containing complex`GO:0043123^biological_process^positive regulation of I-kappaB kinase/NF-kappaB signaling`GO:0015031^biological_process^protein transport`GO:00161…	.	Noncoding	0.220052	noncoding	ncRNAs	10.88	0.869546	6.74178	0.548036	12.4798	1.05088	0	0	6.2531	0.725469	0	0	1.77281	0.142064	3.16828	0.24857	0	0	3.47043	1.52767	4.4757	0.514857	5.41206	0.460981
ENSMUST00000174369	ENSMUSG00000057103	Nat8f1	6	-	85910630	85915604	2	786	NAT8B_MOUSE^NAT8B_MOUSE^Q:440-784,H:1-115^93.043%ID^E:2.23e-48^RecName: Full=Putative N-acetyltransferase 8B {ECO:0000305};^Eukaryota; Metazoa; Chordata; Craniata; Vertebrata; Euteleostomi; Mammalia; Eutheria; Euarchontoglires; Glires; Rodentia; Myomorpha; Muroidea; Muridae; Murinae; Mus; Mus	ENSMUST00000174369.p1	CMLO1_MOUSE^CMLO1_MOUSE^Q:11-115,H:1-105^100%ID^E:2.51e-72^RecName: Full=Probable N-acetyltransferase CML1;^Eukaryota; Metazoa; Chordata; Craniata; Vertebrata; Euteleostomi; Mammalia; Eutheria; Euarchontoglires; Glires; Rodentia; Myomorpha; Muroidea; Muridae; Murinae; Mus; Mus	.	ENOG4111HQT^N-acetyltransferase	KEGG:mmu:66116`KO:K20838	GO:0005783^cellular_component^endoplasmic reticulum`GO:0005789^cellular_component^endoplasmic reticulum membrane`GO:0005793^cellular_component^endoplasmic reticulum-Golgi intermediate compartment`GO:0033116^cellular_component^endoplasmic reticulum-Golgi intermediate compartment membrane`GO:0005794^cellular_component^Golgi apparatus`GO:0016021^cellular_component^integral component of membrane`GO:0…	.	Coding	0.405212	noncoding	COD	7.02416	0.56138	16.327	1.32721	6.75214	0.568571	8.49222	0.267924	1.94457	0.225605	4.99533	0.346811	4.62353	0.370506	4.56668	0.358283	1.22079	0.083455	0	0	0	0	1.94661	0.165805
ENSMUST00000151958	ENSMUSG00000036390	Gadd45a	6	-	67035459	67037201	3	744	GA45A_MOUSE^GA45A_MOUSE^Q:62-541,H:6-165^94.375%ID^E:3.72e-108^RecName: Full=Growth arrest and DNA damage-inducible protein GADD45 alpha;^Eukaryota; Metazoa; Chordata; Craniata; Vertebrata; Euteleostomi; Mammalia; Eutheria; Euarchontoglires; Glires; Rodentia; Myomorpha; Muroidea; Muridae; Murinae; Mus; Mus	ENSMUST00000151958.p1	GA45A_MOUSE^GA45A_MOUSE^Q:21-180,H:6-165^94.375%ID^E:7.64e-110^RecName: Full=Growth arrest and DNA damage-inducible protein GADD45 alpha;^Eukaryota; Metazoa; Chordata; Craniata; Vertebrata; Euteleostomi; Mammalia; Eutheria; Euarchontoglires; Glires; Rodentia; Myomorpha; Muroidea; Muridae; Murinae; Mus; Mus	PF01248.26^Ribosomal_L7Ae^Ribosomal protein L7Ae/L30e/S12e/Gadd45 family^36-120^E:3.9e-16	ENOG4111M8M^growth arrest and DNA-damage-inducible, alpha	KEGG:mmu:13197`KO:K04402	GO:0005737^cellular_component^cytoplasm`GO:0016607^cellular_component^nuclear speck`GO:0005634^cellular_component^nucleus`GO:0019900^molecular_function^kinase binding`GO:0046982^molecular_function^protein heterodimerization activity`GO:0042803^molecular_function^protein homodimerization activity`GO:0047485^molecular_function^protein N-terminus binding`GO:0000979^molecular_function^RNA polymerase …	.	Coding	0.931683	coding	COD	4.0645	0.32484	12.9792	1.05507	13.0612	1.09983	12.504	0.394493	8.67715	1.0067	12.9729	0.900673	2.56407	0.205472	3.23312	0.253658	1.93643	0.132377	0	0	0	0	0	0
ENSMUST00000112835	MSTRG.38841	Amot	NA	-	145446425	145505144	12	6519	AMOT_MOUSE^AMOT_MOUSE^Q:436-2145,H:292-861^100%ID^E:0^RecName: Full=Angiomotin;^Eukaryota; Metazoa; Chordata; Craniata; Vertebrata; Euteleostomi; Mammalia; Eutheria; Euarchontoglires; Glires; Rodentia; Myomorpha; Muroidea; Muridae; Murinae; Mus; Mus`AMOT_MOUSE^AMOT_MOUSE^Q:2752-2940,H:1064-1126^100%ID^E:2.9e-32^RecName: Full=Angiomotin;^Eukaryota; Metazoa; Chordata; Craniata; Vertebrata; Euteleos…	ENSMUST00000112835.p1	AMOT_MOUSE^AMOT_MOUSE^Q:1-737,H:390-1126^100%ID^E:0^RecName: Full=Angiomotin;^Eukaryota; Metazoa; Chordata; Craniata; Vertebrata; Euteleostomi; Mammalia; Eutheria; Euarchontoglires; Glires; Rodentia; Myomorpha; Muroidea; Muridae; Murinae; Mus; Mus	PF12240.8^Angiomotin_C^Angiomotin C terminal^189-393^E:5.8e-93	ENOG410XSY2^angiomotin	KEGG:mmu:27494`KO:K16819	GO:0005884^cellular_component^actin filament`GO:0005923^cellular_component^bicellular tight junction`GO:0030054^cellular_component^cell junction`GO:0009986^cellular_component^cell surface`GO:0008180^cellular_component^COP9 signalosome`GO:0005737^cellular_component^cytoplasm`GO:0031410^cellular_component^cytoplasmic vesicle`GO:0030139^cellular_component^endocytic vesicle`GO:0009897^cellular_compon…	.	Coding	1.07e-10	coding	COD	12.4771	0.997186	15.3212	1.24545	2.31195	0.19468	0	0	0	0	0	0	0	0	0	0	0	0	0	0	0	0	0	0
MSTRG.23043.7	MSTRG.23043	Pbxip1	3	+	89436756	89449732	9	3764	PBIP1_MOUSE^PBIP1_MOUSE^Q:1338-2795,H:242-727^99.383%ID^E:0^RecName: Full=Pre-B-cell leukemia transcription factor-interacting protein 1;^Eukaryota; Metazoa; Chordata; Craniata; Vertebrata; Euteleostomi; Mammalia; Eutheria; Euarchontoglires; Glires; Rodentia; Myomorpha; Muroidea; Muridae; Murinae; Mus; Mus`PBIP1_MOUSE^PBIP1_MOUSE^Q:234-917,H:1-228^97.368%ID^E:4.4e-83^RecName: Full=Pre-B-cell leuk…	MSTRG.23043.7.p1	PBIP1_MOUSE^PBIP1_MOUSE^Q:1-460,H:268-727^100%ID^E:0^RecName: Full=Pre-B-cell leukemia transcription factor-interacting protein 1;^Eukaryota; Metazoa; Chordata; Craniata; Vertebrata; Euteleostomi; Mammalia; Eutheria; Euarchontoglires; Glires; Rodentia; Myomorpha; Muroidea; Muridae; Murinae; Mus; Mus	.	ENOG410YAJH^pre-B-cell leukemia homeobox interacting protein 1	KEGG:mmu:229534	GO:0005737^cellular_component^cytoplasm`GO:0005874^cellular_component^microtubule`GO:0005634^cellular_component^nucleus`GO:0003714^molecular_function^transcription corepressor activity`GO:0030154^biological_process^cell differentiation`GO:0045892^biological_process^negative regulation of transcription, DNA-templated	.	Coding	2e-05	coding	COD	1.61616	0.129166	0.569986	0.046334	27.9298	2.35186	0.052633	0.001661	0	0	0	0	7.1578	0.573591	0.038704	0.003037	0.005362	0.000367	1.92684	0.848184	3.8988	0.448493	0.460969	0.039264
ENSMUST00000215850	MSTRG.36232	Usp28	9	+	49023678	49025894	2	535	UBP28_MOUSE^UBP28_MOUSE^Q:221-535,H:427-531^99.048%ID^E:3.23e-63^RecName: Full=Ubiquitin carboxyl-terminal hydrolase 28;^Eukaryota; Metazoa; Chordata; Craniata; Vertebrata; Euteleostomi; Mammalia; Eutheria; Euarchontoglires; Glires; Rodentia; Myomorpha; Muroidea; Muridae; Murinae; Mus; Mus	ENSMUST00000215850.p1	UBP28_MOUSE^UBP28_MOUSE^Q:14-118,H:427-531^99.048%ID^E:2.78e-64^RecName: Full=Ubiquitin carboxyl-terminal hydrolase 28;^Eukaryota; Metazoa; Chordata; Craniata; Vertebrata; Euteleostomi; Mammalia; Eutheria; Euarchontoglires; Glires; Rodentia; Myomorpha; Muroidea; Muridae; Murinae; Mus; Mus	.	COG5077^ubiquitin carboxyl-terminal hydrolase	KEGG:mmu:235323`KO:K21122	GO:0005829^cellular_component^cytosol`GO:0016604^cellular_component^nuclear body`GO:0005654^cellular_component^nucleoplasm`GO:0032991^cellular_component^protein-containing complex`GO:0004197^molecular_function^cysteine-type endopeptidase activity`GO:0004843^molecular_function^thiol-dependent ubiquitin-specific protease activity`GO:0036459^molecular_function^thiol-dependent ubiquitinyl hydrolase a…	.	Coding	0.710489	noncoding	COD	7.727	0.617552	10.4332	0.848113	11.9574	1.00689	97.9541	3.09038	13.2492	1.53714	6.30631	0.437828	6.71747	0.538304	9.61576	0.754413	19.4792	1.33162	0.525743	0.231429	4.07124	0.46833	0.603741	0.051425
MSTRG.3377.6	MSTRG.3377	Abca7	10	+	79996503	80007228	23	4654	ABCA7_MOUSE^ABCA7_MOUSE^Q:94-1530,H:1-479^100%ID^E:0^RecName: Full=ATP-binding cassette sub-family A member 7;^Eukaryota; Metazoa; Chordata; Craniata; Vertebrata; Euteleostomi; Mammalia; Eutheria; Euarchontoglires; Glires; Rodentia; Myomorpha; Muroidea; Muridae; Murinae; Mus; Mus`ABCA7_MOUSE^ABCA7_MOUSE^Q:3583-4653,H:846-1202^99.44%ID^E:0^RecName: Full=ATP-binding cassette sub-family A member 7;^…	MSTRG.3377.6.p1	ABCA7_MOUSE^ABCA7_MOUSE^Q:1-479,H:1-479^100%ID^E:0^RecName: Full=ATP-binding cassette sub-family A member 7;^Eukaryota; Metazoa; Chordata; Craniata; Vertebrata; Euteleostomi; Mammalia; Eutheria; Euarchontoglires; Glires; Rodentia; Myomorpha; Muroidea; Muridae; Murinae; Mus; Mus	.	COG1131^(ABC) transporter	KEGG:mmu:27403`KO:K05645	GO:0016324^cellular_component^apical plasma membrane`GO:0030054^cellular_component^cell junction`GO:0009986^cellular_component^cell surface`GO:0005737^cellular_component^cytoplasm`GO:0031901^cellular_component^early endosome membrane`GO:0097386^cellular_component^glial cell projection`GO:0005794^cellular_component^Golgi apparatus`GO:0000139^cellular_component^Golgi membrane`GO:0016021^cellular_co…	.	Coding	1.05e-08	coding	COD	7.70015	0.615406	5.71285	0.464395	16.7051	1.40667	2.22738	0.070272	1.20612	0.139931	1.36945	0.095077	1.27296	0.102008	0	0	0	0	0	0	0	0	0.68171	0.058066
ENSMUST00000143693	MSTRG.8457	Lgals8	13	-	12439418	12461493	9	2457	LEG8_MOUSE^LEG8_MOUSE^Q:209-1027,H:44-316^100%ID^E:0^RecName: Full=Galectin-8;^Eukaryota; Metazoa; Chordata; Craniata; Vertebrata; Euteleostomi; Mammalia; Eutheria; Euarchontoglires; Glires; Rodentia; Myomorpha; Muroidea; Muridae; Murinae; Mus; Mus`LEG8_MOUSE^LEG8_MOUSE^Q:629-1009,H:16-145^33.083%ID^E:3.43e-12^RecName: Full=Galectin-8;^Eukaryota; Metazoa; Chordata; Craniata; Vertebrata; Euteleost…	ENSMUST00000143693.p1	LEG8_MOUSE^LEG8_MOUSE^Q:1-223,H:94-316^100%ID^E:4.92e-165^RecName: Full=Galectin-8;^Eukaryota; Metazoa; Chordata; Craniata; Vertebrata; Euteleostomi; Mammalia; Eutheria; Euarchontoglires; Glires; Rodentia; Myomorpha; Muroidea; Muridae; Murinae; Mus; Mus`LEG8_MOUSE^LEG8_MOUSE^Q:91-217,H:16-145^33.083%ID^E:5.19e-14^RecName: Full=Galectin-8;^Eukaryota; Metazoa; Chordata; Craniata; Vertebrata; Eutele…	PF00337.22^Gal-bind_lectin^Galactoside-binding lectin^1-56^E:4.6e-14`PF00337.22^Gal-bind_lectin^Galactoside-binding lectin^92-220^E:4.9e-34	ENOG4111EA0^Lectin, galactoside-binding, soluble	KEGG:mmu:56048`KO:K06832	GO:0005737^cellular_component^cytoplasm`GO:0031410^cellular_component^cytoplasmic vesicle`GO:0005829^cellular_component^cytosol`GO:0030246^molecular_function^carbohydrate binding`GO:0005178^molecular_function^integrin binding`GO:0098586^biological_process^cellular response to virus`GO:1904977^biological_process^lymphatic endothelial cell migration`GO:0002317^biological_process^plasma cell differe…	GO:0030246^molecular_function^carbohydrate binding	Coding	1.56e-05	coding	COD	11.7376	0.938083	9.9337	0.807506	8.44881	0.711441	0	0	0	0	0	0	0	0	6.1401	0.481727	0	0	0	0	0	0	0	0
ENSMUST00000058746	ENSMUSG00000025510	Cd151	7	+	141468822	141471472	7	1619	CD151_MOUSE^CD151_MOUSE^Q:83-841,H:1-253^100%ID^E:2.91e-151^RecName: Full=CD151 antigen;^Eukaryota; Metazoa; Chordata; Craniata; Vertebrata; Euteleostomi; Mammalia; Eutheria; Euarchontoglires; Glires; Rodentia; Myomorpha; Muroidea; Muridae; Murinae; Mus; Mus	ENSMUST00000058746.p1	CD151_MOUSE^CD151_MOUSE^Q:28-280,H:1-253^100%ID^E:0^RecName: Full=CD151 antigen;^Eukaryota; Metazoa; Chordata; Craniata; Vertebrata; Euteleostomi; Mammalia; Eutheria; Euarchontoglires; Glires; Rodentia; Myomorpha; Muroidea; Muridae; Murinae; Mus; Mus	PF00335.20^Tetraspanin^Tetraspanin family^43-273^E:1.3e-54	ENOG4111IRY^tetraspanin	KEGG:mmu:12476`KO:K06537	GO:0005604^cellular_component^basement membrane`GO:0009986^cellular_component^cell surface`GO:0005887^cellular_component^integral component of plasma membrane`GO:0005178^molecular_function^integrin binding`GO:0016477^biological_process^cell migration`GO:0007166^biological_process^cell surface receptor signaling pathway`GO:0030335^biological_process^positive regulation of cell migration`GO:0045807…	GO:0016021^cellular_component^integral component of membrane	Coding	0.289346	coding	COD	9.9687	0.796712	12.3515	1.00405	7.80023	0.656827	0	0	0	0	0	0	0	0	0	0	0	0	0	0	0	0	5.19082	0.442136
ENSMUST00000112295	MSTRG.37252	Gmppb	9	+	108049242	108052801	9	2702	GMPPB_MOUSE^GMPPB_MOUSE^Q:276-1355,H:1-360^100%ID^E:0^RecName: Full=Mannose-1-phosphate guanyltransferase beta;^Eukaryota; Metazoa; Chordata; Craniata; Vertebrata; Euteleostomi; Mammalia; Eutheria; Euarchontoglires; Glires; Rodentia; Myomorpha; Muroidea; Muridae; Murinae; Mus; Mus	ENSMUST00000112295.p1	GMPPB_MOUSE^GMPPB_MOUSE^Q:1-360,H:1-360^100%ID^E:0^RecName: Full=Mannose-1-phosphate guanyltransferase beta;^Eukaryota; Metazoa; Chordata; Craniata; Vertebrata; Euteleostomi; Mammalia; Eutheria; Euarchontoglires; Glires; Rodentia; Myomorpha; Muroidea; Muridae; Murinae; Mus; Mus	PF00483.23^NTP_transferase^Nucleotidyl transferase^2-228^E:5e-50`PF12804.7^NTP_transf_3^MobA-like NTP transferase domain^3-151^E:2.5e-10`PF00132.24^Hexapep^Bacterial transferase hexapeptide (six repeats)^259-293^E:1.9e-09`PF14602.6^Hexapep_2^Hexapeptide repeat of succinyl-transferase^261-285^E:0.0051	COG1208^nucleotidyl transferase	KEGG:mmu:331026`KO:K00966	GO:0005737^cellular_component^cytoplasm`GO:0005739^cellular_component^mitochondrion`GO:0005525^molecular_function^GTP binding`GO:0004475^molecular_function^mannose-1-phosphate guanylyltransferase activity`GO:0009298^biological_process^GDP-mannose biosynthetic process	GO:0016779^molecular_function^nucleotidyltransferase activity`GO:0009058^biological_process^biosynthetic process	Coding	0.00278549	coding	COD	12.1887	0.974139	13.5994	1.10549	4.33336	0.364895	31.7323	1.00113	0	0	8.43547	0.58565	13.6988	1.09775	0	0	3.17851	0.217287	4.76798	2.09884	5.56011	0.639601	8.46684	0.721177
ENSMUST00000217567	ENSMUSG00000001942	Siae	9	+	37613827	37634175	7	1498	SIAE_MOUSE^SIAE_MOUSE^Q:34-1080,H:1-349^99.713%ID^E:0^RecName: Full=Sialate O-acetylesterase;^Eukaryota; Metazoa; Chordata; Craniata; Vertebrata; Euteleostomi; Mammalia; Eutheria; Euarchontoglires; Glires; Rodentia; Myomorpha; Muroidea; Muridae; Murinae; Mus; Mus	ENSMUST00000217567.p1	SIAE_MOUSE^SIAE_MOUSE^Q:12-360,H:1-349^99.713%ID^E:0^RecName: Full=Sialate O-acetylesterase;^Eukaryota; Metazoa; Chordata; Craniata; Vertebrata; Euteleostomi; Mammalia; Eutheria; Euarchontoglires; Glires; Rodentia; Myomorpha; Muroidea; Muridae; Murinae; Mus; Mus	.	ENOG410XQ2Q^sialic acid-specific 9-O-acetylesterase	KEGG:mmu:22619`KO:K05970	GO:0005764^cellular_component^lysosome`GO:0001681^molecular_function^sialate O-acetylesterase activity`GO:0005975^biological_process^carbohydrate metabolic process`GO:0002682^biological_process^regulation of immune system process	.	Coding	0.997665	coding	COD	9.32211	0.745035	11.5279	0.9371	9.27305	0.780846	0	0	1.6492	0.191336	6.70576	0.465561	2.29364	0.183801	1.21446	0.095281	3.5323	0.241472	0.365427	0.160859	5.85963	0.674056	5.30304	0.451695
ENSMUST00000140368	ENSMUSG00000023008	Fmnl3	15	-	99327844	99335727	6	760	FMNL3_MOUSE^FMNL3_MOUSE^Q:2-343,H:85-198^100%ID^E:1.22e-79^RecName: Full=Formin-like protein 3;^Eukaryota; Metazoa; Chordata; Craniata; Vertebrata; Euteleostomi; Mammalia; Eutheria; Euarchontoglires; Glires; Rodentia; Myomorpha; Muroidea; Muridae; Murinae; Mus; Mus`FMNL3_MOUSE^FMNL3_MOUSE^Q:439-546,H:203-238^100%ID^E:1.22e-79^RecName: Full=Formin-like protein 3;^Eukaryota; Metazoa; Chordata; Cran…	ENSMUST00000140368.p1	FMNL3_MOUSE^FMNL3_MOUSE^Q:1-122,H:85-206^98.361%ID^E:6.32e-77^RecName: Full=Formin-like protein 3;^Eukaryota; Metazoa; Chordata; Craniata; Vertebrata; Euteleostomi; Mammalia; Eutheria; Euarchontoglires; Glires; Rodentia; Myomorpha; Muroidea; Muridae; Murinae; Mus; Mus	.	ENOG410Y3DT^formin-like	KEGG:mmu:22379	GO:0005737^cellular_component^cytoplasm`GO:0005829^cellular_component^cytosol`GO:0005794^cellular_component^Golgi apparatus`GO:0043231^cellular_component^intracellular membrane-bounded organelle`GO:0005886^cellular_component^plasma membrane`GO:0003779^molecular_function^actin binding`GO:0032794^molecular_function^GTPase activating protein binding`GO:0017048^molecular_function^Rho GTPase binding`G…	.	Coding	0.22098	coding	COD	6.90053	0.551499	16.0877	1.30777	7.13583	0.60088	161.008	5.07969	51.7665	6.00582	59.3024	4.11719	54.5065	4.36788	46.333	3.6351	50.9518	3.48313	4.25483	1.87295	12.3925	1.42556	19.3742	1.65023
ENSMUST00000090908	MSTRG.23061	Ubap2l	3	-	90005994	90052452	25	3629	UBP2L_MOUSE^UBP2L_MOUSE^Q:104-2182,H:1-713^97.055%ID^E:0^RecName: Full=Ubiquitin-associated protein 2-like;^Eukaryota; Metazoa; Chordata; Craniata; Vertebrata; Euteleostomi; Mammalia; Eutheria; Euarchontoglires; Glires; Rodentia; Myomorpha; Muroidea; Muridae; Murinae; Mus; Mus`UBP2L_MOUSE^UBP2L_MOUSE^Q:2510-3007,H:823-988^100%ID^E:1.04e-73^RecName: Full=Ubiquitin-associated protein 2-like;^Eukary…	ENSMUST00000090908.p1	UBP2L_MOUSE^UBP2L_MOUSE^Q:1-968,H:1-988^97.874%ID^E:0^RecName: Full=Ubiquitin-associated protein 2-like;^Eukaryota; Metazoa; Chordata; Craniata; Vertebrata; Euteleostomi; Mammalia; Eutheria; Euarchontoglires; Glires; Rodentia; Myomorpha; Muroidea; Muridae; Murinae; Mus; Mus	PF12478.8^DUF3697^Ubiquitin-associated protein 2^496-526^E:5.3e-15	ENOG4110RI8^ubiquitin associated protein	KEGG:mmu:74383	GO:0005671^cellular_component^Ada2/Gcn5/Ada3 transcription activator complex`GO:0005737^cellular_component^cytoplasm`GO:0005634^cellular_component^nucleus`GO:0031519^cellular_component^PcG protein complex`GO:0007339^biological_process^binding of sperm to zona pellucida`GO:0061484^biological_process^hematopoietic stem cell homeostasis	.	Coding	1	coding	COD	14.158	1.13152	5.24796	0.426604	10.7184	0.90255	127.847	4.03349	166.137	19.2748	61.759	4.28775	8.32944	0.66748	8.20564	0.643781	131.729	9.00514	2.19229	0.965032	0.722577	0.083121	11.182	0.952443
MSTRG.13751.1	MSTRG.13751	NA	16	+	16620821	16621480	1	660	LORF2_MOUSE^LORF2_MOUSE^Q:97-660,H:1003-1193^82.723%ID^E:1.75e-99^RecName: Full=LINE-1 retrotransposable element ORF2 protein;^Eukaryota; Metazoa; Chordata; Craniata; Vertebrata; Euteleostomi; Mammalia; Eutheria; Euarchontoglires; Glires; Rodentia; Myomorpha; Muroidea; Muridae; Murinae; Mus; Mus`LORF2_MOUSE^LORF2_MOUSE^Q:3-92,H:973-1002^96.667%ID^E:4.57e-10^RecName: Full=LINE-1 retrotransposable …	.	.	.	ENOG41120A8^NA	.	GO:0004519^molecular_function^endonuclease activity`GO:0046872^molecular_function^metal ion binding`GO:0003964^molecular_function^RNA-directed DNA polymerase activity`GO:0006310^biological_process^DNA recombination	.	Noncoding	0.0222138	noncoding	ncRNAs	6.19394	0.495028	7.27424	0.59132	16.6576	1.40267	0.7	0.022084	1.34394	0.155921	0.771212	0.053543	0	0	0	0	0	0	0.925758	0.407514	0.60303	0.069369	0.845455	0.072013
MSTRG.11548.1	MSTRG.11548	Gm9922	14	-	101728780	101729808	2	907	.	MSTRG.11548.1.p1	.	.	.	.	.	.	Noncoding	0.00608987	noncoding	COD	8.9316	0.713826	0.8462	0.068787	20.3486	1.71348	0	0	0	0	0	0	0	0	0.232635	0.018252	0	0	0	0	0	0	0	0
ENSMUST00000189726	ENSMUSG00000070738	Dgkd	1	+	87935283	87940265	7	870	DGKD_HUMAN^DGKD_HUMAN^Q:56-850,H:861-1121^89.811%ID^E:5.85e-165^RecName: Full=Diacylglycerol kinase delta;^Eukaryota; Metazoa; Chordata; Craniata; Vertebrata; Euteleostomi; Mammalia; Eutheria; Euarchontoglires; Primates; Haplorrhini; Catarrhini; Hominidae; Homo	ENSMUST00000189726.p1	DGKD_HUMAN^DGKD_HUMAN^Q:1-245,H:881-1121^88.98%ID^E:8.46e-150^RecName: Full=Diacylglycerol kinase delta;^Eukaryota; Metazoa; Chordata; Craniata; Vertebrata; Euteleostomi; Mammalia; Eutheria; Euarchontoglires; Primates; Haplorrhini; Catarrhini; Hominidae; Homo	.	ENOG410XSJR^diacylglycerol kinase activity	KEGG:hsa:8527`KO:K00901	GO:0005737^cellular_component^cytoplasm`GO:0031410^cellular_component^cytoplasmic vesicle`GO:0005829^cellular_component^cytosol`GO:0005634^cellular_component^nucleus`GO:0005886^cellular_component^plasma membrane`GO:0005524^molecular_function^ATP binding`GO:0019992^molecular_function^diacylglycerol binding`GO:0004143^molecular_function^diacylglycerol kinase activity`GO:0042802^molecular_function^i…	.	Coding	0.997341	noncoding	COD	5.28308	0.422231	16.4485	1.33709	8.39796	0.707159	38.1958	1.20505	22.5117	2.61175	5.19835	0.360906	13.0753	1.04779	7.46151	0.5854	4.13165	0.282445	4.13345	1.81952	0.996287	0.114607	1.08749	0.092629
ENSMUST00000142985	ENSMUSG00000032966	Fkbp1a	2	+	151542585	151560828	6	783	FKB1A_MOUSE^FKB1A_MOUSE^Q:296-538,H:28-108^100%ID^E:3.01e-54^RecName: Full=Peptidyl-prolyl cis-trans isomerase FKBP1A;^Eukaryota; Metazoa; Chordata; Craniata; Vertebrata; Euteleostomi; Mammalia; Eutheria; Euarchontoglires; Glires; Rodentia; Myomorpha; Muroidea; Muridae; Murinae; Mus; Mus`FKB1A_MOUSE^FKB1A_MOUSE^Q:124-231,H:1-36^80.556%ID^E:3.01e-54^RecName: Full=Peptidyl-prolyl cis-trans isomeras…	.	.	.	COG0545^Peptidyl-prolyl cis-trans isomerase	KEGG:mmu:14225`KO:K09568	GO:0043679^cellular_component^axon terminus`GO:0005737^cellular_component^cytoplasm`GO:0098562^cellular_component^cytoplasmic side of membrane`GO:0005829^cellular_component^cytosol`GO:0031312^cellular_component^extrinsic component of organelle membrane`GO:0043231^cellular_component^intracellular membrane-bounded organelle`GO:0016020^cellular_component^membrane`GO:1990425^cellular_component^ryanod…	.	Coding	0.0714523	noncoding	ncRNAs	18.6982	1.49439	11.4325	0.929342	0	0	36.1276	1.1398	0	0	0	0	0	0	0	0	0	0	0	0	2.06749	0.237831	0	0
MSTRG.19475.4	MSTRG.19475	Tbc1d13	2	+	30133746	30150895	12	2768	TBC13_MOUSE^TBC13_MOUSE^Q:145-1635,H:1-400^79.678%ID^E:0^RecName: Full=TBC1 domain family member 13;^Eukaryota; Metazoa; Chordata; Craniata; Vertebrata; Euteleostomi; Mammalia; Eutheria; Euarchontoglires; Glires; Rodentia; Myomorpha; Muroidea; Muridae; Murinae; Mus; Mus	MSTRG.19475.4.p1	TBC13_MOUSE^TBC13_MOUSE^Q:1-284,H:77-360^99.648%ID^E:0^RecName: Full=TBC1 domain family member 13;^Eukaryota; Metazoa; Chordata; Craniata; Vertebrata; Euteleostomi; Mammalia; Eutheria; Euarchontoglires; Glires; Rodentia; Myomorpha; Muroidea; Muridae; Murinae; Mus; Mus	PF00566.18^RabGAP-TBC^Rab-GTPase-TBC domain^133-283^E:9.7e-33	COG5210^TBC1 domain family member	KEGG:mmu:70296	GO:0005829^cellular_component^cytosol`GO:0016020^cellular_component^membrane`GO:0005096^molecular_function^GTPase activator activity`GO:0017137^molecular_function^Rab GTPase binding`GO:0090630^biological_process^activation of GTPase activity`GO:0006886^biological_process^intracellular protein transport	.	Coding	4.39e-05	coding	COD	9.44304	0.7547	11.6359	0.945881	9.0528	0.762301	68.3397	2.15607	1.7666	0.204957	13.0426	0.905511	5.57869	0.447048	0.65163	0.051124	12.1898	0.833313	0.902747	0.397384	1.59432	0.183401	2.29316	0.195324
ENSMUST00000183822	ENSMUSG00000100162	Gm20687	14	+	55054945	55097525	3	670	THTPA_MOUSE^THTPA_MOUSE^Q:470-649,H:164-224^78.689%ID^E:2.29e-20^RecName: Full=Thiamine-triphosphatase;^Eukaryota; Metazoa; Chordata; Craniata; Vertebrata; Euteleostomi; Mammalia; Eutheria; Euarchontoglires; Glires; Rodentia; Myomorpha; Muroidea; Muridae; Murinae; Mus; Mus	.	.	.	ENOG4111XGF^Hydrolase highly specific for thiamine triphosphate (ThTP) (By similarity)	KEGG:mmu:105663`KO:K05307	GO:0005737^cellular_component^cytoplasm`GO:0000287^molecular_function^magnesium ion binding`GO:0050333^molecular_function^thiamin-triphosphatase activity`GO:0016311^biological_process^dephosphorylation`GO:0042357^biological_process^thiamine diphosphate metabolic process`GO:0006772^biological_process^thiamine metabolic process	.	Noncoding	0.117043	noncoding	ncRNAs	13.8524	1.1071	3.13419	0.254777	13.1474	1.10709	0	0	0	0	0	0	0	0	0	0	0	0	0	0	0	0	0.000242	2.1e-05
ENSMUST00000134806	ENSMUSG00000028232	Tmem68	4	-	3550328	3552157	2	658	TMM68_MOUSE^TMM68_MOUSE^Q:263-508,H:248-329^98.78%ID^E:1.81e-50^RecName: Full=Transmembrane protein 68;^Eukaryota; Metazoa; Chordata; Craniata; Vertebrata; Euteleostomi; Mammalia; Eutheria; Euarchontoglires; Glires; Rodentia; Myomorpha; Muroidea; Muridae; Murinae; Mus; Mus	.	.	.	COG0204^Acyltransferase	KEGG:mmu:72098	GO:0016021^cellular_component^integral component of membrane`GO:0016746^molecular_function^transferase activity, transferring acyl groups	.	Coding	0.091223	noncoding	ncRNAs	10.356	0.827664	13.722	1.11546	6.05631	0.509978	26.9957	0.851694	16.4429	1.90767	26.5221	1.84135	9.17906	0.735564	8.1831	0.642012	18.5225	1.26622	1.11799	0.492131	1.6459	0.189334	1.57237	0.133929
ENSMUST00000194945	ENSMUSG00000103772	Gm36933	1	+	180376444	180379514	1	3071	.	.	.	.	.	.	.	.	Noncoding	4.33e-12	noncoding	ncRNAs	12.6776	1.01321	9.47281	0.77004	7.986	0.672469	0	0	0.811462	0.094144	0.797135	0.055343	0.091827	0.007359	0.090524	0.007102	0.16086	0.010997	0.83914	0.369385	2.92999	0.337048	3.45523	0.294305
ENSMUST00000154179	MSTRG.20225	Selenoh	2	-	84669950	84670676	2	599	SELH_MOUSE^SELH_MOUSE^Q:288-530,H:36-116^98.765%ID^E:5.11e-44^RecName: Full=Selenoprotein H {ECO:0000250|UniProtKB:Q8IZQ5};^Eukaryota; Metazoa; Chordata; Craniata; Vertebrata; Euteleostomi; Mammalia; Eutheria; Euarchontoglires; Glires; Rodentia; Myomorpha; Muroidea; Muridae; Murinae; Mus; Mus`SELH_MOUSE^SELH_MOUSE^Q:91-192,H:1-34^100%ID^E:5.11e-44^RecName: Full=Selenoprotein H {ECO:0000250|UniPro…	.	.	.	ENOG410Y6GD^chromosome 11 open reading frame 31	KEGG:mmu:72657	GO:0005737^cellular_component^cytoplasm`GO:0005794^cellular_component^Golgi apparatus	.	Coding	0.106193	noncoding	ncRNAs	7.515	0.600609	10.867	0.883377	11.7585	0.990134	2.50493	0.079029	2.02026	0.234386	1.00024	0.069444	3.33876	0.267551	1.90638	0.149567	1.05469	0.0721	0.363601	0.160055	3.61132	0.415424	4.4898	0.382426
MSTRG.14081.1	MSTRG.14081	NA	16	+	33271146	33271991	3	684	.	MSTRG.14081.1.p1	.	.	.	.	.	.	Noncoding	0.00204435	noncoding	COD	16.825	1.34467	4.24061	0.344717	9.07581	0.764237	4.11011	0.129671	0.156604	0.018169	0.384039	0.026663	0	0	0.567045	0.044488	1.55904	0.106578	0	0	0	0	0	0
ENSMUST00000196173	ENSMUSG00000104882	Gm43096	5	-	27860018	27860438	1	421	PPID_MOUSE^PPID_MOUSE^Q:3-407,H:230-364^97.037%ID^E:2.62e-89^RecName: Full=Peptidyl-prolyl cis-trans isomerase D {ECO:0000250|UniProtKB:Q08752};^Eukaryota; Metazoa; Chordata; Craniata; Vertebrata; Euteleostomi; Mammalia; Eutheria; Euarchontoglires; Glires; Rodentia; Myomorpha; Muroidea; Muridae; Murinae; Mus; Mus	ENSMUST00000196173.p1	PPID_MOUSE^PPID_MOUSE^Q:1-135,H:230-364^97.037%ID^E:2.36e-89^RecName: Full=Peptidyl-prolyl cis-trans isomerase D {ECO:0000250|UniProtKB:Q08752};^Eukaryota; Metazoa; Chordata; Craniata; Vertebrata; Euteleostomi; Mammalia; Eutheria; Euarchontoglires; Glires; Rodentia; Myomorpha; Muroidea; Muridae; Murinae; Mus; Mus	PF13181.6^TPR_8^Tetratricopeptide repeat^90-110^E:0.18	COG0652^peptidyl-prolyl cis-trans isomerase activity	KEGG:mmu:67738`KO:K05864	GO:0005737^cellular_component^cytoplasm`GO:0005829^cellular_component^cytosol`GO:0005739^cellular_component^mitochondrion`GO:0005730^cellular_component^nucleolus`GO:0005654^cellular_component^nucleoplasm`GO:0005634^cellular_component^nucleus`GO:0016018^molecular_function^cyclosporin A binding`GO:0019899^molecular_function^enzyme binding`GO:0030331^molecular_function^estrogen receptor binding`GO:0…	GO:0005515^molecular_function^protein binding	Coding	0.936024	noncoding	COD	4.78622	0.382521	9.5867	0.779298	15.7696	1.3279	27.6271	0.871614	12.6508	1.46772	24.5083	1.70154	12.5629	1.00673	30.4299	2.38741	26.076	1.78259	2.05107	0.902869	8.42755	0.969454	21.4109	1.82371
ENSMUST00000205340	MSTRG.33328	Sh2b1	7	-	126466997	126475130	10	3366	SH2B1_MOUSE^SH2B1_MOUSE^Q:596-2494,H:1-633^99.842%ID^E:0^RecName: Full=SH2B adapter protein 1;^Eukaryota; Metazoa; Chordata; Craniata; Vertebrata; Euteleostomi; Mammalia; Eutheria; Euarchontoglires; Glires; Rodentia; Myomorpha; Muroidea; Muridae; Murinae; Mus; Mus`SH2B1_MOUSE^SH2B1_MOUSE^Q:2592-2963,H:633-756^100%ID^E:1.06e-36^RecName: Full=SH2B adapter protein 1;^Eukaryota; Metazoa; Chordata; Cr…	ENSMUST00000205340.p1	SH2B1_MOUSE^SH2B1_MOUSE^Q:1-633,H:1-633^99.842%ID^E:0^RecName: Full=SH2B adapter protein 1;^Eukaryota; Metazoa; Chordata; Craniata; Vertebrata; Euteleostomi; Mammalia; Eutheria; Euarchontoglires; Glires; Rodentia; Myomorpha; Muroidea; Muridae; Murinae; Mus; Mus	PF08916.11^Phe_ZIP^Phenylalanine zipper^25-80^E:5.7e-22`PF00169.29^PH^PH domain^282-375^E:5e-14`PF00017.24^SH2^SH2 domain^527-604^E:3e-14	ENOG41102PH^SH2B adaptor protein	KEGG:mmu:20399`KO:K12459	GO:0005829^cellular_component^cytosol`GO:0005634^cellular_component^nucleus`GO:0005886^cellular_component^plasma membrane`GO:0001726^cellular_component^ruffle`GO:0005068^molecular_function^transmembrane receptor protein tyrosine kinase adaptor activity`GO:0035556^biological_process^intracellular signal transduction`GO:0030032^biological_process^lamellipodium assembly`GO:0045840^biological_process…	.	Coding	0.943636	coding	COD	1.80219	0.144033	6.0879	0.494882	22.2548	1.87399	56.153	1.77158	11.153	1.29395	12.621	0.876241	39.9672	3.20277	36.8362	2.89002	3.73501	0.25533	3.65527	1.60903	5.45345	0.627331	2.09595	0.178526
MSTRG.28335.3	MSTRG.28335	Git2	5	-	114727411	114773564	19	5157	GIT2_HUMAN^GIT2_HUMAN^Q:200-2383,H:1-759^88.406%ID^E:0^RecName: Full=ARF GTPase-activating protein GIT2;^Eukaryota; Metazoa; Chordata; Craniata; Vertebrata; Euteleostomi; Mammalia; Eutheria; Euarchontoglires; Primates; Haplorrhini; Catarrhini; Hominidae; Homo	MSTRG.28335.3.p1	GIT2_HUMAN^GIT2_HUMAN^Q:1-728,H:1-759^88.538%ID^E:0^RecName: Full=ARF GTPase-activating protein GIT2;^Eukaryota; Metazoa; Chordata; Craniata; Vertebrata; Euteleostomi; Mammalia; Eutheria; Euarchontoglires; Primates; Haplorrhini; Catarrhini; Hominidae; Homo	PF01412.18^ArfGap^Putative GTPase activating protein for Arf^6-118^E:2.9e-31`PF12796.7^Ank_2^Ankyrin repeats (3 copies)^137-225^E:5.2e-08`PF13857.6^Ank_5^Ankyrin repeats (many copies)^153-207^E:5e-07`PF00023.30^Ank^Ankyrin repeat^167-197^E:0.029`PF08518.11^GIT_SHD^Spa2 homology domain (SHD) of GIT^265-293^E:7.7e-14`PF08518.11^GIT_SHD^Spa2 homology domain (SHD) of GIT^329-357^E:5.7e-11`PF16559.5^G…	ENOG410XR8U^G protein-coupled receptor kinase interacting ArfGAP	KEGG:hsa:9815`KO:K12487	GO:0005925^cellular_component^focal adhesion`GO:0005654^cellular_component^nucleoplasm`GO:0005096^molecular_function^GTPase activator activity`GO:0046872^molecular_function^metal ion binding`GO:0008277^biological_process^regulation of G protein-coupled receptor signaling pathway	GO:0005096^molecular_function^GTPase activator activity`GO:0005515^molecular_function^protein binding	Coding	2.26e-05	coding	COD	9.63407	0.769968	10.9664	0.891454	9.54455	0.803708	66.5503	2.09962	13.1128	1.52131	35.3666	2.4554	10.0869	0.808312	20.2166	1.58611	19.5272	1.33491	0.541364	0.238305	1.15598	0.132977	4.55425	0.387916
ENSMUST00000131525	MSTRG.2399	Plekhg1	10	+	3903582	3919362	2	303	PKHG1_HUMAN^PKHG1_HUMAN^Q:3-170,H:147-201^83.929%ID^E:6.71e-25^RecName: Full=Pleckstrin homology domain-containing family G member 1;^Eukaryota; Metazoa; Chordata; Craniata; Vertebrata; Euteleostomi; Mammalia; Eutheria; Euarchontoglires; Primates; Haplorrhini; Catarrhini; Hominidae; Homo	.	.	.	ENOG410XR81^pleckstrin homology domain containing, family G (with RhoGef domain) member	KEGG:hsa:57480	GO:0005654^cellular_component^nucleoplasm`GO:0005634^cellular_component^nucleus`GO:0005089^molecular_function^Rho guanyl-nucleotide exchange factor activity`GO:0035023^biological_process^regulation of Rho protein signal transduction	.	Coding	0.0136387	noncoding	ncRNAs	23.6902	1.89335	1.81283	0.147364	4.64247	0.390924	14.5628	0.459445	0.336067	0.03899	0.276524	0.019198	0	0	0.007702	0.000604	0.131296	0.008976	0	0	1.86462	0.214494	0.828202	0.070543
ENSMUST00000139171	MSTRG.22869	Fnip2	3	-	79505943	79567679	2	507	FNIP2_MOUSE^FNIP2_MOUSE^Q:77-172,H:1-32^100%ID^E:3.32e-12^RecName: Full=Folliculin-interacting protein 2;^Eukaryota; Metazoa; Chordata; Craniata; Vertebrata; Euteleostomi; Mammalia; Eutheria; Euarchontoglires; Glires; Rodentia; Myomorpha; Muroidea; Muridae; Murinae; Mus; Mus`FNIP2_MOUSE^FNIP2_MOUSE^Q:174-248,H:216-240^92%ID^E:3.96e-07^RecName: Full=Folliculin-interacting protein 2;^Eukaryota; Met…	.	.	.	ENOG410ZIEC^folliculin interacting protein	KEGG:mmu:329679`KO:K20401	GO:0005737^cellular_component^cytoplasm`GO:0042030^molecular_function^ATPase inhibitor activity`GO:0051087^molecular_function^chaperone binding`GO:0008630^biological_process^intrinsic apoptotic signaling pathway in response to DNA damage`GO:0007005^biological_process^mitochondrion organization`GO:0000122^biological_process^negative regulation of transcription by RNA polymerase II`GO:0033138^biolo…	.	Noncoding	0.0496482	noncoding	ncRNAs	13.2384	1.05803	9.67661	0.786608	7.23167	0.60895	61.8278	1.95062	20.3759	2.36396	29.999	2.08275	10.987	0.880439	15.3726	1.20608	19.7044	1.34702	0	0	0	0	0	0
MSTRG.5311.2	MSTRG.5311	NA	11	-	69009250	69012482	2	271	.	.	.	.	.	.	.	.	Noncoding	0.206143	noncoding	ncRNAs	3.84614	0.307388	5.73289	0.466024	20.5686	1.732	0	0	0	0	3.97489	0.275965	4.97555	0.398716	4.2341	0.332191	0	0	0	0	0.173432	0.019951	0.723247	0.061604
ENSMUST00000116366	MSTRG.21969	Zgpat	2	+	181365423	181383628	11	3666	ZGPAT_MOUSE^ZGPAT_MOUSE^Q:250-1782,H:1-511^100%ID^E:0^RecName: Full=Zinc finger CCCH-type with G patch domain-containing protein;^Eukaryota; Metazoa; Chordata; Craniata; Vertebrata; Euteleostomi; Mammalia; Eutheria; Euarchontoglires; Glires; Rodentia; Myomorpha; Muroidea; Muridae; Murinae; Mus; Mus	ENSMUST00000116366.p1	ZGPAT_MOUSE^ZGPAT_MOUSE^Q:1-511,H:1-511^100%ID^E:0^RecName: Full=Zinc finger CCCH-type with G patch domain-containing protein;^Eukaryota; Metazoa; Chordata; Craniata; Vertebrata; Euteleostomi; Mammalia; Eutheria; Euarchontoglires; Glires; Rodentia; Myomorpha; Muroidea; Muridae; Murinae; Mus; Mus	PF18044.1^zf-CCCH_4^CCCH-type zinc finger^177-198^E:1.9e-06`PF14608.6^zf-CCCH_2^RNA-binding, Nab2-type zinc finger^178-198^E:1.2`PF01585.23^G-patch^G-patch domain^313-354^E:7.2e-12	ENOG410Z4ZI^Zinc finger CCCH-type with G patch	KEGG:mmu:229007	GO:0005634^cellular_component^nucleus`GO:0005886^cellular_component^plasma membrane`GO:0003700^molecular_function^DNA-binding transcription factor activity`GO:0001227^molecular_function^DNA-binding transcription repressor activity, RNA polymerase II-specific`GO:0046872^molecular_function^metal ion binding`GO:0000978^molecular_function^RNA polymerase II proximal promoter sequence-specific DNA bind…	GO:0003676^molecular_function^nucleic acid binding	Coding	0.000808443	coding	COD	9.32477	0.745248	10.0485	0.816838	10.7753	0.907348	0	0	4.58738	0.532216	6.11814	0.424764	4.48956	0.359771	2.79392	0.219199	5.08468	0.347595	0	0	0	0	0	0
ENSMUST00000126553	ENSMUSG00000014444	Piezo1	8	-	122483367	122483869	2	429	PIEZ1_RAT^PIEZ1_RAT^Q:304-429,H:2198-2239^100%ID^E:5.17e-20^RecName: Full=Piezo-type mechanosensitive ion channel component 1;^Eukaryota; Metazoa; Chordata; Craniata; Vertebrata; Euteleostomi; Mammalia; Eutheria; Euarchontoglires; Glires; Rodentia; Myomorpha; Muroidea; Muridae; Murinae; Rattus	.	.	.	ENOG410YVF6^Piezo-type mechanosensitive ion channel component	KEGG:rno:361430`KO:K22128	GO:0005783^cellular_component^endoplasmic reticulum`GO:0005789^cellular_component^endoplasmic reticulum membrane`GO:0033116^cellular_component^endoplasmic reticulum-Golgi intermediate compartment membrane`GO:0016021^cellular_component^integral component of membrane`GO:0031258^cellular_component^lamellipodium membrane`GO:0005886^cellular_component^plasma membrane`GO:0005261^molecular_function^cati…	.	Coding	0.711279	noncoding	ncRNAs	2.88829	0.230836	12.6407	1.02756	14.62	1.23109	1.57827	0.049793	1.76888	0.205221	1.13987	0.079138	2.43544	0.195164	1.26295	0.099086	1.12193	0.076696	2.83352	1.2473	1.67449	0.192623	1.03572	0.088219
ENSMUST00000115660	ENSMUSG00000031156	Slc35a2	NA	+	7884028	7894492	4	3094	S35A2_MOUSE^S35A2_MOUSE^Q:382-1473,H:23-386^100%ID^E:0^RecName: Full=UDP-galactose translocator;^Eukaryota; Metazoa; Chordata; Craniata; Vertebrata; Euteleostomi; Mammalia; Eutheria; Euarchontoglires; Glires; Rodentia; Myomorpha; Muroidea; Muridae; Murinae; Mus; Mus	ENSMUST00000115660.p1	S35A2_MOUSE^S35A2_MOUSE^Q:1-390,H:1-390^100%ID^E:0^RecName: Full=UDP-galactose translocator;^Eukaryota; Metazoa; Chordata; Craniata; Vertebrata; Euteleostomi; Mammalia; Eutheria; Euarchontoglires; Glires; Rodentia; Myomorpha; Muroidea; Muridae; Murinae; Mus; Mus	PF04142.15^Nuc_sug_transp^Nucleotide-sugar transporter^32-339^E:3.6e-134	COG0697^membrane	KEGG:mmu:22232`KO:K15272	GO:0005794^cellular_component^Golgi apparatus`GO:0000139^cellular_component^Golgi membrane`GO:0030173^cellular_component^integral component of Golgi membrane`GO:0005459^molecular_function^UDP-galactose transmembrane transporter activity`GO:0008643^biological_process^carbohydrate transport`GO:0072334^biological_process^UDP-galactose transmembrane transport	GO:0015165^molecular_function^pyrimidine nucleotide-sugar transmembrane transporter activity`GO:0090481^biological_process^pyrimidine nucleotide-sugar transmembrane transport`GO:0000139^cellular_component^Golgi membrane`GO:0016021^cellular_component^integral component of membrane	Coding	0.000283955	coding	COD	9.28253	0.741872	11.359	0.923369	9.51029	0.800823	23.0982	0.72873	2.35174	0.272843	32.3072	2.243	3.37257	0.270261	1.46616	0.115029	1.13617	0.07767	3.1891	1.40383	14.5814	1.67736	13.7257	1.16911
MSTRG.7098.1	MSTRG.7098	NA	12	+	21637180	21640593	1	3414	LORF2_MOUSE^LORF2_MOUSE^Q:1800-3413,H:137-681^92.661%ID^E:0^RecName: Full=LINE-1 retrotransposable element ORF2 protein;^Eukaryota; Metazoa; Chordata; Craniata; Vertebrata; Euteleostomi; Mammalia; Eutheria; Euarchontoglires; Glires; Rodentia; Myomorpha; Muroidea; Muridae; Murinae; Mus; Mus`LORF2_MOUSE^LORF2_MOUSE^Q:1459-1797,H:1-113^91.15%ID^E:5.31e-43^RecName: Full=LINE-1 retrotransposable eleme…	MSTRG.7098.1.p2	LORF1_MOUSE^LORF1_MOUSE^Q:1-387,H:1-357^80.362%ID^E:0^RecName: Full=LINE-1 retrotransposable element ORF1 protein {ECO:0000305};^Eukaryota; Metazoa; Chordata; Craniata; Vertebrata; Euteleostomi; Mammalia; Eutheria; Euarchontoglires; Glires; Rodentia; Myomorpha; Muroidea; Muridae; Murinae; Mus; Mus	PF01442.18^Apolipoprotein^Apolipoprotein A1/A4/E domain^47-178^E:6.4e-06`PF17489.2^Tnp_22_trimer^L1 transposable element trimerization domain^162-204^E:3.9e-23`PF02994.14^Transposase_22^L1 transposable element RBD-like domain^207-304^E:3.7e-52`PF17490.2^Tnp_22_dsRBD^L1 transposable element dsRBD-like domain^307-371^E:1e-38	.	.	GO:0005737^cellular_component^cytoplasm`GO:0036464^cellular_component^cytoplasmic ribonucleoprotein granule`GO:0010494^cellular_component^cytoplasmic stress granule`GO:0005730^cellular_component^nucleolus`GO:1990904^cellular_component^ribonucleoprotein complex`GO:0000166^molecular_function^nucleotide binding`GO:0003727^molecular_function^single-stranded RNA binding`GO:0032197^biological_process^t…	GO:0008289^molecular_function^lipid binding`GO:0006869^biological_process^lipid transport`GO:0042157^biological_process^lipoprotein metabolic process`GO:0005576^cellular_component^extracellular region	Coding	0.00223764	coding	COD	10.6618	0.852104	5.9748	0.485689	13.5155	1.13809	26.1578	0.825259	7.37426	0.855543	14.4643	1.00421	3.2491	0.260367	3.11462	0.24436	3.17199	0.216841	0.858455	0.377887	2.36583	0.27215	4.19151	0.357019
ENSMUST00000146035	ENSMUSG00000034345	Gtf2h5	17	+	6079837	6082339	2	1613	.	.	.	.	.	.	.	.	Noncoding	1.3e-05	noncoding	ncRNAs	14.6409	1.17012	5.37729	0.437117	10.1354	0.853463	26.3658	0.831823	9.00315	1.04452	13.6438	0.947249	3.62256	0.290294	6.8014	0.53361	6.49783	0.444199	1.48149	0.652142	0.916822	0.105466	1.76608	0.150429
ENSMUST00000227275	ENSMUSG00000022270	Fam134b	15	+	25940702	25973668	7	3200	RETR1_MOUSE^RETR1_MOUSE^Q:541-1575,H:136-480^100%ID^E:0^RecName: Full=Reticulophagy regulator 1;^Eukaryota; Metazoa; Chordata; Craniata; Vertebrata; Euteleostomi; Mammalia; Eutheria; Euarchontoglires; Glires; Rodentia; Myomorpha; Muroidea; Muridae; Murinae; Mus; Mus	ENSMUST00000227275.p1	RETR1_MOUSE^RETR1_MOUSE^Q:12-356,H:136-480^100%ID^E:0^RecName: Full=Reticulophagy regulator 1;^Eukaryota; Metazoa; Chordata; Craniata; Vertebrata; Euteleostomi; Mammalia; Eutheria; Euarchontoglires; Glires; Rodentia; Myomorpha; Muroidea; Muridae; Murinae; Mus; Mus	.	ENOG410XPQB^family with sequence similarity 134, member B	KEGG:mmu:66270	GO:0005801^cellular_component^cis-Golgi network`GO:0005783^cellular_component^endoplasmic reticulum`GO:0030176^cellular_component^integral component of endoplasmic reticulum membrane`GO:0016604^cellular_component^nuclear body`GO:0005730^cellular_component^nucleolus`GO:0043524^biological_process^negative regulation of neuron apoptotic process`GO:0061709^biological_process^reticulophagy`GO:0019233^…	.	Coding	8.51e-06	coding	COD	4.91797	0.39305	18.0885	1.47041	7.14834	0.601933	6.52529	0.205868	0	0	4.00091	0.277772	0	0	0	0	0	0	0	0	2.12852	0.244852	0.858153	0.073095
ENSMUST00000174409	ENSMUSG00000092518	Fam71e2	7	-	4753229	4771302	11	2716	F71E2_HUMAN^F71E2_HUMAN^Q:258-2414,H:18-776^44.171%ID^E:6.33e-149^RecName: Full=Protein FAM71E2;^Eukaryota; Metazoa; Chordata; Craniata; Vertebrata; Euteleostomi; Mammalia; Eutheria; Euarchontoglires; Primates; Haplorrhini; Catarrhini; Hominidae; Homo	ENSMUST00000174409.p1	F71E2_HUMAN^F71E2_HUMAN^Q:22-741,H:17-776^44.761%ID^E:4.6e-166^RecName: Full=Protein FAM71E2;^Eukaryota; Metazoa; Chordata; Craniata; Vertebrata; Euteleostomi; Mammalia; Eutheria; Euarchontoglires; Primates; Haplorrhini; Catarrhini; Hominidae; Homo	PF12480.8^DUF3699^Protein of unknown function (DUF3699)^103-168^E:9.8e-19	ENOG41118M4^family with sequence similarity 71, member E2	KEGG:hsa:284418	.	.	Coding	0.999998	coding	COD	11.5282	0.92135	4.23678	0.344406	4.22781	0.356007	14.9951	0.473084	15.595	1.80929	206.113	14.3098	14.4936	1.16145	16.1049	1.26353	17.6414	1.20599	714.692	314.603	3590.13	412.986	4831.56	411.536
ENSMUST00000123271	ENSMUSG00000026761	Orc4	2	-	48936844	48950277	4	324	ORC4_MOUSE^ORC4_MOUSE^Q:178-324,H:1-49^100%ID^E:9.9e-27^RecName: Full=Origin recognition complex subunit 4;^Eukaryota; Metazoa; Chordata; Craniata; Vertebrata; Euteleostomi; Mammalia; Eutheria; Euarchontoglires; Glires; Rodentia; Myomorpha; Muroidea; Muridae; Murinae; Mus; Mus	.	.	.	ENOG410XSK0^Origin recognition complex subunit	KEGG:mmu:26428`KO:K02606	GO:0005829^cellular_component^cytosol`GO:0000784^cellular_component^nuclear chromosome, telomeric region`GO:0005664^cellular_component^nuclear origin of replication recognition complex`GO:0005730^cellular_component^nucleolus`GO:0005634^cellular_component^nucleus`GO:0000808^cellular_component^origin recognition complex`GO:0005524^molecular_function^ATP binding`GO:0003688^molecular_function^DNA rep…	.	Noncoding	0.256316	noncoding	ncRNAs	9.42785	0.753486	6.34608	0.51587	14.3825	1.21109	0.231795	0.007313	0	0	3.86588	0.268397	0	0	0	0	1.46247	0.099977	0	0	0	0	0	0
ENSMUST00000183625	ENSMUSG00000026991	Pkp4	2	+	59161020	59305134	4	428	PKP4_MOUSE^PKP4_MOUSE^Q:115-357,H:1-81^100%ID^E:8.3e-49^RecName: Full=Plakophilin-4;^Eukaryota; Metazoa; Chordata; Craniata; Vertebrata; Euteleostomi; Mammalia; Eutheria; Euarchontoglires; Glires; Rodentia; Myomorpha; Muroidea; Muridae; Murinae; Mus; Mus`PKP4_MOUSE^PKP4_MOUSE^Q:353-427,H:92-116^92%ID^E:8.3e-49^RecName: Full=Plakophilin-4;^Eukaryota; Metazoa; Chordata; Craniata; Vertebrata; Eutele…	ENSMUST00000183625.p1	PKP4_MOUSE^PKP4_MOUSE^Q:39-119,H:1-81^100%ID^E:8.51e-46^RecName: Full=Plakophilin-4;^Eukaryota; Metazoa; Chordata; Craniata; Vertebrata; Euteleostomi; Mammalia; Eutheria; Euarchontoglires; Glires; Rodentia; Myomorpha; Muroidea; Muridae; Murinae; Mus; Mus	.	ENOG410Y21Q^Plakophilin	KEGG:mmu:227937	GO:0030054^cellular_component^cell junction`GO:0005913^cellular_component^cell-cell adherens junction`GO:0044291^cellular_component^cell-cell contact zone`GO:0005911^cellular_component^cell-cell junction`GO:0005737^cellular_component^cytoplasm`GO:0009898^cellular_component^cytoplasmic side of plasma membrane`GO:0005856^cellular_component^cytoskeleton`GO:0030057^cellular_component^desmosome`GO:003…	.	Coding	0.770236	coding	COD	18.1576	1.45118	12.0012	0.975574	0	0	43.9659	1.38709	2.64626	0.307012	100.711	6.99209	0	0	0	0	0	0	0	0	0	0	0	0
MSTRG.3407.6	MSTRG.3407	Mbd3	10	-	80391915	80399473	6	2199	MBD3_MOUSE^MBD3_MOUSE^Q:255-647,H:37-167^100%ID^E:1.84e-128^RecName: Full=Methyl-CpG-binding domain protein 3;^Eukaryota; Metazoa; Chordata; Craniata; Vertebrata; Euteleostomi; Mammalia; Eutheria; Euarchontoglires; Glires; Rodentia; Myomorpha; Muroidea; Muridae; Murinae; Mus; Mus`MBD3_MOUSE^MBD3_MOUSE^Q:652-957,H:166-267^99.02%ID^E:1.84e-128^RecName: Full=Methyl-CpG-binding domain protein 3;^Euka…	MSTRG.3407.6.p1	MBD3_MOUSE^MBD3_MOUSE^Q:5-135,H:37-167^100%ID^E:4.95e-92^RecName: Full=Methyl-CpG-binding domain protein 3;^Eukaryota; Metazoa; Chordata; Craniata; Vertebrata; Euteleostomi; Mammalia; Eutheria; Euarchontoglires; Glires; Rodentia; Myomorpha; Muroidea; Muridae; Murinae; Mus; Mus	PF01429.19^MBD^Methyl-CpG binding domain^5-37^E:0.0002`PF16564.5^MBDa^p55-binding region of Methyl-CpG-binding domain proteins MBD^47-116^E:1.7e-29	ENOG4111HPQ^Methyl-CpG binding domain protein	KEGG:mmu:17192`KO:K11591	GO:0000785^cellular_component^chromatin`GO:0005737^cellular_component^cytoplasm`GO:0000792^cellular_component^heterochromatin`GO:0005654^cellular_component^nucleoplasm`GO:0005634^cellular_component^nucleus`GO:0016581^cellular_component^NuRD complex`GO:0032991^cellular_component^protein-containing complex`GO:0003682^molecular_function^chromatin binding`GO:0003677^molecular_function^DNA binding`GO:…	GO:0003677^molecular_function^DNA binding`GO:0005634^cellular_component^nucleus	Coding	8.76e-06	noncoding	COD	11.1116	0.888052	11.8007	0.959273	7.24661	0.610208	59.2916	1.87061	1.04648	0.12141	1.67563	0.116334	33.5557	2.68899	15.854	1.24384	48.9185	3.34413	0.9792	0.431038	0	0	1.37186	0.11685
MSTRG.34000.1	MSTRG.34000	NA	8	+	22429746	22430990	2	635	.	.	.	.	.	.	.	.	Noncoding	0.0112536	noncoding	ncRNAs	16.2173	1.29611	4.54624	0.369562	9.39551	0.791158	20.5761	0.649162	6.31496	0.732646	8.395	0.58284	7.9685	0.638556	7.85039	0.61591	5.49134	0.375395	1.99055	0.87623	0.758292	0.087229	2.43364	0.207289
ENSMUST00000146219	ENSMUSG00000031503	Col4a2	8	+	11441109	11443702	5	764	CO4A2_MOUSE^CO4A2_MOUSE^Q:113-736,H:1207-1414^100%ID^E:3.46e-63^RecName: Full=Collagen alpha-2(IV) chain;^Eukaryota; Metazoa; Chordata; Craniata; Vertebrata; Euteleostomi; Mammalia; Eutheria; Euarchontoglires; Glires; Rodentia; Myomorpha; Muroidea; Muridae; Murinae; Mus; Mus	.	.	.	ENOG410XNMM^collagen, type	KEGG:mmu:12827`KO:K06237	GO:0005604^cellular_component^basement membrane`GO:0005587^cellular_component^collagen type IV trimer`GO:0062023^cellular_component^collagen-containing extracellular matrix`GO:0031012^cellular_component^extracellular matrix`GO:0005576^cellular_component^extracellular region`GO:0005615^cellular_component^extracellular space`GO:0005201^molecular_function^extracellular matrix structural constituent`…	.	Coding	0.254101	noncoding	ncRNAs	11.5795	0.925446	3.76448	0.306013	14.8158	1.24758	0.207734	0.006554	0.517821	0.060076	1.03163	0.071623	0.330741	0.026504	0.553625	0.043435	0.21176	0.014476	0.05955	0.026214	0.017174	0.001976	0.005499	0.000468
ENSMUST00000122152	MSTRG.28495	Gm15547	5	-	121530563	121530895	1	333	RL34_MOUSE^RL34_MOUSE^Q:1-330,H:1-117^58.594%ID^E:2.66e-29^RecName: Full=60S ribosomal protein L34;^Eukaryota; Metazoa; Chordata; Craniata; Vertebrata; Euteleostomi; Mammalia; Eutheria; Euarchontoglires; Glires; Rodentia; Myomorpha; Muroidea; Muridae; Murinae; Mus; Mus	.	.	.	COG2174^(ribosomal) protein	KEGG:mmu:619547`KEGG:mmu:68436`KO:K02915	GO:0022625^cellular_component^cytosolic large ribosomal subunit`GO:0005783^cellular_component^endoplasmic reticulum`GO:0005739^cellular_component^mitochondrion`GO:0003735^molecular_function^structural constituent of ribosome`GO:0006412^biological_process^translation	.	Coding	0.277753	noncoding	ncRNAs	8.8018	0.703452	3.26727	0.265595	18.0931	1.52355	18.5946	0.586646	1.63964	0.190227	3.11411	0.216204	2.09009	0.167489	3.23423	0.253745	2.53754	0.173469	0	0	0.42042	0.048363	0	0
ENSMUST00000134198	ENSMUSG00000029528	Pxn	5	+	115544114	115544948	2	524	PAXI_MOUSE^PAXI_MOUSE^Q:250-522,H:12-102^100%ID^E:1.81e-38^RecName: Full=Paxillin;^Eukaryota; Metazoa; Chordata; Craniata; Vertebrata; Euteleostomi; Mammalia; Eutheria; Euarchontoglires; Glires; Rodentia; Myomorpha; Muroidea; Muridae; Murinae; Mus; Mus	.	.	.	ENOG410XRD4^PDZ and LIM domain	KEGG:mmu:19303`KO:K05760	GO:0005938^cellular_component^cell cortex`GO:0031252^cellular_component^cell leading edge`GO:0005829^cellular_component^cytosol`GO:0005925^cellular_component^focal adhesion`GO:0030027^cellular_component^lamellipodium`GO:0005886^cellular_component^plasma membrane`GO:0001725^cellular_component^stress fiber`GO:0008013^molecular_function^beta-catenin binding`GO:0051435^molecular_function^BH4 domain b…	.	Coding	0.135377	noncoding	ncRNAs	6.33805	0.506546	7.31925	0.594979	16.5071	1.39	64.9539	2.04925	14.8544	1.72337	34.7124	2.40998	12.1431	0.973085	12.4623	0.977739	12.7624	0.872457	0.326682	0.143804	2.29806	0.264355	1.49263	0.127137
ENSMUST00000170289	MSTRG.7671	Gm17195	12	-	79163408	79163835	1	428	ASC_BOVIN^ASC_BOVIN^Q:114-422,H:94-194^54.717%ID^E:1.51e-27^RecName: Full=Apoptosis-associated speck-like protein containing a CARD;^Eukaryota; Metazoa; Chordata; Craniata; Vertebrata; Euteleostomi; Mammalia; Eutheria; Laurasiatheria; Cetartiodactyla; Ruminantia; Pecora; Bovidae; Bovinae; Bos	ENSMUST00000170289.p1	.	.	.	.	.	.	Coding	0.684702	noncoding	COD	12.1262	0.969139	13.1565	1.06949	4.88318	0.411193	57.3481	1.80929	1.83878	0.213331	9.72664	0.675292	9.31075	0.746117	9.92523	0.778693	4.73365	0.323598	1.0257	0.451508	0.037383	0.0043	0.871495	0.074231
ENSMUST00000148623	MSTRG.22770	Ccnl1	3	-	65951434	65957653	4	457	CCNL1_MOUSE^CCNL1_MOUSE^Q:58-261,H:101-168^94.118%ID^E:3.43e-51^RecName: Full=Cyclin-L1;^Eukaryota; Metazoa; Chordata; Craniata; Vertebrata; Euteleostomi; Mammalia; Eutheria; Euarchontoglires; Glires; Rodentia; Myomorpha; Muroidea; Muridae; Murinae; Mus; Mus`CCNL1_MOUSE^CCNL1_MOUSE^Q:332-457,H:168-209^95.238%ID^E:3.43e-51^RecName: Full=Cyclin-L1;^Eukaryota; Metazoa; Chordata; Craniata; Vertebrata…	.	.	.	COG5333^Component of the Mediator complex, a coactivator involved in regulated gene transcription of nearly all RNA polymerase II-dependent genes. Mediator functions as a bridge to convey information from gene-specific regulatory proteins to the basal RNA polymerase II transcription machinery. Mediator is recruited to promoters by direct interactions with regulatory proteins and serves as a scaff…	KEGG:mmu:56706	GO:0005737^cellular_component^cytoplasm`GO:0016607^cellular_component^nuclear speck`GO:0005634^cellular_component^nucleus`GO:0008023^cellular_component^transcription elongation factor complex`GO:0016538^molecular_function^cyclin-dependent protein serine/threonine kinase regulator activity`GO:0006357^biological_process^regulation of transcription by RNA polymerase II`GO:0006396^biological_process^…	.	Coding	0.705278	noncoding	ncRNAs	8.60423	0.687661	12.3654	1.00517	9.19928	0.774634	11.6993	0.369104	5.17841	0.600786	14.6116	1.01444	8.08851	0.648173	24.1867	1.89759	7.13453	0.487725	1.58894	0.699442	5.25487	0.604488	4.45057	0.379084
MSTRG.15153.1	MSTRG.15153	NA	17	+	15436660	15437556	1	897	.	.	.	.	.	.	.	.	Noncoding	0.00896979	noncoding	ncRNAs	16.0613	1.28364	8.767	0.712665	5.34448	0.450037	12.068	0.380737	2.4136	0.28002	0.626533	0.043498	3.37458	0.270422	2.73327	0.214441	5.16722	0.353238	0.966555	0.425472	2.14047	0.246226	2.25195	0.191814
ENSMUST00000213230	ENSMUSG00000032512	Wdr48	9	+	119912626	119921973	6	2924	WDR48_MOUSE^WDR48_MOUSE^Q:1002-1595,H:359-556^100%ID^E:8.44e-123^RecName: Full=WD repeat-containing protein 48;^Eukaryota; Metazoa; Chordata; Craniata; Vertebrata; Euteleostomi; Mammalia; Eutheria; Euarchontoglires; Glires; Rodentia; Myomorpha; Muroidea; Muridae; Murinae; Mus; Mus	ENSMUST00000213230.p1	WDR48_MOUSE^WDR48_MOUSE^Q:27-224,H:359-556^100%ID^E:5.59e-144^RecName: Full=WD repeat-containing protein 48;^Eukaryota; Metazoa; Chordata; Craniata; Vertebrata; Euteleostomi; Mammalia; Eutheria; Euarchontoglires; Glires; Rodentia; Myomorpha; Muroidea; Muridae; Murinae; Mus; Mus	.	ENOG410XRJ5^WD repeat domain 48	KEGG:mmu:67561`KO:K15361	GO:0043231^cellular_component^intracellular membrane-bounded organelle`GO:0005770^cellular_component^late endosome`GO:0005764^cellular_component^lysosome`GO:0005634^cellular_component^nucleus`GO:0043130^molecular_function^ubiquitin binding`GO:0006974^biological_process^cellular response to DNA damage stimulus`GO:0000724^biological_process^double-strand break repair via homologous recombination`GO…	.	Coding	3.26e-07	coding	COD	10.129	0.809523	8.34366	0.678252	11.7022	0.985396	87.8752	2.7724	17.8926	2.07585	34.6891	2.40836	63.7975	5.11241	49.4913	3.88288	95.2882	6.51402	4.4001	1.9369	16.4782	1.89555	28.0118	2.38595
ENSMUST00000049520	ENSMUSG00000043859	1700049L16Rik	10	-	71980092	71980634	1	543	JUPI2_MOUSE^JUPI2_MOUSE^Q:1-540,H:1-190^83.246%ID^E:8.15e-107^RecName: Full=Jupiter microtubule associated homolog 2 {ECO:0000250|UniProtKB:Q9H910};^Eukaryota; Metazoa; Chordata; Craniata; Vertebrata; Euteleostomi; Mammalia; Eutheria; Euarchontoglires; Glires; Rodentia; Myomorpha; Muroidea; Muridae; Murinae; Mus; Mus	ENSMUST00000049520.p1	JUPI2_MOUSE^JUPI2_MOUSE^Q:1-180,H:1-190^83.246%ID^E:7.33e-107^RecName: Full=Jupiter microtubule associated homolog 2 {ECO:0000250|UniProtKB:Q9H910};^Eukaryota; Metazoa; Chordata; Craniata; Vertebrata; Euteleostomi; Mammalia; Eutheria; Euarchontoglires; Glires; Rodentia; Myomorpha; Muroidea; Muridae; Murinae; Mus; Mus	.	ENOG4111V7S^NA	KEGG:mmu:52009	GO:0005829^cellular_component^cytosol`GO:0005634^cellular_component^nucleus`GO:0005886^cellular_component^plasma membrane	.	Coding	0.98664	coding	COD	12.9908	1.03824	5.45488	0.443425	4.84346	0.407849	82.6998	2.60912	17.9595	2.08361	193.448	13.4305	73.6096	5.8987	109.241	8.57062	93.0829	6.36326	852.042	375.064	3080.71	354.386	4772.31	406.489
ENSMUST00000178899	MSTRG.33958	Gm21182	8	-	20556693	20557486	1	794	PIM2_MOUSE^PIM2_MOUSE^Q:1-762,H:106-360^89.804%ID^E:5.49e-166^RecName: Full=Serine/threonine-protein kinase pim-2;^Eukaryota; Metazoa; Chordata; Craniata; Vertebrata; Euteleostomi; Mammalia; Eutheria; Euarchontoglires; Glires; Rodentia; Myomorpha; Muroidea; Muridae; Murinae; Mus; Mus	ENSMUST00000178899.p1	PIM2_MOUSE^PIM2_MOUSE^Q:1-199,H:172-370^88.945%ID^E:2.58e-126^RecName: Full=Serine/threonine-protein kinase pim-2;^Eukaryota; Metazoa; Chordata; Craniata; Vertebrata; Euteleostomi; Mammalia; Eutheria; Euarchontoglires; Glires; Rodentia; Myomorpha; Muroidea; Muridae; Murinae; Mus; Mus	PF00069.25^Pkinase^Protein kinase domain^2-174^E:2.4e-39`PF07714.17^Pkinase_Tyr^Protein tyrosine kinase^2-168^E:3e-13`PF14531.6^Kinase-like^Kinase-like^25-140^E:2e-06	COG0515^Serine Threonine protein kinase	KEGG:mmu:18715`KO:K08806	GO:0005737^cellular_component^cytoplasm`GO:0005524^molecular_function^ATP binding`GO:0004672^molecular_function^protein kinase activity`GO:0004674^molecular_function^protein serine/threonine kinase activity`GO:0008637^biological_process^apoptotic mitochondrial changes`GO:0000082^biological_process^G1/S transition of mitotic cell cycle`GO:0043066^biological_process^negative regulation of apoptotic…	GO:0004672^molecular_function^protein kinase activity`GO:0005524^molecular_function^ATP binding`GO:0006468^biological_process^protein phosphorylation	Coding	0.965351	noncoding	COD	15.4188	1.23229	5.19448	0.422257	9.56171	0.805154	62.3709	1.96776	11.1373	1.29212	32.0334	2.22398	1.14735	0.091943	2.05667	0.161358	1.48615	0.101595	0.880982	0.387803	0.865239	0.099532	0.463476	0.039477
ENSMUST00000027374	ENSMUSG00000026182	Tnp1	1	-	73015074	73015909	2	437	STP1_RAT^STP1_RAT^Q:47-211,H:1-55^98.182%ID^E:3.37e-17^RecName: Full=Spermatid nuclear transition protein 1;^Eukaryota; Metazoa; Chordata; Craniata; Vertebrata; Euteleostomi; Mammalia; Eutheria; Euarchontoglires; Glires; Rodentia; Myomorpha; Muroidea; Muridae; Murinae; Rattus	.	.	.	ENOG4111B50^transition protein 1 (during histone to protamine replacement)	KEGG:rno:24839	GO:0001673^cellular_component^male germ cell nucleus`GO:0000788^cellular_component^nuclear nucleosome`GO:0000786^cellular_component^nucleosome`GO:0003677^molecular_function^DNA binding`GO:0006338^biological_process^chromatin remodeling`GO:0006342^biological_process^chromatin silencing`GO:0030317^biological_process^flagellated sperm motility`GO:0007275^biological_process^multicellular organism dev…	.	Coding	0.392128	noncoding	ncRNAs	13.341	1.06623	7.59497	0.617391	4.64531	0.391163	17.7185	0.559007	14.6796	1.7031	176.263	12.2374	7.91075	0.633928	5.04119	0.395511	11.9657	0.817988	760.362	334.707	3277.86	377.065	4563.71	388.721
ENSMUST00000086508	ENSMUSG00000094772	Rpl29-ps2	13	+	4614182	4614659	1	478	RL29_MOUSE^RL29_MOUSE^Q:2-478,H:2-160^95.597%ID^E:8.19e-74^RecName: Full=60S ribosomal protein L29;^Eukaryota; Metazoa; Chordata; Craniata; Vertebrata; Euteleostomi; Mammalia; Eutheria; Euarchontoglires; Glires; Rodentia; Myomorpha; Muroidea; Muridae; Murinae; Mus; Mus	ENSMUST00000086508.p1	RL29_MOUSE^RL29_MOUSE^Q:1-159,H:2-160^95.597%ID^E:3.38e-81^RecName: Full=60S ribosomal protein L29;^Eukaryota; Metazoa; Chordata; Craniata; Vertebrata; Euteleostomi; Mammalia; Eutheria; Euarchontoglires; Glires; Rodentia; Myomorpha; Muroidea; Muridae; Murinae; Mus; Mus	PF01779.17^Ribosomal_L29e^Ribosomal L29e protein family^2-41^E:2.3e-25	ENOG4112428^ribosomal protein l29	KEGG:mmu:19944`KO:K02905	GO:0022625^cellular_component^cytosolic large ribosomal subunit`GO:0022626^cellular_component^cytosolic ribosome`GO:0019898^cellular_component^extrinsic component of membrane`GO:0042788^cellular_component^polysomal ribosome`GO:0005840^cellular_component^ribosome`GO:0045202^cellular_component^synapse`GO:0008201^molecular_function^heparin binding`GO:0003735^molecular_function^structural constituent…	GO:0003735^molecular_function^structural constituent of ribosome`GO:0006412^biological_process^translation`GO:0005622^cellular_component^intracellular`GO:0005840^cellular_component^ribosome	Coding	0.955299	noncoding	COD	11.919	0.952582	8.99543	0.731234	9.26182	0.779901	36.283	1.1447	11.8101	1.37018	11.2023	0.777741	20.5126	1.64378	22.3073	1.75014	39.5998	2.70709	26.7795	11.7882	103.073	11.8569	152.281	12.9708
ENSMUST00000145894	ENSMUSG00000087644	Gm14703	NA	-	7651106	7657258	3	1820	.	ENSMUST00000145894.p1	.	.	.	.	.	.	Noncoding	1.33e-05	noncoding	COD	11.006	0.879616	10.6517	0.865871	8.51978	0.717417	0.494641	0.015606	0	0	1.90495	0.132255	0.243366	0.019502	0.384615	0.030175	0	0	0.309545	0.13626	0.385714	0.04437	0	0
ENSMUST00000126491	ENSMUSG00000027374	Mrps5	2	+	127595673	127598376	3	451	RT05_MOUSE^RT05_MOUSE^Q:3-308,H:141-242^100%ID^E:9.3e-68^RecName: Full=28S ribosomal protein S5, mitochondrial;^Eukaryota; Metazoa; Chordata; Craniata; Vertebrata; Euteleostomi; Mammalia; Eutheria; Euarchontoglires; Glires; Rodentia; Myomorpha; Muroidea; Muridae; Murinae; Mus; Mus	ENSMUST00000126491.p1	RT05_MOUSE^RT05_MOUSE^Q:1-136,H:141-273^89.706%ID^E:7.95e-79^RecName: Full=28S ribosomal protein S5, mitochondrial;^Eukaryota; Metazoa; Chordata; Craniata; Vertebrata; Euteleostomi; Mammalia; Eutheria; Euarchontoglires; Glires; Rodentia; Myomorpha; Muroidea; Muridae; Murinae; Mus; Mus	PF00333.20^Ribosomal_S5^Ribosomal protein S5, N-terminal domain^80-117^E:1.9e-09	COG0098^Located at the back of the 30S subunit body where it stabilizes the conformation of the head with respect to the body (By similarity)	KEGG:mmu:77721`KO:K02988	GO:0005763^cellular_component^mitochondrial small ribosomal subunit`GO:0005739^cellular_component^mitochondrion`GO:0003723^molecular_function^RNA binding`GO:0003735^molecular_function^structural constituent of ribosome`GO:0006412^biological_process^translation	GO:0003723^molecular_function^RNA binding`GO:0003735^molecular_function^structural constituent of ribosome`GO:0006412^biological_process^translation`GO:0005840^cellular_component^ribosome	Coding	0.888996	noncoding	COD	14.7306	1.17729	4.83995	0.393437	10.607	0.893177	41.8747	1.32112	24.6437	2.8591	14.2209	0.987313	19.4416	1.55795	8.34281	0.654543	6.01442	0.411153	2.45101	1.07892	3.30654	0.380364	3.32052	0.282831
ENSMUST00000153890	MSTRG.38131	Gm5637	NA	-	60045111	60046229	1	1119	ARC1B_MOUSE^ARC1B_MOUSE^Q:1-1116,H:1-372^97.581%ID^E:0^RecName: Full=Actin-related protein 2/3 complex subunit 1B;^Eukaryota; Metazoa; Chordata; Craniata; Vertebrata; Euteleostomi; Mammalia; Eutheria; Euarchontoglires; Glires; Rodentia; Myomorpha; Muroidea; Muridae; Murinae; Mus; Mus	ENSMUST00000153890.p1	ARC1B_MOUSE^ARC1B_MOUSE^Q:1-372,H:1-372^97.581%ID^E:0^RecName: Full=Actin-related protein 2/3 complex subunit 1B;^Eukaryota; Metazoa; Chordata; Craniata; Vertebrata; Euteleostomi; Mammalia; Eutheria; Euarchontoglires; Glires; Rodentia; Myomorpha; Muroidea; Muridae; Murinae; Mus; Mus	PF00400.32^WD40^WD domain, G-beta repeat^42-79^E:0.0002`PF00400.32^WD40^WD domain, G-beta repeat^143-169^E:0.0084	ENOG410XNWX^protein 2 3 complex subunit	KEGG:mmu:11867`KO:K05757	GO:0005885^cellular_component^Arp2/3 protein complex`GO:0005737^cellular_component^cytoplasm`GO:0005634^cellular_component^nucleus`GO:0036284^cellular_component^tubulobulbar complex`GO:0051015^molecular_function^actin filament binding`GO:0044877^molecular_function^protein-containing complex binding`GO:0005200^molecular_function^structural constituent of cytoskeleton`GO:0034314^biological_process^…	GO:0005515^molecular_function^protein binding	Coding	0.999947	coding	COD	10.3838	0.829889	8.39902	0.682752	11.395	0.959527	3.35746	0.105925	1.00089	0.116121	2.35121	0.163237	1.83067	0.146701	2.07149	0.162521	0.343164	0.023459	3.80437	1.67466	11.4263	1.31441	19.4126	1.6535
ENSMUST00000186124	ENSMUSG00000026280	Atg4b	1	+	93785583	93786580	2	454	ATG4B_MOUSE^ATG4B_MOUSE^Q:337-453,H:323-361^100%ID^E:4.31e-19^RecName: Full=Cysteine protease ATG4B;^Eukaryota; Metazoa; Chordata; Craniata; Vertebrata; Euteleostomi; Mammalia; Eutheria; Euarchontoglires; Glires; Rodentia; Myomorpha; Muroidea; Muridae; Murinae; Mus; Mus	.	.	.	ENOG410XPQ0^Cysteine peptidase	KEGG:mmu:66615`KO:K08342	GO:0005737^cellular_component^cytoplasm`GO:0004197^molecular_function^cysteine-type endopeptidase activity`GO:0008234^molecular_function^cysteine-type peptidase activity`GO:0004175^molecular_function^endopeptidase activity`GO:0008233^molecular_function^peptidase activity`GO:0000045^biological_process^autophagosome assembly`GO:0006914^biological_process^autophagy`GO:0009267^biological_process^cell…	.	Noncoding	0.446574	noncoding	ncRNAs	13.2672	1.06033	7.22724	0.587499	9.68418	0.815466	46.5888	1.46984	7.0745	0.820766	9.03007	0.626931	6.47627	0.518976	5.61664	0.440659	6.99378	0.478104	2.66059	1.17118	5.01772	0.577208	2.93062	0.24962
MSTRG.22971.6	MSTRG.22971	Glmp	3	+	88325077	88328012	2	1709	GLMP_MOUSE^GLMP_MOUSE^Q:1332-1658,H:191-299^100%ID^E:2.22e-87^RecName: Full=Glycosylated lysosomal membrane protein {ECO:0000312|MGI:MGI:1913318};^Eukaryota; Metazoa; Chordata; Craniata; Vertebrata; Euteleostomi; Mammalia; Eutheria; Euarchontoglires; Glires; Rodentia; Myomorpha; Muroidea; Muridae; Murinae; Mus; Mus`GLMP_MOUSE^GLMP_MOUSE^Q:1009-1257,H:116-198^86.747%ID^E:2.22e-87^RecName: Full=Gly…	MSTRG.22971.6.p1	GLMP_MOUSE^GLMP_MOUSE^Q:30-155,H:191-316^100%ID^E:9.65e-85^RecName: Full=Glycosylated lysosomal membrane protein {ECO:0000312|MGI:MGI:1913318};^Eukaryota; Metazoa; Chordata; Craniata; Vertebrata; Euteleostomi; Mammalia; Eutheria; Euarchontoglires; Glires; Rodentia; Myomorpha; Muroidea; Muridae; Murinae; Mus; Mus	PF15065.6^NCU-G1^Lysosomal transcription factor, NCU-G1^30-149^E:9.5e-32	ENOG4111F22^ligand-activated sequence-specific DNA binding RNA polymerase II transcription factor activity	KEGG:mmu:56700	GO:0005829^cellular_component^cytosol`GO:0016021^cellular_component^integral component of membrane`GO:0005765^cellular_component^lysosomal membrane`GO:0005764^cellular_component^lysosome`GO:0005634^cellular_component^nucleus`GO:0003700^molecular_function^DNA-binding transcription factor activity`GO:0044212^molecular_function^transcription regulatory region DNA binding`GO:0045944^biological_proces…	.	Coding	0.000357028	noncoding	COD	8.65315	0.691571	9.74243	0.791958	11.7837	0.992258	7.12254	0.224711	0.726315	0.084265	3.32831	0.231075	0.859301	0.06886	0.088522	0.006945	0	0	0.079638	0.035056	0.60204	0.069255	1.91965	0.16351
ENSMUST00000098778	ENSMUSG00000074355	Gm10676	7	-	18989554	18992774	1	3221	MYPOP_MOUSE^MYPOP_MOUSE^Q:614-156,H:18-170^100%ID^E:7.95e-59^RecName: Full=Myb-related transcription factor, partner of profilin;^Eukaryota; Metazoa; Chordata; Craniata; Vertebrata; Euteleostomi; Mammalia; Eutheria; Euarchontoglires; Glires; Rodentia; Myomorpha; Muroidea; Muridae; Murinae; Mus; Mus	ENSMUST00000098778.p1	MYPOP_MOUSE^MYPOP_MOUSE^Q:1-170,H:1-170^100%ID^E:6.04e-120^RecName: Full=Myb-related transcription factor, partner of profilin;^Eukaryota; Metazoa; Chordata; Craniata; Vertebrata; Euteleostomi; Mammalia; Eutheria; Euarchontoglires; Glires; Rodentia; Myomorpha; Muroidea; Muridae; Murinae; Mus; Mus	PF13873.6^Myb_DNA-bind_5^Myb/SANT-like DNA-binding domain^20-96^E:6e-20	ENOG410XX4G^myb-related transcription factor, partner of profilin	KEGG:mmu:232934	GO:0005634^cellular_component^nucleus`GO:0003677^molecular_function^DNA binding`GO:0003700^molecular_function^DNA-binding transcription factor activity`GO:0001227^molecular_function^DNA-binding transcription repressor activity, RNA polymerase II-specific`GO:0042803^molecular_function^protein homodimerization activity`GO:0000978^molecular_function^RNA polymerase II proximal promoter sequence-speci…	.	Noncoding	4.46e-10	noncoding	COD	13.0239	1.04089	10.5815	0.860165	6.57601	0.553739	9.36165	0.295353	1.94753	0.225948	2.04129	0.141721	28.7721	2.30565	27.3337	2.1445	38.9323	2.66146	0.793232	0.349176	3.44051	0.395776	8.26972	0.704387
ENSMUST00000135409	ENSMUSG00000033434	Gtpbp6	5	-	110105232	110107416	5	756	GTPB6_MOUSE^GTPB6_MOUSE^Q:216-647,H:105-248^100%ID^E:2.02e-84^RecName: Full=Putative GTP-binding protein 6;^Eukaryota; Metazoa; Chordata; Craniata; Vertebrata; Euteleostomi; Mammalia; Eutheria; Euarchontoglires; Glires; Rodentia; Myomorpha; Muroidea; Muridae; Murinae; Mus; Mus	ENSMUST00000135409.p1	GTPB6_MOUSE^GTPB6_MOUSE^Q:42-221,H:105-284^100%ID^E:2.53e-123^RecName: Full=Putative GTP-binding protein 6;^Eukaryota; Metazoa; Chordata; Craniata; Vertebrata; Euteleostomi; Mammalia; Eutheria; Euarchontoglires; Glires; Rodentia; Myomorpha; Muroidea; Muridae; Murinae; Mus; Mus	PF13167.6^GTP-bdg_N^GTP-binding GTPase N-terminal^46-134^E:1.1e-11`PF16360.5^GTP-bdg_M^GTP-binding GTPase Middle Region^138-216^E:1.1e-14	COG2262^GTPase that associates with the 50S ribosomal subunit and may have a role during protein synthesis or ribosome biogenesis (By similarity)	KEGG:mmu:107999	GO:0005737^cellular_component^cytoplasm`GO:0005525^molecular_function^GTP binding`GO:0046872^molecular_function^metal ion binding`GO:0043022^molecular_function^ribosome binding	.	Coding	0.996301	noncoding	COD	5.52899	0.441884	16.1461	1.31251	8.50667	0.716313	8.17199	0.25782	5.24961	0.609047	5.36421	0.372421	2.01191	0.161224	0.139217	0.010922	0.140279	0.00959	0	0	0.37037	0.042605	0	0
MSTRG.12622.6	MSTRG.12622	Sharpin	15	-	76346801	76351292	7	2057	SHRPN_MOUSE^SHRPN_MOUSE^Q:884-1657,H:149-380^89.922%ID^E:5.23e-118^RecName: Full=Sharpin;^Eukaryota; Metazoa; Chordata; Craniata; Vertebrata; Euteleostomi; Mammalia; Eutheria; Euarchontoglires; Glires; Rodentia; Myomorpha; Muroidea; Muridae; Murinae; Mus; Mus`SHRPN_MOUSE^SHRPN_MOUSE^Q:684-803,H:24-63^100%ID^E:4.49e-16^RecName: Full=Sharpin;^Eukaryota; Metazoa; Chordata; Craniata; Vertebrata; Eute…	MSTRG.12622.6.p3	SHRPN_MOUSE^SHRPN_MOUSE^Q:1-123,H:137-259^96.748%ID^E:2.05e-77^RecName: Full=Sharpin;^Eukaryota; Metazoa; Chordata; Craniata; Vertebrata; Euteleostomi; Mammalia; Eutheria; Euarchontoglires; Glires; Rodentia; Myomorpha; Muroidea; Muridae; Murinae; Mus; Mus	.	ENOG410XP9Y^RING finger) protein	KEGG:mmu:106025`KO:K20894	GO:0030054^cellular_component^cell junction`GO:0005829^cellular_component^cytosol`GO:0030425^cellular_component^dendrite`GO:0071797^cellular_component^LUBAC complex`GO:0014069^cellular_component^postsynaptic density`GO:0042802^molecular_function^identical protein binding`GO:0046872^molecular_function^metal ion binding`GO:0031593^molecular_function^polyubiquitin modification-dependent protein bind…	.	Coding	2.3e-05	coding	COD	14.9939	1.19833	6.80221	0.552949	8.38751	0.706278	10.8026	0.340814	5.13367	0.595596	34.5524	2.39887	16.4685	1.3197	20.0654	1.57425	26.6506	1.82187	2.45697	1.08154	0	0	15.2352	1.29768
MSTRG.5226.1	MSTRG.5226	Zswim7	11	-	62267186	62281384	4	674	ZSWM7_MOUSE^ZSWM7_MOUSE^Q:53-403,H:1-152^76.974%ID^E:1.57e-71^RecName: Full=Zinc finger SWIM domain-containing protein 7;^Eukaryota; Metazoa; Chordata; Craniata; Vertebrata; Euteleostomi; Mammalia; Eutheria; Euarchontoglires; Glires; Rodentia; Myomorpha; Muroidea; Muridae; Murinae; Mus; Mus	MSTRG.5226.1.p1	ZSWM7_MOUSE^ZSWM7_MOUSE^Q:1-117,H:1-152^76.974%ID^E:1.17e-73^RecName: Full=Zinc finger SWIM domain-containing protein 7;^Eukaryota; Metazoa; Chordata; Craniata; Vertebrata; Euteleostomi; Mammalia; Eutheria; Euarchontoglires; Glires; Rodentia; Myomorpha; Muroidea; Muridae; Murinae; Mus; Mus	.	ENOG4112D11^zinc finger, SWIM-type containing 7	KEGG:mmu:69747	GO:0005634^cellular_component^nucleus`GO:0097196^cellular_component^Shu complex`GO:0008270^molecular_function^zinc ion binding`GO:0000724^biological_process^double-strand break repair via homologous recombination`GO:0050821^biological_process^protein stabilization	.	Coding	0.595673	coding	COD	2.3391	0.186944	14.3575	1.16711	13.4889	1.13585	91.9368	2.90054	12.2794	1.42462	36.8367	2.55747	18.001	1.44251	14.0344	1.10109	13.9716	0.955112	1.84675	0.81293	17.2041	1.97905	9.48997	0.808324
ENSMUST00000102637	MSTRG.23581	Ampd2	3	-	108074064	108086651	19	3586	AMPD2_MOUSE^AMPD2_MOUSE^Q:339-2732,H:1-798^100%ID^E:0^RecName: Full=AMP deaminase 2;^Eukaryota; Metazoa; Chordata; Craniata; Vertebrata; Euteleostomi; Mammalia; Eutheria; Euarchontoglires; Glires; Rodentia; Myomorpha; Muroidea; Muridae; Murinae; Mus; Mus	ENSMUST00000102637.p1	AMPD2_MOUSE^AMPD2_MOUSE^Q:1-798,H:1-798^100%ID^E:0^RecName: Full=AMP deaminase 2;^Eukaryota; Metazoa; Chordata; Craniata; Vertebrata; Euteleostomi; Mammalia; Eutheria; Euarchontoglires; Glires; Rodentia; Myomorpha; Muroidea; Muridae; Murinae; Mus; Mus	PF00962.22^A_deaminase^Adenosine/AMP deaminase^331-737^E:3.9e-134	COG1816^adenosine deaminase	KEGG:mmu:109674`KO:K01490	GO:0005829^cellular_component^cytosol`GO:0003876^molecular_function^AMP deaminase activity`GO:0046872^molecular_function^metal ion binding`GO:0046033^biological_process^AMP metabolic process`GO:0046034^biological_process^ATP metabolic process`GO:0042632^biological_process^cholesterol homeostasis`GO:0052652^biological_process^cyclic purine nucleotide metabolic process`GO:0097009^biological_process…	GO:0019239^molecular_function^deaminase activity	Coding	0.999818	coding	COD	0.235406	0.018814	17.4259	1.41654	12.5278	1.05492	36.3203	1.14588	10.775	1.25009	15.0607	1.04562	2.36189	0.18927	0.067815	0.00532	6.15779	0.420954	1.29904	0.571831	0	0	0	0
MSTRG.9714.4	MSTRG.9714	Nln	13	-	104024269	104055854	8	2179	NEUL_MOUSE^NEUL_MOUSE^Q:207-1499,H:274-704^99.768%ID^E:0^RecName: Full=Neurolysin, mitochondrial;^Eukaryota; Metazoa; Chordata; Craniata; Vertebrata; Euteleostomi; Mammalia; Eutheria; Euarchontoglires; Glires; Rodentia; Myomorpha; Muroidea; Muridae; Murinae; Mus; Mus	MSTRG.9714.4.p1	NEUL_MOUSE^NEUL_MOUSE^Q:1-340,H:365-704^100%ID^E:0^RecName: Full=Neurolysin, mitochondrial;^Eukaryota; Metazoa; Chordata; Craniata; Vertebrata; Euteleostomi; Mammalia; Eutheria; Euarchontoglires; Glires; Rodentia; Myomorpha; Muroidea; Muridae; Murinae; Mus; Mus	PF01432.20^Peptidase_M3^Peptidase family M3^2-336^E:3.6e-122	COG0339^oligopeptidase a	KEGG:mmu:75805`KO:K01393	GO:0005829^cellular_component^cytosol`GO:0005758^cellular_component^mitochondrial intermembrane space`GO:0005739^cellular_component^mitochondrion`GO:0005886^cellular_component^plasma membrane`GO:0046872^molecular_function^metal ion binding`GO:0004222^molecular_function^metalloendopeptidase activity`GO:0070012^molecular_function^oligopeptidase activity`GO:0008233^molecular_function^peptidase activ…	GO:0004222^molecular_function^metalloendopeptidase activity`GO:0006508^biological_process^proteolysis	Coding	0.0815243	coding	COD	0.878562	0.070216	2.50521	0.203647	26.8066	2.25727	27.6982	0.873859	12.0466	1.39762	28.8687	2.00427	9.45589	0.757747	6.30596	0.49474	0	0	0	0	0.295534	0.033996	0	0
ENSMUST00000150844	ENSMUSG00000030929	Eri2	7	-	119783831	119794058	9	3564	ERI2_MOUSE^ERI2_MOUSE^Q:119-2182,H:1-688^100%ID^E:0^RecName: Full=ERI1 exoribonuclease 2;^Eukaryota; Metazoa; Chordata; Craniata; Vertebrata; Euteleostomi; Mammalia; Eutheria; Euarchontoglires; Glires; Rodentia; Myomorpha; Muroidea; Muridae; Murinae; Mus; Mus	ENSMUST00000150844.p1	ERI2_MOUSE^ERI2_MOUSE^Q:1-688,H:1-688^100%ID^E:0^RecName: Full=ERI1 exoribonuclease 2;^Eukaryota; Metazoa; Chordata; Craniata; Vertebrata; Euteleostomi; Mammalia; Eutheria; Euarchontoglires; Glires; Rodentia; Myomorpha; Muroidea; Muridae; Murinae; Mus; Mus	PF00929.24^RNase_T^Exonuclease^38-224^E:4e-24`PF06839.12^zf-GRF^GRF zinc finger^592-639^E:2.2e-18	COG5018^ERI1 exoribonuclease family member	KEGG:mmu:71151`KO:K18417	GO:0000175^molecular_function^3'-5'-exoribonuclease activity`GO:0003676^molecular_function^nucleic acid binding`GO:0008310^molecular_function^single-stranded DNA 3'-5' exodeoxyribonuclease activity`GO:0008270^molecular_function^zinc ion binding	GO:0008270^molecular_function^zinc ion binding	Coding	0.75016	coding	COD	14.1795	1.13324	9.06692	0.737046	6.9452	0.584827	136.198	4.29694	19.9244	2.31158	30.8464	2.14157	9.32217	0.747032	5.30953	0.416564	14.2508	0.974201	0	0	2.47306	0.284486	6.13265	0.522358
MSTRG.38088.1	MSTRG.38088	NA	NA	+	53066693	53067854	1	1162	.	.	.	.	.	.	.	.	Noncoding	0.000103349	noncoding	ncRNAs	13.8976	1.11071	11.8339	0.961973	4.463	0.375811	0.820998	0.025902	0	0	0	0	0.241824	0.019379	0	0	0.240103	0.016414	0.242685	0.106829	0	0	0	0
ENSMUST00000139211	MSTRG.28761	Sbds	5	-	130246405	130255405	5	815	SBDS_MOUSE^SBDS_MOUSE^Q:69-815,H:1-227^91.165%ID^E:1.64e-144^RecName: Full=Ribosome maturation protein SBDS;^Eukaryota; Metazoa; Chordata; Craniata; Vertebrata; Euteleostomi; Mammalia; Eutheria; Euarchontoglires; Glires; Rodentia; Myomorpha; Muroidea; Muridae; Murinae; Mus; Mus	ENSMUST00000139211.p1	SBDS_MOUSE^SBDS_MOUSE^Q:1-121,H:107-227^100%ID^E:2.18e-83^RecName: Full=Ribosome maturation protein SBDS;^Eukaryota; Metazoa; Chordata; Craniata; Vertebrata; Euteleostomi; Mammalia; Eutheria; Euarchontoglires; Glires; Rodentia; Myomorpha; Muroidea; Muridae; Murinae; Mus; Mus	PF09377.10^SBDS_C^SBDS protein C-terminal domain^1-119^E:3.3e-40	COG1500^Ribosome maturation protein	KEGG:mmu:66711`KO:K14574	GO:0005737^cellular_component^cytoplasm`GO:0005829^cellular_component^cytosol`GO:0005730^cellular_component^nucleolus`GO:0005654^cellular_component^nucleoplasm`GO:0005634^cellular_component^nucleus`GO:0000922^cellular_component^spindle pole`GO:0008017^molecular_function^microtubule binding`GO:0043022^molecular_function^ribosome binding`GO:0019843^molecular_function^rRNA binding`GO:0048539^biologi…	GO:0042254^biological_process^ribosome biogenesis	Coding	0.587425	noncoding	COD	6.69547	0.535111	14.9382	1.21432	8.56158	0.720936	18.478	0.582967	9.03098	1.04775	10.4819	0.72773	45.4766	3.64427	28.9391	2.27044	28.5591	1.95233	1.04515	0.46007	5.78975	0.666017	4.33321	0.369088
ENSMUST00000094156	MSTRG.5090	Fam183b	11	-	58792797	58801960	4	567	F183B_MOUSE^F183B_MOUSE^Q:68-472,H:1-135^100%ID^E:1.66e-98^RecName: Full=Protein FAM183B;^Eukaryota; Metazoa; Chordata; Craniata; Vertebrata; Euteleostomi; Mammalia; Eutheria; Euarchontoglires; Glires; Rodentia; Myomorpha; Muroidea; Muridae; Murinae; Mus; Mus	ENSMUST00000094156.p1	F183B_MOUSE^F183B_MOUSE^Q:23-157,H:1-135^100%ID^E:4.5e-99^RecName: Full=Protein FAM183B;^Eukaryota; Metazoa; Chordata; Craniata; Vertebrata; Euteleostomi; Mammalia; Eutheria; Euarchontoglires; Glires; Rodentia; Myomorpha; Muroidea; Muridae; Murinae; Mus; Mus	PF14886.6^FAM183^FAM183A and FAM183B related^40-143^E:4.3e-31	ENOG4111JKI^Family with sequence similarity 183, member	KEGG:mmu:75429	GO:0036064^cellular_component^ciliary basal body`GO:0097546^cellular_component^ciliary base`GO:0005737^cellular_component^cytoplasm	.	Coding	0.94553	coding	COD	7.94885	0.635283	9.48325	0.770889	3.65256	0.307567	4.85398	0.153139	16.1134	1.86943	95.1429	6.60549	11.5132	0.922612	13.2554	1.03996	14.139	0.96656	611.389	269.13	2857.4	328.697	4144.3	352.997
MSTRG.13879.1	MSTRG.13879	NA	16	+	20473679	20473897	1	219	NEDD4_MOUSE^NEDD4_MOUSE^Q:95-6,H:39-68^66.667%ID^E:9.18e-09^RecName: Full=E3 ubiquitin-protein ligase NEDD4;^Eukaryota; Metazoa; Chordata; Craniata; Vertebrata; Euteleostomi; Mammalia; Eutheria; Euarchontoglires; Glires; Rodentia; Myomorpha; Muroidea; Muridae; Murinae; Mus; Mus	.	.	.	COG5021^ubiquitin protein ligase	KEGG:mmu:17999`KO:K10591	GO:0005938^cellular_component^cell cortex`GO:0000785^cellular_component^chromatin`GO:0005737^cellular_component^cytoplasm`GO:0005829^cellular_component^cytosol`GO:0043197^cellular_component^dendritic spine`GO:0098978^cellular_component^glutamatergic synapse`GO:0005794^cellular_component^Golgi apparatus`GO:0016020^cellular_component^membrane`GO:0045121^cellular_component^membrane raft`GO:0005902^c…	.	Noncoding	0.444467	noncoding	ncRNAs	5.12785	0.409825	8.71689	0.708592	16.3516	1.3769	119.306	3.76402	31.6849	3.67601	39.5297	2.74443	21.4064	1.7154	33.8904	2.6589	32.9863	2.25498	2.53425	1.11556	31.9498	3.6753	25.4429	2.16714
ENSMUST00000161525	ENSMUSG00000018909	Arrb1	7	+	99539669	99588136	5	487	ARRB1_MACFA^ARRB1_MACFA^Q:210-485,H:7-98^100%ID^E:6e-45^RecName: Full=Beta-arrestin-1;^Eukaryota; Metazoa; Chordata; Craniata; Vertebrata; Euteleostomi; Mammalia; Eutheria; Euarchontoglires; Primates; Haplorrhini; Catarrhini; Cercopithecidae; Cercopithecinae; Macaca	ENSMUST00000161525.p1	ARRB1_MACFA^ARRB1_MACFA^Q:44-135,H:7-98^100%ID^E:1.01e-58^RecName: Full=Beta-arrestin-1;^Eukaryota; Metazoa; Chordata; Craniata; Vertebrata; Euteleostomi; Mammalia; Eutheria; Euarchontoglires; Primates; Haplorrhini; Catarrhini; Cercopithecidae; Cercopithecinae; Macaca	PF00339.29^Arrestin_N^Arrestin (or S-antigen), N-terminal domain^56-129^E:4e-17	.	.	GO:0005905^cellular_component^clathrin-coated pit`GO:0031410^cellular_component^cytoplasmic vesicle`GO:0005634^cellular_component^nucleus`GO:0005886^cellular_component^plasma membrane`GO:0031143^cellular_component^pseudopodium`GO:0045746^biological_process^negative regulation of Notch signaling pathway`GO:0001934^biological_process^positive regulation of protein phosphorylation`GO:0002092^biologi…	.	Coding	0.972619	noncoding	COD	6.6414	0.53079	11.3395	0.921785	12.2161	1.02866	2.46237	0.077686	0	0	2.995	0.207934	0	0	0	0	0	0	0	0	0	0	0.337312	0.028731
ENSMUST00000074758	ENSMUSG00000061099	Gapdhs	7	-	30729887	30739407	11	1368	G3PT_MOUSE^G3PT_MOUSE^Q:52-1365,H:1-440^98.864%ID^E:0^RecName: Full=Glyceraldehyde-3-phosphate dehydrogenase, testis-specific;^Eukaryota; Metazoa; Chordata; Craniata; Vertebrata; Euteleostomi; Mammalia; Eutheria; Euarchontoglires; Glires; Rodentia; Myomorpha; Muroidea; Muridae; Murinae; Mus; Mus	ENSMUST00000074758.p1	G3PT_MOUSE^G3PT_MOUSE^Q:1-438,H:1-440^99.318%ID^E:0^RecName: Full=Glyceraldehyde-3-phosphate dehydrogenase, testis-specific;^Eukaryota; Metazoa; Chordata; Craniata; Vertebrata; Euteleostomi; Mammalia; Eutheria; Euarchontoglires; Glires; Rodentia; Myomorpha; Muroidea; Muridae; Murinae; Mus; Mus	PF00044.24^Gp_dh_N^Glyceraldehyde 3-phosphate dehydrogenase, NAD binding domain^107-204^E:3.3e-34`PF02800.20^Gp_dh_C^Glyceraldehyde 3-phosphate dehydrogenase, C-terminal domain^259-416^E:4.7e-72	COG0057^glyceraldehyde3phosphate dehydrogenase	KEGG:mmu:14447`KO:K10705	GO:0005929^cellular_component^cilium`GO:0005737^cellular_component^cytoplasm`GO:0005829^cellular_component^cytosol`GO:0031514^cellular_component^motile cilium`GO:0035686^cellular_component^sperm fibrous sheath`GO:0097228^cellular_component^sperm principal piece`GO:0004365^molecular_function^glyceraldehyde-3-phosphate dehydrogenase (NAD+) (phosphorylating) activity`GO:0051287^molecular_function^NA…	GO:0016620^molecular_function^oxidoreductase activity, acting on the aldehyde or oxo group of donors, NAD or NADP as acceptor`GO:0055114^biological_process^oxidation-reduction process	Coding	0.99997	coding	COD	6.03617	0.482418	3.30113	0.268348	5.03525	0.423998	8.74111	0.275776	4.40678	0.511263	133.085	9.23969	9.21431	0.738389	6.78157	0.532054	7.48244	0.511509	691.845	304.546	2395.89	275.609	4382.28	373.268
ENSMUST00000123681	MSTRG.33095	Ctr9	7	+	111050993	111052370	3	392	.	ENSMUST00000123681.p3	CTR9_MOUSE^CTR9_MOUSE^Q:1-79,H:832-910^100%ID^E:1.31e-41^RecName: Full=RNA polymerase-associated protein CTR9 homolog;^Eukaryota; Metazoa; Chordata; Craniata; Vertebrata; Euteleostomi; Mammalia; Eutheria; Euarchontoglires; Glires; Rodentia; Myomorpha; Muroidea; Muridae; Murinae; Mus; Mus	.	COG0457^repeat-containing protein	KEGG:mmu:22083`KO:K15176	GO:0016593^cellular_component^Cdc73/Paf1 complex`GO:0016607^cellular_component^nuclear speck`GO:0005654^cellular_component^nucleoplasm`GO:0005634^cellular_component^nucleus`GO:0035327^cellular_component^transcriptionally active chromatin`GO:0000993^molecular_function^RNA polymerase II complex binding`GO:0042169^molecular_function^SH2 domain binding`GO:0001832^biological_process^blastocyst growth`…	.	Coding	0.265324	noncoding	COD	8.91798	0.712737	2.20759	0.179454	19.0738	1.60613	26.4884	0.83569	2.98819	0.346682	0	0	1.04034	0.083368	3.63638	0.285296	3.51343	0.240183	0.678593	0.298713	1.36779	0.157342	1.51143	0.128738
MSTRG.772.2	MSTRG.772	Xrcc5	1	+	72307447	72334705	9	2782	XRCC5_MOUSE^XRCC5_MOUSE^Q:1984-2781,H:108-373^99.248%ID^E:0^RecName: Full=X-ray repair cross-complementing protein 5;^Eukaryota; Metazoa; Chordata; Craniata; Vertebrata; Euteleostomi; Mammalia; Eutheria; Euarchontoglires; Glires; Rodentia; Myomorpha; Muroidea; Muridae; Murinae; Mus; Mus`XRCC5_MOUSE^XRCC5_MOUSE^Q:101-424,H:1-108^98.148%ID^E:1.57e-60^RecName: Full=X-ray repair cross-complementing p…	MSTRG.772.2.p1	XRCC5_MOUSE^XRCC5_MOUSE^Q:1-259,H:115-373^99.228%ID^E:0^RecName: Full=X-ray repair cross-complementing protein 5;^Eukaryota; Metazoa; Chordata; Craniata; Vertebrata; Euteleostomi; Mammalia; Eutheria; Euarchontoglires; Glires; Rodentia; Myomorpha; Muroidea; Muridae; Murinae; Mus; Mus	PF03731.15^Ku_N^Ku70/Ku80 N-terminal alpha/beta domain^1-129^E:1.5e-25`PF02735.16^Ku^Ku70/Ku80 beta-barrel domain^139-257^E:7.8e-20	ENOG410YKH9^X-ray repair complementing defective repair in Chinese hamster cells 5	KEGG:mmu:22596`KO:K10885	GO:0005737^cellular_component^cytoplasm`GO:0043564^cellular_component^Ku70:Ku80 complex`GO:0070419^cellular_component^nonhomologous end joining complex`GO:0000784^cellular_component^nuclear chromosome, telomeric region`GO:0005730^cellular_component^nucleolus`GO:0005654^cellular_component^nucleoplasm`GO:0005634^cellular_component^nucleus`GO:0005886^cellular_component^plasma membrane`GO:0032991^cel…	GO:0003677^molecular_function^DNA binding`GO:0006303^biological_process^double-strand break repair via nonhomologous end joining	Coding	4.03e-06	noncoding	COD	10.2272	0.81737	10.7481	0.873706	9.22475	0.776779	41.5661	1.31138	12.5696	1.45829	18.623	1.29294	6.8717	0.550664	4.4232	0.347026	6.63398	0.453507	0.169662	0.074684	0	0	0.141984	0.012094
ENSMUST00000143625	ENSMUSG00000026811	St6galnac6	2	+	32609013	32614890	2	414	SIA7F_MOUSE^SIA7F_MOUSE^Q:269-412,H:88-135^83.333%ID^E:1.59e-18^RecName: Full=Alpha-N-acetylgalactosaminide alpha-2,6-sialyltransferase 6;^Eukaryota; Metazoa; Chordata; Craniata; Vertebrata; Euteleostomi; Mammalia; Eutheria; Euarchontoglires; Glires; Rodentia; Myomorpha; Muroidea; Muridae; Murinae; Mus; Mus	.	.	.	ENOG410XT8P^ST3 beta-galactoside alpha-2,3-sialyltransferase	KEGG:mmu:50935`KO:K03376	GO:0005737^cellular_component^cytoplasm`GO:0000139^cellular_component^Golgi membrane`GO:0016021^cellular_component^integral component of membrane`GO:0001665^molecular_function^alpha-N-acetylgalactosaminide alpha-2,6-sialyltransferase activity`GO:0008373^molecular_function^sialyltransferase activity`GO:0009988^biological_process^cell-cell recognition`GO:0001574^biological_process^ganglioside biosy…	.	Coding	0.546235	noncoding	ncRNAs	11.3249	0.905104	15.6986	1.27613	3.17743	0.267559	1.11366	0.035135	0	0	1.26527	0.087844	0	0	0	0	0	0	0	0	0.224844	0.025865	0	0
ENSMUST00000068705	MSTRG.1942	Mpzl1	1	-	165592240	165634521	5	2171	MPZL1_MOUSE^MPZL1_MOUSE^Q:174-743,H:16-205^98.421%ID^E:1.1e-103^RecName: Full=Myelin protein zero-like protein 1;^Eukaryota; Metazoa; Chordata; Craniata; Vertebrata; Euteleostomi; Mammalia; Eutheria; Euarchontoglires; Glires; Rodentia; Myomorpha; Muroidea; Muridae; Murinae; Mus; Mus`MPZL1_MOUSE^MPZL1_MOUSE^Q:698-832,H:226-270^82.222%ID^E:1.48e-13^RecName: Full=Myelin protein zero-like protein 1;^…	ENSMUST00000068705.p1	MPZL1_MOUSE^MPZL1_MOUSE^Q:43-247,H:1-205^98.537%ID^E:2.24e-147^RecName: Full=Myelin protein zero-like protein 1;^Eukaryota; Metazoa; Chordata; Craniata; Vertebrata; Euteleostomi; Mammalia; Eutheria; Euarchontoglires; Glires; Rodentia; Myomorpha; Muroidea; Muridae; Murinae; Mus; Mus	PF07686.17^V-set^Immunoglobulin V-set domain^84-196^E:8.2e-21	ENOG4111MDZ^Myelin protein zero-like 1	KEGG:mmu:68481`KO:K06770	GO:0005887^cellular_component^integral component of plasma membrane`GO:0030335^biological_process^positive regulation of cell migration`GO:0007165^biological_process^signal transduction	.	Coding	0.000143717	coding	COD	7.22196	0.577188	7.24785	0.589174	15.7317	1.3247	123.529	3.89724	14.2224	1.65004	61.1584	4.24605	8.72897	0.699496	3.33559	0.261697	5.83106	0.398619	0.893125	0.393149	3.07995	0.354298	0.998628	0.08506
MSTRG.7014.1	MSTRG.7014	NA	12	+	14593085	14593318	1	234	.	.	.	.	.	.	.	.	Noncoding	4.37e-06	noncoding	ncRNAs	4.73932	0.378772	0.602564	0.048982	24.8604	2.0934	0	0	2.05983	0.238976	0	0	0	0	0	0	0.982906	0.067193	0	0	0	0	0	0
ENSMUST00000038842	MSTRG.18205	Ppp1r32	19	-	10474257	10482897	14	1458	PPR32_MOUSE^PPR32_MOUSE^Q:98-1378,H:1-427^99.766%ID^E:0^RecName: Full=Protein phosphatase 1 regulatory subunit 32;^Eukaryota; Metazoa; Chordata; Craniata; Vertebrata; Euteleostomi; Mammalia; Eutheria; Euarchontoglires; Glires; Rodentia; Myomorpha; Muroidea; Muridae; Murinae; Mus; Mus	ENSMUST00000038842.p1	PPR32_MOUSE^PPR32_MOUSE^Q:1-427,H:1-427^99.766%ID^E:0^RecName: Full=Protein phosphatase 1 regulatory subunit 32;^Eukaryota; Metazoa; Chordata; Craniata; Vertebrata; Euteleostomi; Mammalia; Eutheria; Euarchontoglires; Glires; Rodentia; Myomorpha; Muroidea; Muridae; Murinae; Mus; Mus	PF15691.5^PPP1R32^Protein phosphatase 1 regulatory subunit 32^2-418^E:5.8e-196	ENOG4110MWW^protein phosphatase 1, regulatory subunit 32	KEGG:mmu:67752`KO:K17571	GO:0019902^molecular_function^phosphatase binding	.	Coding	0.99986	coding	COD	11.8551	0.947475	10.3241	0.839242	0	0	153.113	4.83061	41.2305	4.78347	136.072	9.44707	370.185	29.6648	341.008	26.7541	360.802	24.6649	621.165	273.433	2990.58	344.018	3582.49	305.145
ENSMUST00000124162	MSTRG.26639	Rbm48	5	-	3591483	3596082	3	641	RBM48_MOUSE^RBM48_MOUSE^Q:7-453,H:1-149^100%ID^E:1.51e-105^RecName: Full=RNA-binding protein 48;^Eukaryota; Metazoa; Chordata; Craniata; Vertebrata; Euteleostomi; Mammalia; Eutheria; Euarchontoglires; Glires; Rodentia; Myomorpha; Muroidea; Muridae; Murinae; Mus; Mus	ENSMUST00000124162.p1	RBM48_MOUSE^RBM48_MOUSE^Q:3-151,H:1-149^100%ID^E:2.53e-106^RecName: Full=RNA-binding protein 48;^Eukaryota; Metazoa; Chordata; Craniata; Vertebrata; Euteleostomi; Mammalia; Eutheria; Euarchontoglires; Glires; Rodentia; Myomorpha; Muroidea; Muridae; Murinae; Mus; Mus	.	ENOG4111JBS^RNA binding motif protein 48	KEGG:mmu:269623	GO:0005654^cellular_component^nucleoplasm`GO:0003723^molecular_function^RNA binding	.	Coding	0.91236	coding	COD	2.29344	0.183295	0.322213	0.026193	27.5886	2.32313	32.5418	1.02667	15.6784	1.81896	19.0275	1.32102	21.6173	1.7323	14.0987	1.10613	28.5606	1.95244	1.24736	0.549081	2.21358	0.254636	5.44783	0.464028
ENSMUST00000151254	ENSMUSG00000030663	1110004F10Rik	7	+	116093366	116105210	5	1430	SMAP_BOVIN^SMAP_BOVIN^Q:98-304,H:1-69^100%ID^E:4.47e-57^RecName: Full=Small acidic protein;^Eukaryota; Metazoa; Chordata; Craniata; Vertebrata; Euteleostomi; Mammalia; Eutheria; Laurasiatheria; Cetartiodactyla; Ruminantia; Pecora; Bovidae; Bovinae; Bos`SMAP_BOVIN^SMAP_BOVIN^Q:318-656,H:69-181^90.265%ID^E:4.47e-57^RecName: Full=Small acidic protein;^Eukaryota; Metazoa; Chordata; Craniata; Vertebra…	ENSMUST00000151254.p1	SMAP_BOVIN^SMAP_BOVIN^Q:33-107,H:1-75^92%ID^E:4.27e-45^RecName: Full=Small acidic protein;^Eukaryota; Metazoa; Chordata; Craniata; Vertebrata; Euteleostomi; Mammalia; Eutheria; Laurasiatheria; Cetartiodactyla; Ruminantia; Pecora; Bovidae; Bovinae; Bos	PF15477.6^SMAP^Small acidic protein family^59-91^E:1.2e-06	ENOG4111SCI^chromosome 11 open reading frame 58	KEGG:bta:616182	.	.	Coding	0.000995035	coding	COD	11.8598	0.947855	8.45165	0.687031	9.89598	0.833301	16.1545	0.509663	5.31435	0.616558	7.76056	0.538793	36.3091	2.90963	57.5411	4.51444	40.7129	2.78318	10.4777	4.61221	44.4453	5.11271	40.7109	3.46762
MSTRG.32636.4	MSTRG.32636	Blm	7	-	80454995	80514692	19	8213	BLM_MOUSE^BLM_MOUSE^Q:7-3591,H:1-1195^99.749%ID^E:0^RecName: Full=Bloom syndrome protein homolog;^Eukaryota; Metazoa; Chordata; Craniata; Vertebrata; Euteleostomi; Mammalia; Eutheria; Euarchontoglires; Glires; Rodentia; Myomorpha; Muroidea; Muridae; Murinae; Mus; Mus`BLM_MOUSE^BLM_MOUSE^Q:7434-7946,H:1246-1416^95.322%ID^E:1.54e-66^RecName: Full=Bloom syndrome protein homolog;^Eukaryota; Metazoa; …	MSTRG.32636.4.p1	BLM_MOUSE^BLM_MOUSE^Q:3-1197,H:1-1195^99.749%ID^E:0^RecName: Full=Bloom syndrome protein homolog;^Eukaryota; Metazoa; Chordata; Craniata; Vertebrata; Euteleostomi; Mammalia; Eutheria; Euarchontoglires; Glires; Rodentia; Myomorpha; Muroidea; Muridae; Murinae; Mus; Mus	PF16202.5^BLM_N^N-terminal region of Bloom syndrome protein^3-373^E:1.6e-158`PF08072.11^BDHCT^BDHCT (NUC031) domain^379-418^E:1.3e-21`PF16204.5^BDHCT_assoc^BDHCT-box associated domain on Bloom syndrome protein^432-657^E:2.2e-104`PF00270.29^DEAD^DEAD/DEAH box helicase^681-848^E:5.9e-20`PF00271.31^Helicase_C^Helicase conserved C-terminal domain^893-993^E:1e-14`PF16124.5^RecQ_Zn_bind^RecQ zinc-bindi…	COG0514^atp-dependent dna helicase	KEGG:mmu:12144`KO:K10901	GO:0005694^cellular_component^chromosome`GO:0000781^cellular_component^chromosome, telomeric region`GO:0005737^cellular_component^cytoplasm`GO:0005829^cellular_component^cytosol`GO:0000800^cellular_component^lateral element`GO:0001673^cellular_component^male germ cell nucleus`GO:0000228^cellular_component^nuclear chromosome`GO:0016363^cellular_component^nuclear matrix`GO:0005730^cellular_componen…	GO:0003677^molecular_function^DNA binding`GO:0005524^molecular_function^ATP binding`GO:0016818^molecular_function^hydrolase activity, acting on acid anhydrides, in phosphorus-containing anhydrides`GO:0006260^biological_process^DNA replication`GO:0005634^cellular_component^nucleus`GO:0003676^molecular_function^nucleic acid binding`GO:0043140^molecular_function^ATP-dependent 3'-5' DNA helicase acti…	Coding	1.17e-07	coding	COD	14.2202	1.1365	5.9368	0.4826	10.0519	0.846432	246.956	7.79127	46.2649	5.36754	128.322	8.90902	10.2358	0.820247	10.3781	0.814224	7.69102	0.525768	1.075	0.473208	1.08275	0.124553	1.37524	0.117138
MSTRG.23515.43	MSTRG.23515	Ahcyl1	3	-	107663120	107696589	15	4187	SAHH2_MOUSE^SAHH2_MOUSE^Q:989-1792,H:262-529^100%ID^E:0^RecName: Full=S-adenosylhomocysteine hydrolase-like protein 1;^Eukaryota; Metazoa; Chordata; Craniata; Vertebrata; Euteleostomi; Mammalia; Eutheria; Euarchontoglires; Glires; Rodentia; Myomorpha; Muroidea; Muridae; Murinae; Mus; Mus`SAHH2_MOUSE^SAHH2_MOUSE^Q:313-993,H:1-227^99.119%ID^E:0^RecName: Full=S-adenosylhomocysteine hydrolase-like pr…	MSTRG.23515.43.p2	SAHH2_MOUSE^SAHH2_MOUSE^Q:21-288,H:262-529^100%ID^E:0^RecName: Full=S-adenosylhomocysteine hydrolase-like protein 1;^Eukaryota; Metazoa; Chordata; Craniata; Vertebrata; Euteleostomi; Mammalia; Eutheria; Euarchontoglires; Glires; Rodentia; Myomorpha; Muroidea; Muridae; Murinae; Mus; Mus	PF05221.17^AdoHcyase^S-adenosyl-L-homocysteine hydrolase^20-288^E:4.3e-43`PF02882.19^THF_DHG_CYH_C^Tetrahydrofolate dehydrogenase/cyclohydrolase, NAD(P)-binding domain^47-161^E:0.00021`PF00670.21^AdoHcyase_NAD^S-adenosyl-L-homocysteine hydrolase, NAD binding domain^48-208^E:1.4e-82`PF02826.19^2-Hacid_dh_C^D-isomer specific 2-hydroxyacid dehydrogenase, NAD binding domain^68-159^E:2.6e-09`PF07991.1…	COG0499^May play a key role in the regulation of the intracellular concentration of adenosylhomocysteine (By similarity)	KEGG:mmu:229709`KO:K01251	GO:0016324^cellular_component^apical plasma membrane`GO:0005737^cellular_component^cytoplasm`GO:0005829^cellular_component^cytosol`GO:0005783^cellular_component^endoplasmic reticulum`GO:0043231^cellular_component^intracellular membrane-bounded organelle`GO:0042802^molecular_function^identical protein binding`GO:0003723^molecular_function^RNA binding`GO:0038166^biological_process^angiotensin-activ…	GO:0004488^molecular_function^methylenetetrahydrofolate dehydrogenase (NADP+) activity`GO:0051287^molecular_function^NAD binding`GO:0055114^biological_process^oxidation-reduction process	Coding	3.32e-11	coding	COD	6.32637	0.505612	9.02397	0.733554	14.8596	1.25127	31.6038	0.997078	8.23072	0.954909	8.58564	0.596076	13.5469	1.08558	8.15939	0.640152	0.030921	0.002114	0	0	0.000255	2.9e-05	3.24444	0.27635
ENSMUST00000050864	MSTRG.13617	Prm3	16	-	10790505	10790914	1	410	PRM3_MOUSE^PRM3_MOUSE^Q:26-328,H:1-101^100%ID^E:8.36e-48^RecName: Full=Protamine-3;^Eukaryota; Metazoa; Chordata; Craniata; Vertebrata; Euteleostomi; Mammalia; Eutheria; Euarchontoglires; Glires; Rodentia; Myomorpha; Muroidea; Muridae; Murinae; Mus; Mus	ENSMUST00000050864.p2	PRM3_MOUSE^PRM3_MOUSE^Q:1-101,H:1-101^100%ID^E:1.08e-64^RecName: Full=Protamine-3;^Eukaryota; Metazoa; Chordata; Craniata; Vertebrata; Euteleostomi; Mammalia; Eutheria; Euarchontoglires; Glires; Rodentia; Myomorpha; Muroidea; Muridae; Murinae; Mus; Mus	.	ENOG41113QA^protamine 3	KEGG:mmu:19120	GO:0005737^cellular_component^cytoplasm`GO:0000786^cellular_component^nucleosome`GO:0005634^cellular_component^nucleus`GO:0003677^molecular_function^DNA binding`GO:0030154^biological_process^cell differentiation`GO:0030261^biological_process^chromosome condensation`GO:0030317^biological_process^flagellated sperm motility`GO:0007275^biological_process^multicellular organism development`GO:0007283^…	.	Coding	0.954399	coding	COD	7.4561	0.595901	6.81707	0.554157	1.93659	0.163072	5.51463	0.173983	14.4659	1.67829	128.273	8.90563	5.20976	0.417484	9.15854	0.718541	8.80244	0.601746	607.244	267.305	2627.91	302.299	3849.84	327.916
ENSMUST00000120854	ENSMUSG00000090150	Acad11	9	+	104063377	104127463	20	3108	ACD11_MOUSE^ACD11_MOUSE^Q:146-2338,H:49-779^99.863%ID^E:0^RecName: Full=Acyl-CoA dehydrogenase family member 11;^Eukaryota; Metazoa; Chordata; Craniata; Vertebrata; Euteleostomi; Mammalia; Eutheria; Euarchontoglires; Glires; Rodentia; Myomorpha; Muroidea; Muridae; Murinae; Mus; Mus	ENSMUST00000120854.p1	ACD11_MOUSE^ACD11_MOUSE^Q:1-661,H:119-779^99.849%ID^E:0^RecName: Full=Acyl-CoA dehydrogenase family member 11;^Eukaryota; Metazoa; Chordata; Craniata; Vertebrata; Euteleostomi; Mammalia; Eutheria; Euarchontoglires; Glires; Rodentia; Myomorpha; Muroidea; Muridae; Murinae; Mus; Mus	PF01636.23^APH^Phosphotransferase enzyme family^1-167^E:8e-26`PF02771.16^Acyl-CoA_dh_N^Acyl-CoA dehydrogenase, N-terminal domain^261-380^E:3.3e-11`PF02770.19^Acyl-CoA_dh_M^Acyl-CoA dehydrogenase, middle domain^385-475^E:3.1e-19`PF00441.24^Acyl-CoA_dh_1^Acyl-CoA dehydrogenase, C-terminal domain^499-647^E:2.5e-34`PF08028.11^Acyl-CoA_dh_2^Acyl-CoA dehydrogenase, C-terminal domain^516-621^E:4.4e-10	COG3173^Aminoglycoside phosphotransferase	KEGG:mmu:102632`KO:K11730	GO:0031966^cellular_component^mitochondrial membrane`GO:0005739^cellular_component^mitochondrion`GO:0005634^cellular_component^nucleus`GO:0005777^cellular_component^peroxisome`GO:0050660^molecular_function^flavin adenine dinucleotide binding`GO:0004466^molecular_function^long-chain-acyl-CoA dehydrogenase activity`GO:0070991^molecular_function^medium-chain-acyl-CoA dehydrogenase activity`GO:001709…	GO:0016627^molecular_function^oxidoreductase activity, acting on the CH-CH group of donors`GO:0050660^molecular_function^flavin adenine dinucleotide binding`GO:0055114^biological_process^oxidation-reduction process	Coding	0.993275	coding	COD	25.7017	2.05411	2.58724	0.210315	1.92287	0.161917	509.073	16.0609	137.821	15.9897	243.576	16.9107	148.232	11.8786	167.215	13.119	157.547	10.7701	11.5667	5.0916	23.2612	2.67582	33.3485	2.84052
ENSMUST00000105376	MSTRG.3368	Arid3a	10	+	79927341	79954703	9	4892	ARI3A_MOUSE^ARI3A_MOUSE^Q:320-1939,H:1-540^100%ID^E:0^RecName: Full=AT-rich interactive domain-containing protein 3A;^Eukaryota; Metazoa; Chordata; Craniata; Vertebrata; Euteleostomi; Mammalia; Eutheria; Euarchontoglires; Glires; Rodentia; Myomorpha; Muroidea; Muridae; Murinae; Mus; Mus	ENSMUST00000105376.p1	ARI3A_MOUSE^ARI3A_MOUSE^Q:1-601,H:1-601^100%ID^E:0^RecName: Full=AT-rich interactive domain-containing protein 3A;^Eukaryota; Metazoa; Chordata; Craniata; Vertebrata; Euteleostomi; Mammalia; Eutheria; Euarchontoglires; Glires; Rodentia; Myomorpha; Muroidea; Muridae; Murinae; Mus; Mus	PF01388.21^ARID^ARID/BRIGHT DNA binding domain^246-331^E:4.5e-20	ENOG410Y2AP^At rich interactive domain	KEGG:mmu:13496	GO:0005829^cellular_component^cytosol`GO:0043231^cellular_component^intracellular membrane-bounded organelle`GO:0045121^cellular_component^membrane raft`GO:0005654^cellular_component^nucleoplasm`GO:0005634^cellular_component^nucleus`GO:0003682^molecular_function^chromatin binding`GO:0003677^molecular_function^DNA binding`GO:0001228^molecular_function^DNA-binding transcription activator activity, …	GO:0003677^molecular_function^DNA binding	Coding	7.71e-07	coding	COD	11.9402	0.954277	18.2375	1.48252	0.034284	0.002887	0	0	0	0	0	0	0	0	0	0	0	0	0	0	15.1752	1.74566	0	0
MSTRG.12657.1	MSTRG.12657	NA	15	+	76953688	76953974	1	287	.	.	.	.	.	.	.	.	Noncoding	0.0333461	noncoding	ncRNAs	14.0703	1.12452	8.88502	0.722259	7.25709	0.611091	5.82578	0.183799	6.3345	0.734913	16.1498	1.12123	2.76307	0.221418	4.42857	0.347448	7.63763	0.522118	0	0	0	0	0	0
ENSMUST00000229878	MSTRG.12693	Tex33	15	-	78386161	78395902	3	673	TEX33_MOUSE^TEX33_MOUSE^Q:268-672,H:1-135^100%ID^E:3e-72^RecName: Full=Testis-expressed protein 33;^Eukaryota; Metazoa; Chordata; Craniata; Vertebrata; Euteleostomi; Mammalia; Eutheria; Euarchontoglires; Glires; Rodentia; Myomorpha; Muroidea; Muridae; Murinae; Mus; Mus	ENSMUST00000229878.p1	TEX33_MOUSE^TEX33_MOUSE^Q:1-135,H:1-135^100%ID^E:2.42e-96^RecName: Full=Testis-expressed protein 33;^Eukaryota; Metazoa; Chordata; Craniata; Vertebrata; Euteleostomi; Mammalia; Eutheria; Euarchontoglires; Glires; Rodentia; Myomorpha; Muroidea; Muridae; Murinae; Mus; Mus	.	ENOG410Y5BD^testis expressed 33	KEGG:mmu:73376	.	.	Coding	0.762167	noncoding	COD	12.3097	0.983809	3.10344	0.252277	3.29862	0.277763	6.04719	0.190784	3.8991	0.452364	107.692	7.47675	11.0616	0.88642	10.6357	0.834431	19.5794	1.33847	556.25	244.858	2880.19	331.319	3572.59	304.301
ENSMUST00000060703	MSTRG.3772	Ccer1	10	+	97693059	97694923	1	1865	CCER1_MOUSE^CCER1_MOUSE^Q:419-1240,H:1-274^100%ID^E:1.19e-157^RecName: Full=Coiled-coil domain-containing glutamate-rich protein 1;^Eukaryota; Metazoa; Chordata; Craniata; Vertebrata; Euteleostomi; Mammalia; Eutheria; Euarchontoglires; Glires; Rodentia; Myomorpha; Muroidea; Muridae; Murinae; Mus; Mus`CCER1_MOUSE^CCER1_MOUSE^Q:1478-1627,H:354-403^100%ID^E:6.29e-23^RecName: Full=Coiled-coil domain-…	ENSMUST00000060703.p1	CCER1_MOUSE^CCER1_MOUSE^Q:1-403,H:1-403^100%ID^E:0^RecName: Full=Coiled-coil domain-containing glutamate-rich protein 1;^Eukaryota; Metazoa; Chordata; Craniata; Vertebrata; Euteleostomi; Mammalia; Eutheria; Euarchontoglires; Glires; Rodentia; Myomorpha; Muroidea; Muridae; Murinae; Mus; Mus	PF15482.6^CCER1^Coiled-coil domain-containing glutamate-rich protein family 1^4-218^E:6.5e-118	ENOG4111YIJ^coiled-coil glutamate-rich protein 1	KEGG:mmu:66716	.	.	Coding	0.975986	coding	COD	8.13726	0.650341	5.06595	0.411809	7.14048	0.601272	65.826	2.07676	27.7614	3.22081	146.359	10.1613	40.5448	3.24905	41.6038	3.26406	44.9852	3.07524	607.95	267.616	2538.86	292.055	3807.68	324.325
ENSMUST00000110051	MSTRG.34606	Ocel1	8	+	71371298	71374382	3	2179	OCEL1_MOUSE^OCEL1_MOUSE^Q:689-868,H:160-219^98.333%ID^E:7.75e-31^RecName: Full=Occludin/ELL domain-containing protein 1;^Eukaryota; Metazoa; Chordata; Craniata; Vertebrata; Euteleostomi; Mammalia; Eutheria; Euarchontoglires; Glires; Rodentia; Myomorpha; Muroidea; Muridae; Murinae; Mus; Mus`OCEL1_MOUSE^OCEL1_MOUSE^Q:564-692,H:63-105^95.349%ID^E:8.44e-19^RecName: Full=Occludin/ELL domain-containing…	.	.	.	ENOG410ZNGU^elongation factor, RNA polymerase	KEGG:mmu:77090	.	.	Noncoding	1.59e-06	noncoding	ncRNAs	15.2025	1.215	12.1118	0.984565	2.89942	0.244148	44.6589	1.40895	6.2146	0.721003	12.4908	0.867199	95.4126	7.64589	20.1744	1.5828	83.4399	5.70405	9.75966	4.29615	7.27334	0.836681	9.08305	0.773664
ENSMUST00000224845	MSTRG.9136	Isca1	13	-	59772277	59780620	2	2452	.	.	.	.	.	.	.	.	Noncoding	3.31e-09	noncoding	ncRNAs	14.9893	1.19796	7.19211	0.584644	8.03614	0.676692	36.9435	1.16554	7.82875	0.908273	17.6482	1.22527	6.25207	0.50101	6.39769	0.501936	4.92606	0.336752	2.01179	0.885577	1.32411	0.152317	3.23135	0.275236
ENSMUST00000139044	ENSMUSG00000029106	Add1	5	+	34619971	34628743	3	650	ADDA_RAT^ADDA_RAT^Q:72-422,H:505-621^98.291%ID^E:7.33e-61^RecName: Full=Alpha-adducin;^Eukaryota; Metazoa; Chordata; Craniata; Vertebrata; Euteleostomi; Mammalia; Eutheria; Euarchontoglires; Glires; Rodentia; Myomorpha; Muroidea; Muridae; Murinae; Rattus	ENSMUST00000139044.p2	ADDA_RAT^ADDA_RAT^Q:9-125,H:505-621^98.291%ID^E:1.51e-73^RecName: Full=Alpha-adducin;^Eukaryota; Metazoa; Chordata; Craniata; Vertebrata; Euteleostomi; Mammalia; Eutheria; Euarchontoglires; Glires; Rodentia; Myomorpha; Muroidea; Muridae; Murinae; Rattus	.	COG0235^Class II aldolase adducin	KEGG:rno:24170`KO:K18622	GO:0005913^cellular_component^cell-cell adherens junction`GO:0005856^cellular_component^cytoskeleton`GO:0030425^cellular_component^dendrite`GO:0043197^cellular_component^dendritic spine`GO:0048471^cellular_component^perinuclear region of cytoplasm`GO:0044853^cellular_component^plasma membrane raft`GO:0014069^cellular_component^postsynaptic density`GO:0045202^cellular_component^synapse`GO:0051015^…	.	Coding	0.952901	coding	COD	22.379	1.78856	1.9458	0.158173	5.89293	0.49622	36.861	1.16294	4.43682	0.514749	3.46764	0.240748	5.38122	0.431224	1.82401	0.143104	4.08184	0.27904	0.153215	0.067444	0.374762	0.04311	0.562756	0.047934
ENSMUST00000128899	MSTRG.20959	Slc23a2	2	-	132094224	132111448	3	379	S23A2_MOUSE^S23A2_MOUSE^Q:255-377,H:1-41^100%ID^E:1.28e-19^RecName: Full=Solute carrier family 23 member 2;^Eukaryota; Metazoa; Chordata; Craniata; Vertebrata; Euteleostomi; Mammalia; Eutheria; Euarchontoglires; Glires; Rodentia; Myomorpha; Muroidea; Muridae; Murinae; Mus; Mus	.	.	.	COG2233^permease	KEGG:mmu:54338`KO:K14611	GO:0016324^cellular_component^apical plasma membrane`GO:0009925^cellular_component^basal plasma membrane`GO:0016323^cellular_component^basolateral plasma membrane`GO:0005737^cellular_component^cytoplasm`GO:0005887^cellular_component^integral component of plasma membrane`GO:0005886^cellular_component^plasma membrane`GO:0008520^molecular_function^L-ascorbate:sodium symporter activity`GO:0015229^mol…	.	Coding	0.505559	noncoding	ncRNAs	5.24444	0.419142	20.461	1.66327	4.51261	0.379989	2.0886	0.065894	0	0	0	0	0	0	0	0	0	0	0	0	0	0	0	0
ENSMUST00000183509	ENSMUSG00000098328	Gm27271	13	+	56704030	56704199	1	170	.	.	.	.	.	.	.	.	Noncoding	0.109508	noncoding	ncRNAs	1.62353	0.129755	18.1941	1.47899	10.4059	0.876238	26.2706	0.828818	3.74706	0.434725	4.52941	0.314464	4.37059	0.350237	0.211765	0.016614	0	0	0	0	1.65294	0.190144	0.141176	0.012025
ENSMUST00000149907	ENSMUSG00000030058	Copg1	6	+	87895997	87912530	8	5357	COPG1_RAT^COPG1_RAT^Q:3-461,H:338-490^100%ID^E:1.06e-72^RecName: Full=Coatomer subunit gamma-1;^Eukaryota; Metazoa; Chordata; Craniata; Vertebrata; Euteleostomi; Mammalia; Eutheria; Euarchontoglires; Glires; Rodentia; Myomorpha; Muroidea; Muridae; Murinae; Rattus`COPG1_RAT^COPG1_RAT^Q:4761-5126,H:753-874^100%ID^E:4.81e-68^RecName: Full=Coatomer subunit gamma-1;^Eukaryota; Metazoa; Chordata; Crani…	ENSMUST00000149907.p1	COPG1_MOUSE^COPG1_MOUSE^Q:1-153,H:338-490^100%ID^E:6.01e-103^RecName: Full=Coatomer subunit gamma-1;^Eukaryota; Metazoa; Chordata; Craniata; Vertebrata; Euteleostomi; Mammalia; Eutheria; Euarchontoglires; Glires; Rodentia; Myomorpha; Muroidea; Muridae; Murinae; Mus; Mus	PF01602.20^Adaptin_N^Adaptin N terminal region^1-154^E:1.8e-39	COG5240^The coatomer is a cytosolic protein complex that binds to dilysine motifs and reversibly associates with Golgi non- clathrin-coated vesicles, which further mediate biosynthetic protein transport from the ER, via the Golgi up to the trans Golgi network. Coatomer complex is required for budding from Golgi membranes, and is essential for the retrograde Golgi-to-ER transport of dilysine-tagge…	KEGG:mmu:54161`KO:K17267	GO:0030126^cellular_component^COPI vesicle coat`GO:0005829^cellular_component^cytosol`GO:0005783^cellular_component^endoplasmic reticulum`GO:0005793^cellular_component^endoplasmic reticulum-Golgi intermediate compartment`GO:0005794^cellular_component^Golgi apparatus`GO:0000139^cellular_component^Golgi membrane`GO:0016020^cellular_component^membrane`GO:0005198^molecular_function^structural molecul…	GO:0006886^biological_process^intracellular protein transport`GO:0016192^biological_process^vesicle-mediated transport`GO:0030117^cellular_component^membrane coat	Coding	2.22e-16	coding	COD	10.0702	0.804824	10.1653	0.826337	9.988	0.841049	16.6559	0.525481	3.47057	0.402646	4.88544	0.339182	6.87683	0.551075	5.57546	0.437428	6.60103	0.451255	0.222605	0.097989	0.11876	0.013661	0.317867	0.027075
MSTRG.7048.1	MSTRG.7048	NA	12	+	17892950	17893330	1	381	.	MSTRG.7048.1.p1	.	.	.	.	.	.	Noncoding	0.133062	noncoding	COD	20.0429	1.60185	6.48294	0.526995	3.70079	0.311628	6.042	0.190621	0	0	4.00459	0.278027	0	0	0.025197	0.001977	0	0	0.737533	0.324658	0.587927	0.067631	0	0
MSTRG.36592.1	MSTRG.36592	Snx1	9	-	66088047	66126608	13	2552	SNX1_MOUSE^SNX1_MOUSE^Q:167-925,H:54-307^97.244%ID^E:4.34e-163^RecName: Full=Sorting nexin-1;^Eukaryota; Metazoa; Chordata; Craniata; Vertebrata; Euteleostomi; Mammalia; Eutheria; Euarchontoglires; Glires; Rodentia; Myomorpha; Muroidea; Muridae; Murinae; Mus; Mus`SNX1_MOUSE^SNX1_MOUSE^Q:1095-1619,H:308-482^99.429%ID^E:1.45e-101^RecName: Full=Sorting nexin-1;^Eukaryota; Metazoa; Chordata; Craniata…	MSTRG.36592.1.p1	SNX1_MOUSE^SNX1_MOUSE^Q:6-258,H:54-307^99.213%ID^E:0^RecName: Full=Sorting nexin-1;^Eukaryota; Metazoa; Chordata; Craniata; Vertebrata; Euteleostomi; Mammalia; Eutheria; Euarchontoglires; Glires; Rodentia; Myomorpha; Muroidea; Muridae; Murinae; Mus; Mus	PF03700.13^Sorting_nexin^Sorting nexin, N-terminal domain^5-89^E:9.4e-13`PF00787.24^PX^PX domain^98-218^E:5.1e-28	COG5391^sorting nexin	KEGG:mmu:56440`KO:K17917	GO:0005737^cellular_component^cytoplasm`GO:0005829^cellular_component^cytosol`GO:0043197^cellular_component^dendritic spine`GO:0005769^cellular_component^early endosome`GO:0031901^cellular_component^early endosome membrane`GO:0005768^cellular_component^endosome`GO:0010008^cellular_component^endosome membrane`GO:0098999^cellular_component^extrinsic component of postsynaptic endosome membrane`GO:00…	GO:0006886^biological_process^intracellular protein transport`GO:0035091^molecular_function^phosphatidylinositol binding	Coding	6.55e-05	coding	COD	9.22208	0.737041	13.3686	1.08673	7.63826	0.643188	264.855	8.35597	110.383	12.8063	121.045	8.4038	386.637	30.9831	58.9803	4.62735	328.524	22.4583	51.2183	22.546	220.087	25.3174	274.61	23.3904
ENSMUST00000164591	ENSMUSG00000020009	Ifngr1	10	+	19592031	19603754	4	433	INGR1_MOUSE^INGR1_MOUSE^Q:56-268,H:1-71^100%ID^E:1.16e-66^RecName: Full=Interferon gamma receptor 1 {ECO:0000312|MGI:MGI:107655};^Eukaryota; Metazoa; Chordata; Craniata; Vertebrata; Euteleostomi; Mammalia; Eutheria; Euarchontoglires; Glires; Rodentia; Myomorpha; Muroidea; Muridae; Murinae; Mus; Mus`INGR1_MOUSE^INGR1_MOUSE^Q:261-431,H:74-130^96.491%ID^E:1.16e-66^RecName: Full=Interferon gamma rece…	.	.	.	ENOG411218K^interferon gamma receptor 1	KEGG:mmu:15979`KO:K05132	GO:0030425^cellular_component^dendrite`GO:0005783^cellular_component^endoplasmic reticulum`GO:0016021^cellular_component^integral component of membrane`GO:0005886^cellular_component^plasma membrane`GO:0014069^cellular_component^postsynaptic density`GO:0031982^cellular_component^vesicle`GO:0019955^molecular_function^cytokine binding`GO:0004896^molecular_function^cytokine receptor activity`GO:00192…	.	Coding	0.62204	noncoding	ncRNAs	0	0	11.7621	0.956137	18.4694	1.55523	17.4689	0.551133	0	0	0	0	0	0	0	0	0	0	0	0	0	0	0	0
MSTRG.3385.17	MSTRG.3385	Stk11	10	+	80115087	80130402	10	4411	STK11_MOUSE^STK11_MOUSE^Q:1629-2465,H:97-375^98.925%ID^E:1.32e-178^RecName: Full=Serine/threonine-protein kinase STK11;^Eukaryota; Metazoa; Chordata; Craniata; Vertebrata; Euteleostomi; Mammalia; Eutheria; Euarchontoglires; Glires; Rodentia; Myomorpha; Muroidea; Muridae; Murinae; Mus; Mus`STK11_MOUSE^STK11_MOUSE^Q:4057-4248,H:373-436^100%ID^E:2.31e-31^RecName: Full=Serine/threonine-protein kinase…	MSTRG.3385.17.p1	STK11_MOUSE^STK11_MOUSE^Q:1-251,H:125-375^99.203%ID^E:0^RecName: Full=Serine/threonine-protein kinase STK11;^Eukaryota; Metazoa; Chordata; Craniata; Vertebrata; Euteleostomi; Mammalia; Eutheria; Euarchontoglires; Glires; Rodentia; Myomorpha; Muroidea; Muridae; Murinae; Mus; Mus	PF00069.25^Pkinase^Protein kinase domain^1-185^E:1e-39`PF07714.17^Pkinase_Tyr^Protein tyrosine kinase^1-181^E:1e-22`PF14531.6^Kinase-like^Kinase-like^32-173^E:1.5e-10	COG0515^Serine Threonine protein kinase	KEGG:mmu:20869`KO:K07298	GO:0005737^cellular_component^cytoplasm`GO:0005829^cellular_component^cytosol`GO:0016020^cellular_component^membrane`GO:0005739^cellular_component^mitochondrion`GO:0005654^cellular_component^nucleoplasm`GO:0005634^cellular_component^nucleus`GO:0032991^cellular_component^protein-containing complex`GO:0005524^molecular_function^ATP binding`GO:0030275^molecular_function^LRR domain binding`GO:0000287…	GO:0004672^molecular_function^protein kinase activity`GO:0005524^molecular_function^ATP binding`GO:0006468^biological_process^protein phosphorylation	Coding	2.07e-12	coding	COD	29.8569	2.38621	0.276892	0.022508	0.097699	0.008227	7.13741	0.22518	0.519269	0.060244	0.026598	0.001847	1.94263	0.155672	2.3007	0.180504	4.66049	0.318597	0	0	14.6422	1.68435	0.298598	0.025434
MSTRG.24562.2	MSTRG.24562	Dcaf12	4	-	41298707	41302820	3	2632	DCA12_MOUSE^DCA12_MOUSE^Q:1-270,H:112-201^100%ID^E:5.32e-51^RecName: Full=DDB1- and CUL4-associated factor 12;^Eukaryota; Metazoa; Chordata; Craniata; Vertebrata; Euteleostomi; Mammalia; Eutheria; Euarchontoglires; Glires; Rodentia; Myomorpha; Muroidea; Muridae; Murinae; Mus; Mus`DCA12_MOUSE^DCA12_MOUSE^Q:1998-2201,H:200-267^97.059%ID^E:1.12e-33^RecName: Full=DDB1- and CUL4-associated factor 12;^…	MSTRG.24562.2.p1	DCA12_MOUSE^DCA12_MOUSE^Q:5-72,H:200-267^97.059%ID^E:4.37e-40^RecName: Full=DDB1- and CUL4-associated factor 12;^Eukaryota; Metazoa; Chordata; Craniata; Vertebrata; Euteleostomi; Mammalia; Eutheria; Euarchontoglires; Glires; Rodentia; Myomorpha; Muroidea; Muridae; Murinae; Mus; Mus	.	ENOG410XTH6^ddb1 and cul4 associated factor	KEGG:mmu:68970`KO:K11803	GO:0005813^cellular_component^centrosome`GO:0080008^cellular_component^Cul4-RING E3 ubiquitin ligase complex`GO:0005737^cellular_component^cytoplasm`GO:0016567^biological_process^protein ubiquitination	.	Noncoding	6.3e-09	noncoding	COD	15.042	1.20218	7.60769	0.618426	7.58188	0.63844	10.4756	0.330497	7.05528	0.818536	6.66565	0.462777	14.8612	1.1909	13.2945	1.04304	19.0822	1.30448	2.79008	1.22818	15.5927	1.79369	18.7596	1.59788
ENSMUST00000150447	MSTRG.20591	Dph6	2	-	114521227	114654964	7	2590	DPH6_MOUSE^DPH6_MOUSE^Q:112-774,H:1-221^100%ID^E:3.43e-136^RecName: Full=Diphthine--ammonia ligase;^Eukaryota; Metazoa; Chordata; Craniata; Vertebrata; Euteleostomi; Mammalia; Eutheria; Euarchontoglires; Glires; Rodentia; Myomorpha; Muroidea; Muridae; Murinae; Mus; Mus	ENSMUST00000150447.p1	DPH6_MOUSE^DPH6_MOUSE^Q:1-221,H:1-221^100%ID^E:5.83e-164^RecName: Full=Diphthine--ammonia ligase;^Eukaryota; Metazoa; Chordata; Craniata; Vertebrata; Euteleostomi; Mammalia; Eutheria; Euarchontoglires; Glires; Rodentia; Myomorpha; Muroidea; Muridae; Murinae; Mus; Mus	PF01902.17^Diphthami_syn_2^Diphthamide synthase^1-221^E:2.1e-43	COG2102^ATP- binding	KEGG:mmu:66632`KO:K06927	GO:0005730^cellular_component^nucleolus`GO:0005634^cellular_component^nucleus`GO:0005524^molecular_function^ATP binding`GO:0017178^molecular_function^diphthine-ammonia ligase activity`GO:0017183^biological_process^peptidyl-diphthamide biosynthetic process from peptidyl-histidine	.	Coding	3.37e-06	coding	COD	13.7875	1.10191	5.92123	0.481334	10.524	0.88618	32.053	1.01125	12.6688	1.46981	18.6116	1.29215	9.71921	0.778848	10.3157	0.80933	8.06924	0.551623	2.12189	0.934046	6.56448	0.755138	5.88631	0.501376
ENSMUST00000199851	MSTRG.28582	Gm42651	5	-	123682130	123683468	1	1339	.	.	.	.	.	.	.	.	Noncoding	5.29e-05	noncoding	ncRNAs	10.8954	0.870778	9.31815	0.757468	10.0191	0.843668	21.5556	0.680065	7.89246	0.915664	10.8724	0.754836	3.90963	0.313298	6.46352	0.507102	4.05825	0.277427	0.42121	0.185414	0.863331	0.099312	0	0
ENSMUST00000157034	MSTRG.11906	Zfr	15	+	12166159	12184463	5	939	ZFR_MOUSE^ZFR_MOUSE^Q:126-581,H:913-1064^99.342%ID^E:2.79e-107^RecName: Full=Zinc finger RNA-binding protein;^Eukaryota; Metazoa; Chordata; Craniata; Vertebrata; Euteleostomi; Mammalia; Eutheria; Euarchontoglires; Glires; Rodentia; Myomorpha; Muroidea; Muridae; Murinae; Mus; Mus`ZFR_MOUSE^ZFR_MOUSE^Q:2-127,H:839-880^100%ID^E:2.79e-107^RecName: Full=Zinc finger RNA-binding protein;^Eukaryota; Meta…	ENSMUST00000157034.p1	ZFR_RAT^ZFR_RAT^Q:1-128,H:946-1073^99.219%ID^E:2.97e-82^RecName: Full=Zinc finger RNA-binding protein;^Eukaryota; Metazoa; Chordata; Craniata; Vertebrata; Euteleostomi; Mammalia; Eutheria; Euarchontoglires; Glires; Rodentia; Myomorpha; Muroidea; Muridae; Murinae; Rattus	PF07528.14^DZF^DZF domain^1-90^E:3.8e-26	ENOG410XPBY^zinc finger RNA binding protein	.	GO:0005694^cellular_component^chromosome`GO:0005737^cellular_component^cytoplasm`GO:0005634^cellular_component^nucleus`GO:0003677^molecular_function^DNA binding`GO:0003725^molecular_function^double-stranded RNA binding`GO:0003727^molecular_function^single-stranded RNA binding`GO:0008270^molecular_function^zinc ion binding`GO:0007275^biological_process^multicellular organism development	.	Coding	0.133513	coding	COD	8.62123	0.689021	16.6442	1.353	4.96941	0.418454	117.972	3.72192	23.6276	2.74122	65.3969	4.54031	20.362	1.63171	71.025	5.57233	100.085	6.84197	14.6975	6.46974	15.9556	1.83544	44.2709	3.77085
ENSMUST00000108339	ENSMUSG00000028207	Asph	4	-	9449079	9669344	23	6453	ASPH_MOUSE^ASPH_MOUSE^Q:246-2234,H:63-741^97.644%ID^E:0^RecName: Full=Aspartyl/asparaginyl beta-hydroxylase;^Eukaryota; Metazoa; Chordata; Craniata; Vertebrata; Euteleostomi; Mammalia; Eutheria; Euarchontoglires; Glires; Rodentia; Myomorpha; Muroidea; Muridae; Murinae; Mus; Mus	ENSMUST00000108339.p1	ASPH_MOUSE^ASPH_MOUSE^Q:1-658,H:68-741^97.626%ID^E:0^RecName: Full=Aspartyl/asparaginyl beta-hydroxylase;^Eukaryota; Metazoa; Chordata; Craniata; Vertebrata; Euteleostomi; Mammalia; Eutheria; Euarchontoglires; Glires; Rodentia; Myomorpha; Muroidea; Muridae; Murinae; Mus; Mus	PF05279.11^Asp-B-Hydro_N^Aspartyl beta-hydroxylase N-terminal region^1-224^E:2.2e-77`PF13432.6^TPR_16^Tetratricopeptide repeat^245-306^E:2.1e-06`PF13174.6^TPR_6^Tetratricopeptide repeat^252-274^E:0.0086`PF13181.6^TPR_8^Tetratricopeptide repeat^364-387^E:0.067`PF05118.15^Asp_Arg_Hydrox^Aspartyl/Asparaginyl beta-hydroxylase^491-645^E:1.5e-55	COG3555^beta-hydroxylase	KEGG:mmu:65973`KO:K00476	GO:0032541^cellular_component^cortical endoplasmic reticulum`GO:0005737^cellular_component^cytoplasm`GO:0005783^cellular_component^endoplasmic reticulum`GO:0030176^cellular_component^integral component of endoplasmic reticulum membrane`GO:0016021^cellular_component^integral component of membrane`GO:0005886^cellular_component^plasma membrane`GO:0033017^cellular_component^sarcoplasmic reticulum mem…	GO:0016020^cellular_component^membrane`GO:0005515^molecular_function^protein binding`GO:0018193^biological_process^peptidyl-amino acid modification	Coding	3.23e-12	coding	COD	0.000247	2e-05	24.7502	2.01193	5.48783	0.462108	0	0	0.041221	0.004782	0	0	0	0	0	0	0	0	0	0	0	0	0	0
ENSMUST00000149163	MSTRG.21975	Tpd52l2	2	+	181497165	181517966	8	3603	TPD54_MOUSE^TPD54_MOUSE^Q:150-809,H:1-220^100%ID^E:1.6e-129^RecName: Full=Tumor protein D54;^Eukaryota; Metazoa; Chordata; Craniata; Vertebrata; Euteleostomi; Mammalia; Eutheria; Euarchontoglires; Glires; Rodentia; Myomorpha; Muroidea; Muridae; Murinae; Mus; Mus	ENSMUST00000149163.p1	TPD54_MOUSE^TPD54_MOUSE^Q:1-220,H:1-220^100%ID^E:2.27e-163^RecName: Full=Tumor protein D54;^Eukaryota; Metazoa; Chordata; Craniata; Vertebrata; Euteleostomi; Mammalia; Eutheria; Euarchontoglires; Glires; Rodentia; Myomorpha; Muroidea; Muridae; Murinae; Mus; Mus	PF04201.15^TPD52^Tumour protein D52 family^33-120^E:2.8e-35`PF04201.15^TPD52^Tumour protein D52 family^118-210^E:6.9e-31	ENOG4111M9H^tumor protein	KEGG:mmu:66314	GO:0005737^cellular_component^cytoplasm`GO:0048471^cellular_component^perinuclear region of cytoplasm`GO:0046982^molecular_function^protein heterodimerization activity`GO:0042803^molecular_function^protein homodimerization activity	.	Coding	3.61e-10	coding	COD	7.36731	0.588805	20.2706	1.64779	2.60223	0.219124	31.4626	0.992622	2.78243	0.322811	19.3304	1.34205	0.159432	0.012776	2.05362	0.161119	0.575032	0.03931	0.469408	0.206631	1.61931	0.186275	2.26229	0.192694
ENSMUST00000025929	MSTRG.18147	Hrasls5	19	+	7612555	7639243	6	1063	HRSL5_MOUSE^HRSL5_MOUSE^Q:129-938,H:1-270^100%ID^E:0^RecName: Full=Ca(2+)-independent N-acyltransferase;^Eukaryota; Metazoa; Chordata; Craniata; Vertebrata; Euteleostomi; Mammalia; Eutheria; Euarchontoglires; Glires; Rodentia; Myomorpha; Muroidea; Muridae; Murinae; Mus; Mus	ENSMUST00000025929.p1	HRSL5_MOUSE^HRSL5_MOUSE^Q:1-270,H:1-270^100%ID^E:0^RecName: Full=Ca(2+)-independent N-acyltransferase;^Eukaryota; Metazoa; Chordata; Craniata; Vertebrata; Euteleostomi; Mammalia; Eutheria; Euarchontoglires; Glires; Rodentia; Myomorpha; Muroidea; Muridae; Murinae; Mus; Mus	PF04970.13^LRAT^Lecithin retinol acyltransferase^121-236^E:3.6e-35	ENOG4111DRT^HRAS-like suppressor family, member 5	KEGG:mmu:66727	GO:0016410^molecular_function^N-acyltransferase activity`GO:0070292^biological_process^N-acylphosphatidylethanolamine metabolic process	.	Coding	0.996973	coding	COD	1.13098	0.09039	0.915276	0.074402	12.1048	1.01929	12.3685	0.390217	2.1648	0.251155	34.4543	2.39206	117.98	9.45431	507.222	39.7945	59.2863	4.05288	330.158	145.334	4739.98	545.258	1227.31	104.538
ENSMUST00000156518	MSTRG.32890	Pold3	7	-	100083662	100090037	3	658	DPOD3_MOUSE^DPOD3_MOUSE^Q:282-656,H:335-459^100%ID^E:5.04e-39^RecName: Full=DNA polymerase delta subunit 3;^Eukaryota; Metazoa; Chordata; Craniata; Vertebrata; Euteleostomi; Mammalia; Eutheria; Euarchontoglires; Glires; Rodentia; Myomorpha; Muroidea; Muridae; Murinae; Mus; Mus	ENSMUST00000156518.p1	DPOD3_MOUSE^DPOD3_MOUSE^Q:1-118,H:342-459^100%ID^E:1.36e-78^RecName: Full=DNA polymerase delta subunit 3;^Eukaryota; Metazoa; Chordata; Craniata; Vertebrata; Euteleostomi; Mammalia; Eutheria; Euarchontoglires; Glires; Rodentia; Myomorpha; Muroidea; Muridae; Murinae; Mus; Mus	PF09507.10^CDC27^DNA polymerase subunit Cdc27^12-118^E:1.5e-28	ENOG410XSD1^nucleotide-excision repair, DNA gap filling	.	GO:0005737^cellular_component^cytoplasm`GO:0005634^cellular_component^nucleus`GO:0006261^biological_process^DNA-dependent DNA replication`GO:0006297^biological_process^nucleotide-excision repair, DNA gap filling	GO:0006260^biological_process^DNA replication`GO:0005634^cellular_component^nucleus	Coding	0.68949	noncoding	COD	17.8315	1.42511	11.1244	0.904297	1.28549	0.108246	115.654	3.6488	23.3946	2.71418	53.7591	3.73234	24.9697	2.00095	26.6928	2.09421	18.5862	1.27058	5.73559	2.52477	42.5616	4.89602	41.6738	3.54963
ENSMUST00000191506	ENSMUSG00000028141	Oaz3	3	-	94433507	94436554	5	733	OAZ3_MOUSE^OAZ3_MOUSE^Q:260-730,H:87-243^100%ID^E:1.17e-124^RecName: Full=Ornithine decarboxylase antizyme 3;^Eukaryota; Metazoa; Chordata; Craniata; Vertebrata; Euteleostomi; Mammalia; Eutheria; Euarchontoglires; Glires; Rodentia; Myomorpha; Muroidea; Muridae; Murinae; Mus; Mus`OAZ3_MOUSE^OAZ3_MOUSE^Q:1-204,H:1-68^98.529%ID^E:1.17e-124^RecName: Full=Ornithine decarboxylase antizyme 3;^Eukaryota;…	ENSMUST00000191506.p1	.	.	.	.	.	.	Coding	0.00803779	noncoding	COD	15.7131	1.25581	0	0	5.35686	0.45108	34.6248	1.09239	0	0	6.41108	0.445102	22.4987	1.80293	15.7603	1.23649	12.9048	0.88219	666.689	293.473	2325.13	267.468	3276.9	279.116
MSTRG.25398.4	MSTRG.25398	Echdc2	4	+	108165218	108179584	9	1937	ECHD2_MOUSE^ECHD2_MOUSE^Q:312-1334,H:1-296^86.804%ID^E:0^RecName: Full=Enoyl-CoA hydratase domain-containing protein 2, mitochondrial;^Eukaryota; Metazoa; Chordata; Craniata; Vertebrata; Euteleostomi; Mammalia; Eutheria; Euarchontoglires; Glires; Rodentia; Myomorpha; Muroidea; Muridae; Murinae; Mus; Mus	MSTRG.25398.4.p1	ECHD2_MOUSE^ECHD2_MOUSE^Q:1-176,H:1-176^100%ID^E:8.03e-124^RecName: Full=Enoyl-CoA hydratase domain-containing protein 2, mitochondrial;^Eukaryota; Metazoa; Chordata; Craniata; Vertebrata; Euteleostomi; Mammalia; Eutheria; Euarchontoglires; Glires; Rodentia; Myomorpha; Muroidea; Muridae; Murinae; Mus; Mus	PF00378.20^ECH_1^Enoyl-CoA hydratase/isomerase^43-176^E:5.3e-35`PF16113.5^ECH_2^Enoyl-CoA hydratase/isomerase^48-176^E:4.4e-24	COG1024^Enoyl-CoA hydratase	KEGG:mmu:52430	GO:0005739^cellular_component^mitochondrion`GO:0004300^molecular_function^enoyl-CoA hydratase activity`GO:0006635^biological_process^fatty acid beta-oxidation	GO:0003824^molecular_function^catalytic activity`GO:0003860^molecular_function^3-hydroxyisobutyryl-CoA hydrolase activity	Coding	0.000273898	coding	COD	12.0067	0.959594	12.6933	1.03183	5.54165	0.46664	0	0	0	0	0	0	0	0	0	0	0	0	0	0	0.229074	0.026351	0	0
ENSMUST00000191117	ENSMUSG00000032571	Pik3r4	9	+	105643008	105655690	5	3613	PI3R4_MOUSE^PI3R4_MOUSE^Q:425-2008,H:1-528^100%ID^E:0^RecName: Full=Phosphoinositide 3-kinase regulatory subunit 4;^Eukaryota; Metazoa; Chordata; Craniata; Vertebrata; Euteleostomi; Mammalia; Eutheria; Euarchontoglires; Glires; Rodentia; Myomorpha; Muroidea; Muridae; Murinae; Mus; Mus`PI3R4_MOUSE^PI3R4_MOUSE^Q:2735-2977,H:528-608^93.827%ID^E:9.82e-40^RecName: Full=Phosphoinositide 3-kinase regula…	ENSMUST00000191117.p1	PI3R4_MOUSE^PI3R4_MOUSE^Q:1-528,H:1-528^100%ID^E:0^RecName: Full=Phosphoinositide 3-kinase regulatory subunit 4;^Eukaryota; Metazoa; Chordata; Craniata; Vertebrata; Euteleostomi; Mammalia; Eutheria; Euarchontoglires; Glires; Rodentia; Myomorpha; Muroidea; Muridae; Murinae; Mus; Mus	PF00069.25^Pkinase^Protein kinase domain^27-201^E:6.9e-12	ENOG410XPDN^phosphoinositide-3-kinase, regulatory subunit 4	KEGG:mmu:75669`KO:K08333	GO:0005776^cellular_component^autophagosome`GO:0005930^cellular_component^axoneme`GO:0043231^cellular_component^intracellular membrane-bounded organelle`GO:0005770^cellular_component^late endosome`GO:0015630^cellular_component^microtubule cytoskeleton`GO:0071561^cellular_component^nucleus-vacuole junction`GO:0035032^cellular_component^phosphatidylinositol 3-kinase complex, class III`GO:0034271^ce…	GO:0004672^molecular_function^protein kinase activity`GO:0005524^molecular_function^ATP binding`GO:0006468^biological_process^protein phosphorylation	Coding	0.0136619	coding	COD	9.19807	0.735122	10.3731	0.843221	10.6788	0.899218	54.7265	1.72658	4.68171	0.54316	22.0941	1.53393	12.9326	1.03635	10.263	0.80519	8.01914	0.548198	0.201565	0.088728	2.73347	0.314442	0.834758	0.071102
ENSMUST00000151321	MSTRG.3390	Cirbp	10	+	80170227	80171204	2	894	.	ENSMUST00000151321.p1	.	.	.	.	.	.	Noncoding	0.0484493	noncoding	COD	15.4869	1.23774	6.5025	0.528585	8.26116	0.69564	231.123	7.29177	13.9469	1.61809	29.7552	2.06582	9.12194	0.730987	10.8466	0.850982	16.7464	1.1448	0.890512	0.391998	1.37812	0.158531	1.97991	0.168642
ENSMUST00000107453	MSTRG.32536	Slco3a1	7	-	74295371	74554780	9	3793	SO3A1_MOUSE^SO3A1_MOUSE^Q:239-1909,H:17-573^100%ID^E:0^RecName: Full=Solute carrier organic anion transporter family member 3A1;^Eukaryota; Metazoa; Chordata; Craniata; Vertebrata; Euteleostomi; Mammalia; Eutheria; Euarchontoglires; Glires; Rodentia; Myomorpha; Muroidea; Muridae; Murinae; Mus; Mus	ENSMUST00000107453.p1	SO3A1_MOUSE^SO3A1_MOUSE^Q:1-585,H:1-585^100%ID^E:0^RecName: Full=Solute carrier organic anion transporter family member 3A1;^Eukaryota; Metazoa; Chordata; Craniata; Vertebrata; Euteleostomi; Mammalia; Eutheria; Euarchontoglires; Glires; Rodentia; Myomorpha; Muroidea; Muridae; Murinae; Mus; Mus	PF03137.20^OATP^Organic Anion Transporter Polypeptide (OATP) family^41-586^E:1.8e-160`PF07690.16^MFS_1^Major Facilitator Superfamily^51-442^E:1.3e-26`PF07648.15^Kazal_2^Kazal-type serine protease inhibitor domain^472-507^E:2.7e-06	ENOG410XRSF^transporter activity	KEGG:mmu:108116`KO:K14353	GO:0016324^cellular_component^apical plasma membrane`GO:0009925^cellular_component^basal plasma membrane`GO:0009986^cellular_component^cell surface`GO:0005887^cellular_component^integral component of plasma membrane`GO:0035673^molecular_function^oligopeptide transmembrane transporter activity`GO:0008514^molecular_function^organic anion transmembrane transporter activity`GO:0015347^molecular_funct…	GO:0005215^molecular_function^transporter activity`GO:0055085^biological_process^transmembrane transport`GO:0016020^cellular_component^membrane`GO:0016021^cellular_component^integral component of membrane`GO:0005515^molecular_function^protein binding	Coding	0.019175	coding	COD	9.62375	0.769143	10.2952	0.836888	10.3317	0.869994	1.5958	0.050346	0.510051	0.059175	1.05114	0.072978	9.53851	0.764369	16.4748	1.29254	12.0542	0.824039	1.65651	0.729187	8.87113	1.02048	8.91581	0.759419
ENSMUST00000132934	MSTRG.6178	Cavin1	11	-	100964407	100970551	2	658	CAVN1_MOUSE^CAVN1_MOUSE^Q:86-574,H:1-163^98.16%ID^E:1.89e-108^RecName: Full=Caveolae-associated protein 1;^Eukaryota; Metazoa; Chordata; Craniata; Vertebrata; Euteleostomi; Mammalia; Eutheria; Euarchontoglires; Glires; Rodentia; Myomorpha; Muroidea; Muridae; Murinae; Mus; Mus	ENSMUST00000132934.p1	CAVN1_MOUSE^CAVN1_MOUSE^Q:1-159,H:1-159^100%ID^E:5.48e-109^RecName: Full=Caveolae-associated protein 1;^Eukaryota; Metazoa; Chordata; Craniata; Vertebrata; Euteleostomi; Mammalia; Eutheria; Euarchontoglires; Glires; Rodentia; Myomorpha; Muroidea; Muridae; Murinae; Mus; Mus	PF15237.6^PTRF_SDPR^PTRF/SDPR family^50-163^E:7e-54	ENOG410XT47^Polymerase I and transcript release factor	KEGG:mmu:19285`KO:K19387	GO:0005901^cellular_component^caveola`GO:0005737^cellular_component^cytoplasm`GO:0005829^cellular_component^cytosol`GO:0005783^cellular_component^endoplasmic reticulum`GO:0043231^cellular_component^intracellular membrane-bounded organelle`GO:0045121^cellular_component^membrane raft`GO:0005739^cellular_component^mitochondrion`GO:0005634^cellular_component^nucleus`GO:0005886^cellular_component^plas…	.	Coding	0.996999	noncoding	COD	15.1803	1.21323	10.9645	0.891301	4.10755	0.345881	0.167173	0.005274	0	0	2.11348	0.146732	0	0	0.190476	0.014944	0	0	0.431482	0.189936	0	0	0	0
ENSMUST00000192068	ENSMUSG00000032601	Prkar2a	9	+	108716873	108744263	7	599	KAP2_MOUSE^KAP2_MOUSE^Q:41-598,H:114-299^100%ID^E:4.38e-134^RecName: Full=cAMP-dependent protein kinase type II-alpha regulatory subunit;^Eukaryota; Metazoa; Chordata; Craniata; Vertebrata; Euteleostomi; Mammalia; Eutheria; Euarchontoglires; Glires; Rodentia; Myomorpha; Muroidea; Muridae; Murinae; Mus; Mus`KAP2_MOUSE^KAP2_MOUSE^Q:41-415,H:236-368^30.827%ID^E:1.2e-11^RecName: Full=cAMP-dependent p…	ENSMUST00000192068.p1	KAP2_MOUSE^KAP2_MOUSE^Q:1-199,H:101-299^100%ID^E:8.23e-145^RecName: Full=cAMP-dependent protein kinase type II-alpha regulatory subunit;^Eukaryota; Metazoa; Chordata; Craniata; Vertebrata; Euteleostomi; Mammalia; Eutheria; Euarchontoglires; Glires; Rodentia; Myomorpha; Muroidea; Muridae; Murinae; Mus; Mus`KAP2_MOUSE^KAP2_MOUSE^Q:14-138,H:236-368^30.827%ID^E:3.91e-12^RecName: Full=cAMP-dependent p…	PF00027.29^cNMP_binding^Cyclic nucleotide-binding domain^57-140^E:1e-16	COG0664^transcriptional regulator, crp fnr family	.	GO:0005952^cellular_component^cAMP-dependent protein kinase complex`GO:0005813^cellular_component^centrosome`GO:0005737^cellular_component^cytoplasm`GO:0005829^cellular_component^cytosol`GO:0098978^cellular_component^glutamatergic synapse`GO:0031588^cellular_component^nucleotide-activated protein kinase complex`GO:0048471^cellular_component^perinuclear region of cytoplasm`GO:0005886^cellular_comp…	.	Coding	0.953586	noncoding	COD	8.69378	0.694818	3.92457	0.319027	17.6348	1.48496	56.5741	1.78487	3.24012	0.375911	7.31558	0.5079	0	0	0	0	0.466309	0.031877	5.65165	2.48782	2.70892	0.311617	28.2212	2.40379
ENSMUST00000128548	MSTRG.24899	Inip	4	-	59774088	59783838	3	1654	SOSSC_MOUSE^SOSSC_MOUSE^Q:168-293,H:1-42^100%ID^E:7.32e-20^RecName: Full=SOSS complex subunit C;^Eukaryota; Metazoa; Chordata; Craniata; Vertebrata; Euteleostomi; Mammalia; Eutheria; Euarchontoglires; Glires; Rodentia; Myomorpha; Muroidea; Muridae; Murinae; Mus; Mus	.	.	.	ENOG4111QHU^INTS3 and NABP interacting protein	KEGG:mmu:66209	GO:0005654^cellular_component^nucleoplasm`GO:0005634^cellular_component^nucleus`GO:0070876^cellular_component^SOSS complex`GO:0006974^biological_process^cellular response to DNA damage stimulus`GO:0006281^biological_process^DNA repair`GO:0010212^biological_process^response to ionizing radiation	.	Noncoding	2.63e-06	noncoding	ncRNAs	9.17643	0.733393	10.8529	0.882228	10.2263	0.861112	61.9138	1.95334	18.1358	2.10408	34.8811	2.4217	9.34526	0.748882	10.6923	0.838874	8.06888	0.551599	0.660757	0.290862	1.07204	0.12332	2.02117	0.172156
MSTRG.28055.1	MSTRG.28055	NA	5	+	104571658	104580614	2	241	ZN431_MOUSE^ZN431_MOUSE^Q:115-240,H:3-44^78.571%ID^E:3.1e-17^RecName: Full=Zinc finger protein 431;^Eukaryota; Metazoa; Chordata; Craniata; Vertebrata; Euteleostomi; Mammalia; Eutheria; Euarchontoglires; Glires; Rodentia; Myomorpha; Muroidea; Muridae; Murinae; Mus; Mus	.	.	.	COG5048^Zinc finger protein	KEGG:mmu:69504	GO:0005634^cellular_component^nucleus`GO:0003682^molecular_function^chromatin binding`GO:0042826^molecular_function^histone deacetylase binding`GO:0046872^molecular_function^metal ion binding`GO:0000978^molecular_function^RNA polymerase II proximal promoter sequence-specific DNA binding`GO:0030154^biological_process^cell differentiation`GO:0043433^biological_process^negative regulation of DNA-bin…	.	Coding	0.772952	noncoding	ncRNAs	3.02368	0.241657	21.1535	1.71956	6.07862	0.511856	57.576	1.81648	18.7095	2.17064	32.6542	2.26709	14.3011	1.14602	22.7876	1.78782	20.0883	1.37326	1.04066	0.458095	0.999207	0.114943	3.83651	0.326781
ENSMUST00000135013	MSTRG.12866	Poldip3	15	-	83133265	83135911	2	680	PDIP3_MOUSE^PDIP3_MOUSE^Q:514-678,H:177-231^96.364%ID^E:1.03e-07^RecName: Full=Polymerase delta-interacting protein 3;^Eukaryota; Metazoa; Chordata; Craniata; Vertebrata; Euteleostomi; Mammalia; Eutheria; Euarchontoglires; Glires; Rodentia; Myomorpha; Muroidea; Muridae; Murinae; Mus; Mus	.	.	.	ENOG4111JAW^Polymerase (DNA-directed), delta interacting protein 3	KEGG:mmu:73826`KO:K22414	GO:0036464^cellular_component^cytoplasmic ribonucleoprotein granule`GO:0016607^cellular_component^nuclear speck`GO:0044877^molecular_function^protein-containing complex binding`GO:0003723^molecular_function^RNA binding`GO:0016973^biological_process^poly(A)+ mRNA export from nucleus`GO:0045727^biological_process^positive regulation of translation	.	Noncoding	0.0990405	noncoding	ncRNAs	9.66564	0.772491	9.89588	0.804432	10.6954	0.900615	45.0608	1.42164	5.43094	0.630085	6.51204	0.452112	8.01894	0.642598	4.83801	0.379571	5.12913	0.350633	1.86588	0.821352	2.06498	0.237542	4.3104	0.367146
ENSMUST00000027149	MSTRG.726	Lancl1	1	-	67000517	67038865	10	4270	LANC1_MOUSE^LANC1_MOUSE^Q:107-1303,H:1-399^100%ID^E:0^RecName: Full=Glutathione S-transferase LANCL1 {ECO:0000305|PubMed:25158856};^Eukaryota; Metazoa; Chordata; Craniata; Vertebrata; Euteleostomi; Mammalia; Eutheria; Euarchontoglires; Glires; Rodentia; Myomorpha; Muroidea; Muridae; Murinae; Mus; Mus	ENSMUST00000027149.p1	LANC1_MOUSE^LANC1_MOUSE^Q:1-399,H:1-399^100%ID^E:0^RecName: Full=Glutathione S-transferase LANCL1 {ECO:0000305|PubMed:25158856};^Eukaryota; Metazoa; Chordata; Craniata; Vertebrata; Euteleostomi; Mammalia; Eutheria; Euarchontoglires; Glires; Rodentia; Myomorpha; Muroidea; Muridae; Murinae; Mus; Mus	PF05147.13^LANC_like^Lanthionine synthetase C-like protein^56-399^E:6.2e-104	ENOG410XQIA^glutathione binding	KEGG:mmu:14768	GO:0005737^cellular_component^cytoplasm`GO:0005886^cellular_component^plasma membrane`GO:0043295^molecular_function^glutathione binding`GO:0004364^molecular_function^glutathione transferase activity`GO:0050750^molecular_function^low-density lipoprotein particle receptor binding`GO:0017124^molecular_function^SH3 domain binding`GO:0008270^molecular_function^zinc ion binding`GO:0043523^biological_pr…	.	Coding	4.64e-09	coding	COD	13.8781	1.10915	5.12515	0.416621	11.2537	0.947629	113.735	3.58825	25.5391	2.96298	21.8304	1.51562	78.1872	6.26553	57.4311	4.50581	131.249	8.97232	12.945	5.69832	35.017	4.02814	48.3792	4.12078
MSTRG.31655.6	MSTRG.31655	Cic	7	+	25267603	25294332	21	9283	CIC_MOUSE^CIC_MOUSE^Q:954-8372,H:1-2473^100%ID^E:0^RecName: Full=Protein capicua homolog;^Eukaryota; Metazoa; Chordata; Craniata; Vertebrata; Euteleostomi; Mammalia; Eutheria; Euarchontoglires; Glires; Rodentia; Myomorpha; Muroidea; Muridae; Murinae; Mus; Mus	MSTRG.31655.6.p1	CIC_MOUSE^CIC_MOUSE^Q:1-2510,H:1-2510^100%ID^E:0^RecName: Full=Protein capicua homolog;^Eukaryota; Metazoa; Chordata; Craniata; Vertebrata; Euteleostomi; Mammalia; Eutheria; Euarchontoglires; Glires; Rodentia; Myomorpha; Muroidea; Muridae; Murinae; Mus; Mus	PF16090.5^DUF4819^Domain of unknown function (DUF4819)^249-342^E:6.7e-19`PF00505.19^HMG_box^HMG (high mobility group) box^1108-1175^E:1.6e-16`PF09011.10^HMG_box_2^HMG-box domain^1108-1167^E:8.8e-07	ENOG4111S7E^capicua homolog (Drosophila)	KEGG:mmu:71722`KO:K20225	GO:0043231^cellular_component^intracellular membrane-bounded organelle`GO:0005654^cellular_component^nucleoplasm`GO:0005634^cellular_component^nucleus`GO:0032991^cellular_component^protein-containing complex`GO:0003682^molecular_function^chromatin binding`GO:0003677^molecular_function^DNA binding`GO:0007420^biological_process^brain development`GO:0007612^biological_process^learning`GO:0048286^bio…	.	Coding	1	coding	COD	12.6487	1.0109	4.72855	0.384381	12.8812	1.08468	1.58608	0.05004	3.49777	0.405802	3.19565	0.221865	2.42739	0.194518	4.36287	0.342293	6.083	0.415841	1.16468	0.512685	2.05772	0.236708	1.17651	0.100211
MSTRG.18573.1	MSTRG.18573	Tctn3	19	-	40595441	40612350	12	5373	TECT3_MOUSE^TECT3_MOUSE^Q:255-680,H:17-158^97.887%ID^E:4.74e-126^RecName: Full=Tectonic-3;^Eukaryota; Metazoa; Chordata; Craniata; Vertebrata; Euteleostomi; Mammalia; Eutheria; Euarchontoglires; Glires; Rodentia; Myomorpha; Muroidea; Muridae; Murinae; Mus; Mus`TECT3_MOUSE^TECT3_MOUSE^Q:670-1014,H:162-276^99.13%ID^E:4.74e-126^RecName: Full=Tectonic-3;^Eukaryota; Metazoa; Chordata; Craniata; Verteb…	MSTRG.18573.1.p3	TECT3_MOUSE^TECT3_MOUSE^Q:1-72,H:284-355^98.611%ID^E:4.62e-41^RecName: Full=Tectonic-3;^Eukaryota; Metazoa; Chordata; Craniata; Vertebrata; Euteleostomi; Mammalia; Eutheria; Euarchontoglires; Glires; Rodentia; Myomorpha; Muroidea; Muridae; Murinae; Mus; Mus	PF07773.11^DUF1619^Protein of unknown function (DUF1619)^11-73^E:1.6e-10	ENOG4111GX2^tectonic family member 3	KEGG:mmu:67590`KO:K19382	GO:0016021^cellular_component^integral component of membrane`GO:0005634^cellular_component^nucleus`GO:0006915^biological_process^apoptotic process`GO:0060271^biological_process^cilium assembly`GO:0043065^biological_process^positive regulation of apoptotic process`GO:0007224^biological_process^smoothened signaling pathway	.	Noncoding	2.22e-16	coding	COD	13.6366	1.08985	6.22493	0.506022	10.3976	0.875542	64.0821	2.02174	8.37432	0.971568	9.78357	0.679245	33.3595	2.67326	32.5414	2.55307	46.1724	3.1564	5.75151	2.53178	34.5851	3.97846	48.1327	4.09978
ENSMUST00000070353	MSTRG.20749	Slc24a5	2	+	125068124	125088677	9	1954	NCKX5_MOUSE^NCKX5_MOUSE^Q:58-1518,H:1-487^100%ID^E:0^RecName: Full=Sodium/potassium/calcium exchanger 5;^Eukaryota; Metazoa; Chordata; Craniata; Vertebrata; Euteleostomi; Mammalia; Eutheria; Euarchontoglires; Glires; Rodentia; Myomorpha; Muroidea; Muridae; Murinae; Mus; Mus	ENSMUST00000070353.p1	NCKX5_MOUSE^NCKX5_MOUSE^Q:20-520,H:1-501^100%ID^E:0^RecName: Full=Sodium/potassium/calcium exchanger 5;^Eukaryota; Metazoa; Chordata; Craniata; Vertebrata; Euteleostomi; Mammalia; Eutheria; Euarchontoglires; Glires; Rodentia; Myomorpha; Muroidea; Muridae; Murinae; Mus; Mus	PF01699.24^Na_Ca_ex^Sodium/calcium exchanger protein^93-233^E:2.5e-22`PF01699.24^Na_Ca_ex^Sodium/calcium exchanger protein^354-502^E:3e-28	ENOG410Y9YY^Solute carrier family 24 (Sodium potassium calcium exchanger), member	KEGG:mmu:317750`KO:K13753	GO:0016021^cellular_component^integral component of membrane`GO:0042470^cellular_component^melanosome`GO:0005802^cellular_component^trans-Golgi network`GO:0005262^molecular_function^calcium channel activity`GO:0008273^molecular_function^calcium, potassium:sodium antiporter activity`GO:0015293^molecular_function^symporter activity`GO:0070588^biological_process^calcium ion transmembrane transport`G…	GO:0055085^biological_process^transmembrane transport`GO:0016021^cellular_component^integral component of membrane	Coding	0.999122	coding	COD	8.26604	0.660633	6.29111	0.511401	15.7023	1.32223	7.43654	0.234617	0.823236	0.09551	1.26218	0.087629	0.859775	0.068898	0.715456	0.056132	1.31615	0.089974	0	0	0.431423	0.049628	0	0
ENSMUST00000025002	MSTRG.15388	Tekt4	17	+	25471590	25476594	6	1532	TEKT4_MOUSE^TEKT4_MOUSE^Q:133-1452,H:1-440^100%ID^E:0^RecName: Full=Tektin-4;^Eukaryota; Metazoa; Chordata; Craniata; Vertebrata; Euteleostomi; Mammalia; Eutheria; Euarchontoglires; Glires; Rodentia; Myomorpha; Muroidea; Muridae; Murinae; Mus; Mus	ENSMUST00000025002.p1	TEKT4_MOUSE^TEKT4_MOUSE^Q:1-447,H:1-447^100%ID^E:0^RecName: Full=Tektin-4;^Eukaryota; Metazoa; Chordata; Craniata; Vertebrata; Euteleostomi; Mammalia; Eutheria; Euarchontoglires; Glires; Rodentia; Myomorpha; Muroidea; Muridae; Murinae; Mus; Mus	PF03148.14^Tektin^Tektin family^56-438^E:2.3e-139	ENOG410XSCN^tektin 2 (testicular)	KEGG:mmu:71840`KO:K18631	GO:0036126^cellular_component^sperm flagellum`GO:0097225^cellular_component^sperm midpiece`GO:0097228^cellular_component^sperm principal piece`GO:0060271^biological_process^cilium assembly`GO:0060294^biological_process^cilium movement involved in cell motility`GO:0030317^biological_process^flagellated sperm motility`GO:0060378^biological_process^regulation of brood size	.	Coding	0.999967	coding	COD	9.55815	0.7639	3.57815	0.290866	3.54143	0.29821	208.558	6.57984	31.7783	3.68685	174.245	12.0973	350.229	28.0656	315.893	24.7837	384.018	26.252	480.431	211.483	2426.26	279.102	3084.65	262.74
MSTRG.22815.6	MSTRG.22815	Nmd3	3	+	69722012	69749492	15	3095	NMD3_MOUSE^NMD3_MOUSE^Q:1648-2502,H:219-503^100%ID^E:0^RecName: Full=60S ribosomal export protein NMD3;^Eukaryota; Metazoa; Chordata; Craniata; Vertebrata; Euteleostomi; Mammalia; Eutheria; Euarchontoglires; Glires; Rodentia; Myomorpha; Muroidea; Muridae; Murinae; Mus; Mus`NMD3_MOUSE^NMD3_MOUSE^Q:126-785,H:1-220^100%ID^E:1.45e-151^RecName: Full=60S ribosomal export protein NMD3;^Eukaryota; Metazo…	MSTRG.22815.6.p1	NMD3_MOUSE^NMD3_MOUSE^Q:1-236,H:268-503^100%ID^E:6.85e-176^RecName: Full=60S ribosomal export protein NMD3;^Eukaryota; Metazoa; Chordata; Craniata; Vertebrata; Euteleostomi; Mammalia; Eutheria; Euarchontoglires; Glires; Rodentia; Myomorpha; Muroidea; Muridae; Murinae; Mus; Mus	.	COG1499^60S ribosomal export protein Nmd3	KEGG:mmu:97112`KO:K07562	GO:0005737^cellular_component^cytoplasm`GO:0005730^cellular_component^nucleolus`GO:0005654^cellular_component^nucleoplasm`GO:0005634^cellular_component^nucleus`GO:0030674^molecular_function^protein binding, bridging`GO:0043023^molecular_function^ribosomal large subunit binding`GO:0032092^biological_process^positive regulation of protein binding`GO:1904751^biological_process^positive regulation of…	.	Coding	5.8e-08	coding	COD	12.1501	0.971055	5.47794	0.445299	12.6328	1.06376	111.983	3.53298	27.2596	3.16259	29.4549	2.04497	29.0724	2.32971	31.5057	2.47181	46.3683	3.1698	5.76439	2.53745	16.2665	1.8712	17.2008	1.4651
ENSMUST00000111884	ENSMUSG00000029600	Rita1	5	-	120594305	120612339	3	733	RITA1_MOUSE^RITA1_MOUSE^Q:150-455,H:1-102^91.176%ID^E:2.2e-57^RecName: Full=RBPJ-interacting and tubulin-associated protein 1;^Eukaryota; Metazoa; Chordata; Craniata; Vertebrata; Euteleostomi; Mammalia; Eutheria; Euarchontoglires; Glires; Rodentia; Myomorpha; Muroidea; Muridae; Murinae; Mus; Mus	ENSMUST00000111884.p2	RITA1_MOUSE^RITA1_MOUSE^Q:1-102,H:1-102^91.176%ID^E:1.42e-60^RecName: Full=RBPJ-interacting and tubulin-associated protein 1;^Eukaryota; Metazoa; Chordata; Craniata; Vertebrata; Euteleostomi; Mammalia; Eutheria; Euarchontoglires; Glires; Rodentia; Myomorpha; Muroidea; Muridae; Murinae; Mus; Mus	PF17066.5^RITA^RBPJ-interacting and tubulin associated protein^1-90^E:3.5e-38	ENOG411251C^Chromosome 12 open reading frame 52	KEGG:mmu:100764	GO:0005813^cellular_component^centrosome`GO:0005737^cellular_component^cytoplasm`GO:0005634^cellular_component^nucleus`GO:0015631^molecular_function^tubulin binding`GO:0045746^biological_process^negative regulation of Notch signaling pathway`GO:0022008^biological_process^neurogenesis`GO:0007219^biological_process^Notch signaling pathway`GO:0051168^biological_process^nuclear export	GO:0015631^molecular_function^tubulin binding`GO:0007219^biological_process^Notch signaling pathway`GO:0051168^biological_process^nuclear export	Coding	0.769353	coding	COD	11.3258	0.905173	9.77859	0.794897	9.15687	0.771063	0	0	0	0	0.570846	0.039632	0	0	2.00965	0.157669	0	0	0	0	0	0	0	0
ENSMUST00000139716	MSTRG.30943	Tpi1	6	-	124812449	124812840	2	308	TPIS_MOUSE^TPIS_MOUSE^Q:2-307,H:114-187^72.549%ID^E:5.64e-41^RecName: Full=Triosephosphate isomerase;^Eukaryota; Metazoa; Chordata; Craniata; Vertebrata; Euteleostomi; Mammalia; Eutheria; Euarchontoglires; Glires; Rodentia; Myomorpha; Muroidea; Muridae; Murinae; Mus; Mus	.	.	.	COG0149^triosephosphate isomerase	KEGG:mmu:21991`KO:K01803	GO:0005829^cellular_component^cytosol`GO:0016853^molecular_function^isomerase activity`GO:0008929^molecular_function^methylglyoxal synthase activity`GO:0042803^molecular_function^protein homodimerization activity`GO:0004807^molecular_function^triose-phosphate isomerase activity`GO:0031625^molecular_function^ubiquitin protein ligase binding`GO:0006094^biological_process^gluconeogenesis`GO:0006006^…	.	Coding	0.263957	noncoding	ncRNAs	7.71735	0.616781	9.31137	0.756917	13.2327	1.11427	2.47563	0.078104	1.46324	0.169761	3.854	0.267572	8.77288	0.703014	3.09614	0.242911	0.853759	0.058364	2.91205	1.28187	4.19626	0.482712	3.917	0.333637
ENSMUST00000010579	ENSMUSG00000010435	Spaca7	8	+	12573049	12600739	7	762	SPAC7_MOUSE^SPAC7_MOUSE^Q:58-603,H:1-182^100%ID^E:3.73e-119^RecName: Full=Sperm acrosome-associated protein 7 {ECO:0000312|MGI:MGI:1925884};^Eukaryota; Metazoa; Chordata; Craniata; Vertebrata; Euteleostomi; Mammalia; Eutheria; Euarchontoglires; Glires; Rodentia; Myomorpha; Muroidea; Muridae; Murinae; Mus; Mus	ENSMUST00000010579.p1	SPAC7_MOUSE^SPAC7_MOUSE^Q:20-201,H:1-182^100%ID^E:2.82e-131^RecName: Full=Sperm acrosome-associated protein 7 {ECO:0000312|MGI:MGI:1925884};^Eukaryota; Metazoa; Chordata; Craniata; Vertebrata; Euteleostomi; Mammalia; Eutheria; Euarchontoglires; Glires; Rodentia; Myomorpha; Muroidea; Muridae; Murinae; Mus; Mus	PF15307.6^SPACA7^Sperm acrosome-associated protein 7^38-150^E:3.7e-45	ENOG411168G^sperm acrosome associated 7	KEGG:mmu:78634	GO:0043160^cellular_component^acrosomal lumen`GO:0001669^cellular_component^acrosomal vesicle`GO:0005576^cellular_component^extracellular region`GO:0007162^biological_process^negative regulation of cell adhesion`GO:0007338^biological_process^single fertilization	GO:0001669^cellular_component^acrosomal vesicle	Coding	0.908507	coding	COD	0	0	4.14047	0.336577	0	0	0	0	4.05839	0.470844	76.4266	5.30608	0	0	15.784	1.23835	0	0	530.036	233.319	1883.5	216.666	3395.64	289.229
MSTRG.36200.13	MSTRG.36200	Cep164	9	-	45766979	45794424	23	4591	CE164_MOUSE^CE164_MOUSE^Q:1561-3309,H:864-1446^100%ID^E:0^RecName: Full=Centrosomal protein of 164 kDa {ECO:0000250|UniProtKB:Q9UPV0};^Eukaryota; Metazoa; Chordata; Craniata; Vertebrata; Euteleostomi; Mammalia; Eutheria; Euarchontoglires; Glires; Rodentia; Myomorpha; Muroidea; Muridae; Murinae; Mus; Mus`CE164_MOUSE^CE164_MOUSE^Q:857-1477,H:657-863^100%ID^E:0^RecName: Full=Centrosomal protein of 1…	MSTRG.36200.13.p2	CE164_MOUSE^CE164_MOUSE^Q:1-492,H:259-863^60.621%ID^E:0^RecName: Full=Centrosomal protein of 164 kDa {ECO:0000250|UniProtKB:Q9UPV0};^Eukaryota; Metazoa; Chordata; Craniata; Vertebrata; Euteleostomi; Mammalia; Eutheria; Euarchontoglires; Glires; Rodentia; Myomorpha; Muroidea; Muridae; Murinae; Mus; Mus`CE164_MOUSE^CE164_MOUSE^Q:256-501,H:627-973^40.395%ID^E:8.25e-23^RecName: Full=Centrosomal prote…	.	ENOG4111VEQ^Centrosomal protein 164kDa	.	GO:0005814^cellular_component^centriole`GO:0005813^cellular_component^centrosome`GO:0097539^cellular_component^ciliary transition fiber`GO:0005929^cellular_component^cilium`GO:0005737^cellular_component^cytoplasm`GO:0043231^cellular_component^intracellular membrane-bounded organelle`GO:0005654^cellular_component^nucleoplasm`GO:0007049^biological_process^cell cycle`GO:0051301^biological_process^ce…	.	Coding	1.12e-06	coding	COD	5.01348	0.400684	25.2483	2.05242	0	0	0	0	0	0	22.4682	1.5599	42.4319	3.40028	29.3732	2.3045	26.9602	1.84303	0	0	7.2767	0.837067	17.7358	1.51068
ENSMUST00000210585	MSTRG.32262	Ldhc	7	+	46861286	46878100	7	1071	LDHC_MOUSE^LDHC_MOUSE^Q:24-845,H:1-332^79.819%ID^E:6.11e-176^RecName: Full=L-lactate dehydrogenase C chain;^Eukaryota; Metazoa; Chordata; Craniata; Vertebrata; Euteleostomi; Mammalia; Eutheria; Euarchontoglires; Glires; Rodentia; Myomorpha; Muroidea; Muridae; Murinae; Mus; Mus	ENSMUST00000210585.p1	LDHC_MOUSE^LDHC_MOUSE^Q:8-281,H:1-332^79.819%ID^E:2.99e-177^RecName: Full=L-lactate dehydrogenase C chain;^Eukaryota; Metazoa; Chordata; Craniata; Vertebrata; Euteleostomi; Mammalia; Eutheria; Euarchontoglires; Glires; Rodentia; Myomorpha; Muroidea; Muridae; Murinae; Mus; Mus	PF00056.23^Ldh_1_N^lactate/malate dehydrogenase, NAD binding domain^28-150^E:7.8e-39`PF02866.18^Ldh_1_C^lactate/malate dehydrogenase, alpha/beta C-terminal domain^164-275^E:3.5e-14	COG0039^Catalyzes the reversible oxidation of malate to oxaloacetate (By similarity)	KEGG:mmu:16833`KO:K00016	GO:0005929^cellular_component^cilium`GO:0005737^cellular_component^cytoplasm`GO:0031514^cellular_component^motile cilium`GO:0004459^molecular_function^L-lactate dehydrogenase activity`GO:0006754^biological_process^ATP biosynthetic process`GO:0005975^biological_process^carbohydrate metabolic process`GO:0030317^biological_process^flagellated sperm motility`GO:0019244^biological_process^lactate bios…	GO:0016491^molecular_function^oxidoreductase activity`GO:0055114^biological_process^oxidation-reduction process`GO:0016616^molecular_function^oxidoreductase activity, acting on the CH-OH group of donors, NAD or NADP as acceptor	Coding	0.990983	coding	COD	0	0	0	0	0	0	0	0	0	0	0	0	0	0	3904.24	306.311	0	0	0	0	2389.2	274.839	3310.89	282.01
ENSMUST00000095080	ENSMUSG00000070980	Actl7b	4	-	56740005	56741443	1	1439	ACL7B_MOUSE^ACL7B_MOUSE^Q:88-1341,H:1-418^100%ID^E:0^RecName: Full=Actin-like protein 7B;^Eukaryota; Metazoa; Chordata; Craniata; Vertebrata; Euteleostomi; Mammalia; Eutheria; Euarchontoglires; Glires; Rodentia; Myomorpha; Muroidea; Muridae; Murinae; Mus; Mus	ENSMUST00000095080.p1	ACL7B_MOUSE^ACL7B_MOUSE^Q:1-418,H:1-418^100%ID^E:0^RecName: Full=Actin-like protein 7B;^Eukaryota; Metazoa; Chordata; Craniata; Vertebrata; Euteleostomi; Mammalia; Eutheria; Euarchontoglires; Glires; Rodentia; Myomorpha; Muroidea; Muridae; Murinae; Mus; Mus	PF00022.19^Actin^Actin^50-418^E:3.6e-99	COG5277^Actin-related protein	KEGG:mmu:11471	GO:0005737^cellular_component^cytoplasm`GO:0005856^cellular_component^cytoskeleton	.	Coding	0.999926	coding	COD	8.49965	0.679304	8.96247	0.728555	4.7526	0.400198	263.867	8.3248	33.1883	3.85043	193.07	13.4043	501.215	40.1648	406.097	31.8607	397.069	27.1441	484.416	213.237	2368.73	272.484	2841.74	242.05
ENSMUST00000205437	MSTRG.33372	D830044I16Rik	7	-	126972624	126975923	6	1016	ENOL_RAT^ENOL_RAT^Q:415-675,H:1-89^84.27%ID^E:1.89e-42^RecName: Full=Putative protein T-ENOL {ECO:0000305|PubMed:25210130};^Eukaryota; Metazoa; Chordata; Craniata; Vertebrata; Euteleostomi; Mammalia; Eutheria; Euarchontoglires; Glires; Rodentia; Myomorpha; Muroidea; Muridae; Murinae; Rattus	ENSMUST00000205437.p1	ENOL_RAT^ENOL_RAT^Q:1-87,H:1-89^84.27%ID^E:2.35e-45^RecName: Full=Putative protein T-ENOL {ECO:0000305|PubMed:25210130};^Eukaryota; Metazoa; Chordata; Craniata; Vertebrata; Euteleostomi; Mammalia; Eutheria; Euarchontoglires; Glires; Rodentia; Myomorpha; Muroidea; Muridae; Murinae; Rattus	.	.	.	.	.	Noncoding	0.0293506	noncoding	COD	5.68178	0.454096	11.6215	0.944708	6.1059	0.514154	34.6693	1.09379	16.4363	1.9069	94.7282	6.5767	7.33954	0.588154	15.3848	1.20703	11.5609	0.790315	482.721	212.491	2158.61	248.313	3028.31	257.941
ENSMUST00000031900	MSTRG.29762	Llcfc1	6	+	41684431	41685717	2	741	LCFC1_MOUSE^LCFC1_MOUSE^Q:88-411,H:1-108^100%ID^E:1.55e-45^RecName: Full=LLLL and CFNLAS motif-containing protein 1 {ECO:0000250|UniProtKB:Q96L11};^Eukaryota; Metazoa; Chordata; Craniata; Vertebrata; Euteleostomi; Mammalia; Eutheria; Euarchontoglires; Glires; Rodentia; Myomorpha; Muroidea; Muridae; Murinae; Mus; Mus	ENSMUST00000031900.p1	LCFC1_MOUSE^LCFC1_MOUSE^Q:1-108,H:1-108^100%ID^E:1.17e-72^RecName: Full=LLLL and CFNLAS motif-containing protein 1 {ECO:0000250|UniProtKB:Q96L11};^Eukaryota; Metazoa; Chordata; Craniata; Vertebrata; Euteleostomi; Mammalia; Eutheria; Euarchontoglires; Glires; Rodentia; Myomorpha; Muroidea; Muridae; Murinae; Mus; Mus	PF15838.5^DUF4717^Domain of unknown function (DUF4717)^38-107^E:1.8e-34	ENOG411162G^chromosome 7 open reading frame 34	KEGG:mmu:76606	GO:0005576^cellular_component^extracellular region	.	Coding	0.384771	coding	COD	7.45881	0.596118	1.10971	0.090208	3.62835	0.305529	4.76144	0.15022	5.81326	0.67444	124.157	8.61987	10.1218	0.811107	10.3652	0.813211	2.35256	0.160824	421.674	185.619	2138.19	245.965	3053.77	260.11
ENSMUST00000188896	MSTRG.598	Ppil3	1	-	58438830	58440968	1	2139	PPIL3_MOUSE^PPIL3_MOUSE^Q:30-128,H:26-58^96.97%ID^E:8.07e-14^RecName: Full=Peptidyl-prolyl cis-trans isomerase-like 3;^Eukaryota; Metazoa; Chordata; Craniata; Vertebrata; Euteleostomi; Mammalia; Eutheria; Euarchontoglires; Glires; Rodentia; Myomorpha; Muroidea; Muridae; Murinae; Mus; Mus	ENSMUST00000188896.p2	.	.	.	.	.	.	Noncoding	5.55e-07	noncoding	COD	14.4781	1.15711	6.63954	0.539725	9.14651	0.770191	18.0908	0.570752	2.38676	0.276906	5.62157	0.390289	2.36585	0.189587	3.00172	0.235503	4.49486	0.307274	0.29405	0.129439	0.042677	0.004909	0.318253	0.027108
ENSMUST00000176793	MSTRG.28836	Baz1b	5	+	135205879	135211860	2	4406	BAZ1B_MOUSE^BAZ1B_MOUSE^Q:3164-3496,H:191-301^96.396%ID^E:5.78e-58^RecName: Full=Tyrosine-protein kinase BAZ1B;^Eukaryota; Metazoa; Chordata; Craniata; Vertebrata; Euteleostomi; Mammalia; Eutheria; Euarchontoglires; Glires; Rodentia; Myomorpha; Muroidea; Muridae; Murinae; Mus; Mus	ENSMUST00000176793.p2	.	.	.	.	.	.	Noncoding	2.22e-16	noncoding	COD	10.1274	0.809394	8.64626	0.702851	11.4907	0.967582	106.466	3.35891	25.8276	2.99646	52.696	3.65853	7.46366	0.5981	7.20988	0.565658	5.24646	0.358655	1.72869	0.760961	4.9959	0.574698	8.08869	0.688968
ENSMUST00000134586	ENSMUSG00000020164	Kcnmb4os1	10	+	116418052	116421237	2	824	KCMB4_MOUSE^KCMB4_MOUSE^Q:369-190,H:145-210^87.879%ID^E:1.76e-20^RecName: Full=Calcium-activated potassium channel subunit beta-4;^Eukaryota; Metazoa; Chordata; Craniata; Vertebrata; Euteleostomi; Mammalia; Eutheria; Euarchontoglires; Glires; Rodentia; Myomorpha; Muroidea; Muridae; Murinae; Mus; Mus	ENSMUST00000134586.p3	.	.	.	.	.	.	Noncoding	0.0909348	noncoding	COD	5.99418	0.479063	14.4951	1.1783	7.50607	0.632056	380.22	11.9957	84.6223	9.81767	128.057	8.89063	1346.3	107.886	1473.87	115.634	1636.9	111.901	484.237	213.158	1941.5	223.338	2992.36	254.879
MSTRG.13388.1	MSTRG.13388	NA	15	+	103090956	103091351	1	396	.	MSTRG.13388.1.p1	.	.	.	.	.	.	Noncoding	0.295347	noncoding	COD	16.0884	1.28581	7.63131	0.620346	6.54545	0.551167	5.9596	0.188021	0	0	4.25758	0.295591	0	0	0	0	0	0	0	0	0	0	0	0
ENSMUST00000140085	ENSMUSG00000039713	Plekhg5	4	+	152107636	152115394	7	2792	PKHG5_MOUSE^PKHG5_MOUSE^Q:546-2234,H:535-1073^95.737%ID^E:0^RecName: Full=Pleckstrin homology domain-containing family G member 5;^Eukaryota; Metazoa; Chordata; Craniata; Vertebrata; Euteleostomi; Mammalia; Eutheria; Euarchontoglires; Glires; Rodentia; Myomorpha; Muroidea; Muridae; Murinae; Mus; Mus`PKHG5_MOUSE^PKHG5_MOUSE^Q:53-451,H:440-534^66.165%ID^E:3.83e-29^RecName: Full=Pleckstrin homology …	ENSMUST00000140085.p1	PKHG5_MOUSE^PKHG5_MOUSE^Q:1-475,H:599-1073^100%ID^E:0^RecName: Full=Pleckstrin homology domain-containing family G member 5;^Eukaryota; Metazoa; Chordata; Craniata; Vertebrata; Euteleostomi; Mammalia; Eutheria; Euarchontoglires; Glires; Rodentia; Myomorpha; Muroidea; Muridae; Murinae; Mus; Mus	.	ENOG410XRPT^pleckstrin homology domain containing, family G (with RhoGef domain) member	KEGG:mmu:269608`KO:K19464	GO:0005911^cellular_component^cell-cell junction`GO:0005737^cellular_component^cytoplasm`GO:0030139^cellular_component^endocytic vesicle`GO:0030027^cellular_component^lamellipodium`GO:0048471^cellular_component^perinuclear region of cytoplasm`GO:0005886^cellular_component^plasma membrane`GO:0098793^cellular_component^presynapse`GO:0005089^molecular_function^Rho guanyl-nucleotide exchange factor a…	.	Coding	0.292591	coding	COD	18.0433	1.44204	9.6821	0.787053	2.5406	0.213934	7.10365	0.224115	0.531037	0.06161	4.80326	0.333476	1.04963	0.084112	0.349064	0.027386	0	0	0.035976	0.015836	0.880563	0.101295	0.662904	0.056464
ENSMUST00000219264	MSTRG.7332	Scfd1	12	+	51377510	51380617	1	3108	.	.	.	.	.	.	.	.	Noncoding	1.07e-11	noncoding	ncRNAs	13.3217	1.06469	9.38158	0.762624	7.56662	0.637155	26.0065	0.820485	7.59046	0.880626	9.53819	0.662209	9.47371	0.759176	12.8644	1.00929	15.2406	1.04187	2.62996	1.15769	7.57903	0.871845	10.3711	0.883376
ENSMUST00000119829	MSTRG.15364	Spsb3	17	+	24886737	24892137	6	1955	SPSB3_MOUSE^SPSB3_MOUSE^Q:412-1518,H:11-354^93.225%ID^E:0^RecName: Full=SPRY domain-containing SOCS box protein 3;^Eukaryota; Metazoa; Chordata; Craniata; Vertebrata; Euteleostomi; Mammalia; Eutheria; Euarchontoglires; Glires; Rodentia; Myomorpha; Muroidea; Muridae; Murinae; Mus; Mus	ENSMUST00000119829.p1	SPSB3_MOUSE^SPSB3_MOUSE^Q:128-506,H:1-354^93.404%ID^E:0^RecName: Full=SPRY domain-containing SOCS box protein 3;^Eukaryota; Metazoa; Chordata; Craniata; Vertebrata; Euteleostomi; Mammalia; Eutheria; Euarchontoglires; Glires; Rodentia; Myomorpha; Muroidea; Muridae; Murinae; Mus; Mus	PF00622.28^SPRY^SPRY domain^276-418^E:6.1e-15	ENOG411113T^SplA ryanodine receptor domain and SOCS box containing 3	KEGG:mmu:79043`KO:K10345	GO:0019005^cellular_component^SCF ubiquitin ligase complex`GO:0004842^molecular_function^ubiquitin-protein transferase activity`GO:0043161^biological_process^proteasome-mediated ubiquitin-dependent protein catabolic process`GO:0006511^biological_process^ubiquitin-dependent protein catabolic process	GO:0005515^molecular_function^protein binding	Coding	0.831509	coding	COD	16.458	1.31535	13.8136	1.1229	0	0	48.3636	1.52584	0.051936	0.006025	16.8591	1.17048	24.0554	1.92768	37.3412	2.92964	56.3281	3.85066	0.050857	0.022387	17.2524	1.98461	17.0472	1.45202
ENSMUST00000162251	ENSMUSG00000037747	Phyhipl	10	-	70558877	70592820	5	1540	PHIPL_MOUSE^PHIPL_MOUSE^Q:130-1167,H:30-375^98.844%ID^E:0^RecName: Full=Phytanoyl-CoA hydroxylase-interacting protein-like;^Eukaryota; Metazoa; Chordata; Craniata; Vertebrata; Euteleostomi; Mammalia; Eutheria; Euarchontoglires; Glires; Rodentia; Myomorpha; Muroidea; Muridae; Murinae; Mus; Mus	ENSMUST00000162251.p1	PHIPL_MOUSE^PHIPL_MOUSE^Q:1-330,H:46-375^100%ID^E:0^RecName: Full=Phytanoyl-CoA hydroxylase-interacting protein-like;^Eukaryota; Metazoa; Chordata; Craniata; Vertebrata; Euteleostomi; Mammalia; Eutheria; Euarchontoglires; Glires; Rodentia; Myomorpha; Muroidea; Muridae; Murinae; Mus; Mus	PF00041.21^fn3^Fibronectin type III domain^6-95^E:1.4e-06	ENOG410Y0U7^phytanoyl-CoA 2-hydroxylase interacting	KEGG:mmu:70911	GO:0005737^cellular_component^cytoplasm`GO:0005739^cellular_component^mitochondrion	GO:0005515^molecular_function^protein binding	Coding	0.955062	coding	COD	1.87801	0.150093	13.4114	1.09021	10.1333	0.853288	1.46117	0.046099	26.382	3.06077	469.603	32.6031	164.545	13.1858	77.594	6.08771	125.416	8.57356	490.862	216.075	1882.54	216.556	2946.45	250.969
ENSMUST00000050672	MSTRG.6568	Sumo2	11	-	115534379	115536189	2	397	SUMO2_RAT^SUMO2_RAT^Q:78-224,H:3-51^100%ID^E:2.48e-29^RecName: Full=Small ubiquitin-related modifier 2;^Eukaryota; Metazoa; Chordata; Craniata; Vertebrata; Euteleostomi; Mammalia; Eutheria; Euarchontoglires; Glires; Rodentia; Myomorpha; Muroidea; Muridae; Murinae; Rattus	.	.	.	COG5227^smt3 suppressor of mif two 3 homolog	KEGG:rno:690244`KO:K12160	GO:0005634^cellular_component^nucleus`GO:0016605^cellular_component^PML body`GO:0031386^molecular_function^protein tag`GO:0046965^molecular_function^retinoid X receptor binding`GO:0031625^molecular_function^ubiquitin protein ligase binding`GO:0044389^molecular_function^ubiquitin-like protein ligase binding`GO:0034613^biological_process^cellular protein localization`GO:0045892^biological_process^n…	.	Coding	0.48471	noncoding	ncRNAs	10.232	0.817758	12.8723	1.04638	7.16823	0.603608	30.7559	0.970325	16.2417	1.88433	39.5068	2.74284	17.5577	1.40699	13.8418	1.08597	18.3187	1.25229	1.09021	0.479902	8.09629	0.931347	0.001599	0.000136
ENSMUST00000209605	MSTRG.33774	Gm45592	8	+	11637282	11638324	1	1043	.	.	.	.	.	.	.	.	Noncoding	0.00136507	noncoding	ncRNAs	7.65197	0.611555	13.6874	1.11265	8.93423	0.752316	35.1956	1.1104	15.8648	1.8406	31.4756	2.18526	18.5158	1.48377	11.8361	0.928608	15.5062	1.06002	1.29818	0.571451	0	0	1.08054	0.092037
ENSMUST00000029080	ENSMUSG00000027564	Cypt12	3	+	17948410	17948959	1	550	.	ENSMUST00000029080.p1	.	.	.	.	.	.	Coding	0.786775	noncoding	COD	4.58	0.36604	2.96545	0.24106	5.43818	0.457928	2.70546	0.085355	7.66364	0.889116	81.3182	5.64568	5.73636	0.459683	6.06364	0.475728	9.02182	0.616743	412.882	181.748	2099	241.456	2751.26	234.343
ENSMUST00000187427	ENSMUSG00000034973	Dopey1	9	+	86549617	86554630	3	1296	DOP1_MOUSE^DOP1_MOUSE^Q:385-984,H:2183-2399^89.401%ID^E:1.61e-120^RecName: Full=Protein dopey-1 {ECO:0000305};^Eukaryota; Metazoa; Chordata; Craniata; Vertebrata; Euteleostomi; Mammalia; Eutheria; Euarchontoglires; Glires; Rodentia; Myomorpha; Muroidea; Muridae; Murinae; Mus; Mus	ENSMUST00000187427.p1	DOP1_MOUSE^DOP1_MOUSE^Q:8-207,H:2183-2399^92.166%ID^E:6.76e-134^RecName: Full=Protein dopey-1 {ECO:0000305};^Eukaryota; Metazoa; Chordata; Craniata; Vertebrata; Euteleostomi; Mammalia; Eutheria; Euarchontoglires; Glires; Rodentia; Myomorpha; Muroidea; Muridae; Murinae; Mus; Mus	.	.	.	GO:0005829^cellular_component^cytosol`GO:0005768^cellular_component^endosome`GO:0000139^cellular_component^Golgi membrane`GO:0005802^cellular_component^trans-Golgi network`GO:0006895^biological_process^Golgi to endosome transport`GO:0015031^biological_process^protein transport	.	Coding	0.188642	coding	COD	12.0384	0.962124	12.7483	1.0363	5.48734	0.462067	184.636	5.82513	42.4391	4.92368	25.661	1.78157	32.7464	2.62413	46.9038	3.67989	53.5813	3.66289	1.23699	0.544516	0.321276	0.036958	22.1948	1.89048
ENSMUST00000132481	ENSMUSG00000039478	Micu3	8	+	40357122	40375594	3	2481	MICU3_MOUSE^MICU3_MOUSE^Q:2301-2480,H:281-340^100%ID^E:2.55e-28^RecName: Full=Calcium uptake protein 3, mitochondrial;^Eukaryota; Metazoa; Chordata; Craniata; Vertebrata; Euteleostomi; Mammalia; Eutheria; Euarchontoglires; Glires; Rodentia; Myomorpha; Muroidea; Muridae; Murinae; Mus; Mus	.	.	.	ENOG410ZSC1^EF-hand domain family, member	KEGG:mmu:78506	GO:0016021^cellular_component^integral component of membrane`GO:0005739^cellular_component^mitochondrion`GO:0005509^molecular_function^calcium ion binding`GO:0006851^biological_process^mitochondrial calcium ion transmembrane transport	.	Noncoding	1.81e-10	noncoding	ncRNAs	9.0698	0.724871	9.62328	0.782272	11.5827	0.975336	66.0326	2.08328	13.7534	1.59564	30.539	2.12023	23.5849	1.88997	19.8838	1.56	27.5429	1.88287	1.41135	0.621269	1.08175	0.124438	3.12374	0.26607
ENSMUST00000213012	MSTRG.34501	Gm10033	8	-	69366510	69395522	5	7778	ZNF91_HUMAN^ZNF91_HUMAN^Q:364-2724,H:306-1157^48.709%ID^E:0^RecName: Full=Zinc finger protein 91;^Eukaryota; Metazoa; Chordata; Craniata; Vertebrata; Euteleostomi; Mammalia; Eutheria; Euarchontoglires; Primates; Haplorrhini; Catarrhini; Hominidae; Homo`ZNF91_HUMAN^ZNF91_HUMAN^Q:439-2739,H:191-966^51.289%ID^E:0^RecName: Full=Zinc finger protein 91;^Eukaryota; Metazoa; Chordata; Craniata; Vertebrat…	ENSMUST00000213012.p4	ZN844_HUMAN^ZN844_HUMAN^Q:1-160,H:392-551^46.25%ID^E:4.27e-27^RecName: Full=Zinc finger protein 844;^Eukaryota; Metazoa; Chordata; Craniata; Vertebrata; Euteleostomi; Mammalia; Eutheria; Euarchontoglires; Primates; Haplorrhini; Catarrhini; Hominidae; Homo`ZN844_HUMAN^ZN844_HUMAN^Q:1-160,H:448-605^41.875%ID^E:1.72e-25^RecName: Full=Zinc finger protein 844;^Eukaryota; Metazoa; Chordata; Craniata; V…	.	COG5048^Zinc finger protein	KEGG:hsa:284391	GO:0005634^cellular_component^nucleus`GO:0003677^molecular_function^DNA binding`GO:0000981^molecular_function^DNA-binding transcription factor activity, RNA polymerase II-specific`GO:0046872^molecular_function^metal ion binding	.	Noncoding	2.22e-16	coding	COD	13.1537	1.05126	10.5013	0.853649	6.62678	0.558014	60.8719	1.92046	7.21831	0.837451	20.1728	1.40054	1.12329	0.090015	1.09079	0.085579	1.14258	0.078108	1.72091	0.757536	6.00018	0.690224	6.12327	0.52156
ENSMUST00000162045	MSTRG.13742	Fgd4	16	-	16452719	16560211	11	3171	FGD4_MOUSE^FGD4_MOUSE^Q:388-1896,H:1-503^100%ID^E:0^RecName: Full=FYVE, RhoGEF and PH domain-containing protein 4;^Eukaryota; Metazoa; Chordata; Craniata; Vertebrata; Euteleostomi; Mammalia; Eutheria; Euarchontoglires; Glires; Rodentia; Myomorpha; Muroidea; Muridae; Murinae; Mus; Mus	ENSMUST00000162045.p1	FGD4_MOUSE^FGD4_MOUSE^Q:1-503,H:1-503^100%ID^E:0^RecName: Full=FYVE, RhoGEF and PH domain-containing protein 4;^Eukaryota; Metazoa; Chordata; Craniata; Vertebrata; Euteleostomi; Mammalia; Eutheria; Euarchontoglires; Glires; Rodentia; Myomorpha; Muroidea; Muridae; Murinae; Mus; Mus	PF00621.20^RhoGEF^RhoGEF domain^210-391^E:3.1e-45	ENOG410XRXV^FYVE, RhoGEF and PH domain containing	KEGG:mmu:224014`KO:K05723	GO:0005737^cellular_component^cytoplasm`GO:0005856^cellular_component^cytoskeleton`GO:0030175^cellular_component^filopodium`GO:0030027^cellular_component^lamellipodium`GO:0003779^molecular_function^actin binding`GO:0051015^molecular_function^actin filament binding`GO:0046872^molecular_function^metal ion binding`GO:0005089^molecular_function^Rho guanyl-nucleotide exchange factor activity`GO:000725…	GO:0005089^molecular_function^Rho guanyl-nucleotide exchange factor activity`GO:0035023^biological_process^regulation of Rho protein signal transduction	Coding	0.0208159	coding	COD	10.2787	0.821486	8.34823	0.678623	11.6562	0.98152	4.26298	0.134494	0.560721	0.065053	0.587687	0.040801	0.320009	0.025644	0.368911	0.028943	0.222734	0.015226	0.195662	0.086129	0.550618	0.06334	1.46422	0.124717
ENSMUST00000088134	MSTRG.38362	1700003E24Rik	NA	+	93156154	93156873	2	577	.	.	.	.	.	.	.	.	Noncoding	0.213667	noncoding	ncRNAs	7.24466	0.579003	6.01387	0.488864	6.12074	0.515403	7.46447	0.235499	8.86482	1.02847	95.4691	6.62814	7.66031	0.613859	14.5292	1.1399	12.2123	0.834848	464.216	204.345	1834.53	211.033	2905.33	247.467
ENSMUST00000159858	MSTRG.11000	1700129C05Rik	14	-	59133242	59142893	4	784	.	ENSMUST00000159858.p1	.	.	.	.	.	.	Coding	0.905452	coding	COD	0	0	0	0	0	0	55.7141	1.75774	0	0	59.3245	4.11873	58.1597	4.66062	225.178	17.6666	93.4481	6.38823	498.794	219.566	1527.53	175.718	3158.56	269.036
ENSMUST00000194003	ENSMUSG00000027763	Mbnl1	3	+	60501265	60547136	2	350	.	.	.	.	.	.	.	.	Coding	0.692448	noncoding	ncRNAs	0	0	15.6694	1.27376	14.6144	1.23063	0	0	0	0	0	0	0	0	0	0	0	0	0	0	0	0	0	0
ENSMUST00000106043	ENSMUSG00000078554	Fam229a	4	+	129491190	129491956	3	558	F229A_MOUSE^F229A_MOUSE^Q:10-378,H:1-123^100%ID^E:5.08e-67^RecName: Full=Protein FAM229A;^Eukaryota; Metazoa; Chordata; Craniata; Vertebrata; Euteleostomi; Mammalia; Eutheria; Euarchontoglires; Glires; Rodentia; Myomorpha; Muroidea; Muridae; Murinae; Mus; Mus	ENSMUST00000106043.p1	F229A_MOUSE^F229A_MOUSE^Q:4-131,H:1-128^100%ID^E:5.68e-86^RecName: Full=Protein FAM229A;^Eukaryota; Metazoa; Chordata; Craniata; Vertebrata; Euteleostomi; Mammalia; Eutheria; Euarchontoglires; Glires; Rodentia; Myomorpha; Muroidea; Muridae; Murinae; Mus; Mus	PF14982.6^UPF0731^UPF0731 family^63-126^E:9e-14	ENOG41119KD^family with sequence similarity 229, member A	KEGG:mmu:68233	.	.	Coding	0.904641	coding	COD	11.0614	0.884042	4.85164	0.394388	8.14686	0.686015	19.5253	0.61601	10.5903	1.22866	72.8485	5.05766	5.21016	0.417516	15.3398	1.2035	5.16465	0.353062	435.598	191.748	2211.86	254.439	2487.61	211.886
ENSMUST00000226420	ENSMUSG00000115420	AL732506.1	4	-	43492783	43493063	1	281	.	.	.	.	.	.	.	.	Noncoding	0.312057	noncoding	ncRNAs	0.021352	0.001706	0.131215	0.010666	0.044156	0.003718	0.462249	0.014584	0.309689	0.035929	0.142484	0.009892	0.051826	0.004153	0.035653	0.002797	0	0	0	0	5117.5	588.685	0	0
ENSMUST00000196929	ENSMUSG00000062604	Srpk2	5	-	23505452	23676448	15	4259	SRPK2_MOUSE^SRPK2_MOUSE^Q:1033-2172,H:303-681^99.737%ID^E:0^RecName: Full=SRSF protein kinase 2;^Eukaryota; Metazoa; Chordata; Craniata; Vertebrata; Euteleostomi; Mammalia; Eutheria; Euarchontoglires; Glires; Rodentia; Myomorpha; Muroidea; Muridae; Murinae; Mus; Mus`SRPK2_MOUSE^SRPK2_MOUSE^Q:291-899,H:47-249^100%ID^E:8.54e-136^RecName: Full=SRSF protein kinase 2;^Eukaryota; Metazoa; Chordata; Cra…	ENSMUST00000196929.p1	SRPK2_MOUSE^SRPK2_MOUSE^Q:1-151,H:99-249^100%ID^E:6.66e-106^RecName: Full=SRSF protein kinase 2;^Eukaryota; Metazoa; Chordata; Craniata; Vertebrata; Euteleostomi; Mammalia; Eutheria; Euarchontoglires; Glires; Rodentia; Myomorpha; Muroidea; Muridae; Murinae; Mus; Mus	PF00069.25^Pkinase^Protein kinase domain^4-123^E:7.1e-17`PF07714.17^Pkinase_Tyr^Protein tyrosine kinase^5-124^E:5.5e-07	ENOG410XRBH^SRSF protein kinase	KEGG:mmu:20817`KO:K08831	GO:0005737^cellular_component^cytoplasm`GO:0005829^cellular_component^cytosol`GO:0005730^cellular_component^nucleolus`GO:0005654^cellular_component^nucleoplasm`GO:0005634^cellular_component^nucleus`GO:0071889^molecular_function^14-3-3 protein binding`GO:0005524^molecular_function^ATP binding`GO:0000287^molecular_function^magnesium ion binding`GO:0004674^molecular_function^protein serine/threonine…	GO:0004672^molecular_function^protein kinase activity`GO:0005524^molecular_function^ATP binding`GO:0006468^biological_process^protein phosphorylation	Coding	2.22e-16	coding	COD	4.03382	0.322389	3.83535	0.311774	22.4154	1.88751	2.11826	0.066829	54.0142	6.2666	102	7.08157	151.881	12.171	147.397	11.5642	5.68701	0.388771	0	0	0	0	0	0
ENSMUST00000206715	MSTRG.31911	Lsm14a	7	-	34386582	34389161	1	2580	.	.	.	.	.	.	.	.	Noncoding	2.66e-09	noncoding	ncRNAs	8.71304	0.696357	7.06149	0.574025	14.5124	1.22203	42.052	1.32671	11.6422	1.35071	12.6234	0.876408	3.3969	0.27221	2.46607	0.193478	3.04496	0.208157	4.00439	1.76271	12.075	1.38903	13.6911	1.16616
MSTRG.31142.1	MSTRG.31142	NA	6	+	140601706	140603170	1	1465	.	MSTRG.31142.1.p1	.	.	.	.	.	.	Noncoding	0.000155707	noncoding	COD	11.4949	0.918686	7.7929	0.633481	11.0025	0.926473	20.8539	0.657926	7.20587	0.836007	12.5427	0.8708	13.2617	1.06273	17.1244	1.34351	23.286	1.59186	3.95154	1.73944	12.8614	1.4795	31.3831	2.67311
ENSMUST00000117236	ENSMUSG00000022214	Dcaf11	14	+	55560006	55570065	15	2538	DCA11_MOUSE^DCA11_MOUSE^Q:321-1841,H:43-549^100%ID^E:0^RecName: Full=DDB1- and CUL4-associated factor 11;^Eukaryota; Metazoa; Chordata; Craniata; Vertebrata; Euteleostomi; Mammalia; Eutheria; Euarchontoglires; Glires; Rodentia; Myomorpha; Muroidea; Muridae; Murinae; Mus; Mus	ENSMUST00000117236.p1	DCA11_MOUSE^DCA11_MOUSE^Q:1-549,H:1-549^100%ID^E:0^RecName: Full=DDB1- and CUL4-associated factor 11;^Eukaryota; Metazoa; Chordata; Craniata; Vertebrata; Euteleostomi; Mammalia; Eutheria; Euarchontoglires; Glires; Rodentia; Myomorpha; Muroidea; Muridae; Murinae; Mus; Mus	PF00400.32^WD40^WD domain, G-beta repeat^298-336^E:0.0089`PF00400.32^WD40^WD domain, G-beta repeat^346-383^E:0.00071`PF00400.32^WD40^WD domain, G-beta repeat^475-510^E:5.1e-05	ENOG410XP4W^ddb1 and cul4 associated factor 11	KEGG:mmu:28199`KO:K11801	GO:0080008^cellular_component^Cul4-RING E3 ubiquitin ligase complex`GO:0005654^cellular_component^nucleoplasm`GO:0043161^biological_process^proteasome-mediated ubiquitin-dependent protein catabolic process`GO:0016567^biological_process^protein ubiquitination	GO:0005515^molecular_function^protein binding	Coding	0.992882	coding	COD	7.76279	0.620413	11.4291	0.929064	11.1022	0.934871	25.6581	0.809494	0.105221	0.012207	8.08832	0.561548	13.41	1.07461	3.47409	0.272563	0.295444	0.020197	0.996989	0.438869	0.005138	0.000591	9.47114	0.80672
MSTRG.21294.1	MSTRG.21294	NA	2	+	153270340	153274035	1	3696	.	.	.	.	.	.	.	.	Noncoding	2.62e-13	noncoding	ncRNAs	13.0682	1.04442	10.0001	0.812907	7.22832	0.608668	51.7733	1.63341	12.0368	1.39648	19.7902	1.37397	3.88691	0.311477	4.79867	0.376484	8.15275	0.557332	0.784767	0.34545	0.854843	0.098336	1.21402	0.103406
ENSMUST00000167458	ENSMUSG00000002996	Hbp1	12	-	31929383	31950223	9	2733	HBP1_MOUSE^HBP1_MOUSE^Q:44-1441,H:1-466^99.785%ID^E:0^RecName: Full=HMG box-containing protein 1;^Eukaryota; Metazoa; Chordata; Craniata; Vertebrata; Euteleostomi; Mammalia; Eutheria; Euarchontoglires; Glires; Rodentia; Myomorpha; Muroidea; Muridae; Murinae; Mus; Mus	ENSMUST00000167458.p1	HBP1_MOUSE^HBP1_MOUSE^Q:15-478,H:1-464^100%ID^E:0^RecName: Full=HMG box-containing protein 1;^Eukaryota; Metazoa; Chordata; Craniata; Vertebrata; Euteleostomi; Mammalia; Eutheria; Euarchontoglires; Glires; Rodentia; Myomorpha; Muroidea; Muridae; Murinae; Mus; Mus	PF08517.12^AXH^Ataxin-1 and HBP1 module (AXH)^229-353^E:2e-34	ENOG410XPPV^HMG-box transcription factor 1	KEGG:mmu:73389`KO:K21644	GO:0016607^cellular_component^nuclear speck`GO:0005654^cellular_component^nucleoplasm`GO:0001227^molecular_function^DNA-binding transcription repressor activity, RNA polymerase II-specific`GO:0003723^molecular_function^RNA binding`GO:0000978^molecular_function^RNA polymerase II proximal promoter sequence-specific DNA binding`GO:0032369^biological_process^negative regulation of lipid transport`GO:…	GO:0003723^molecular_function^RNA binding`GO:0005515^molecular_function^protein binding	Coding	0.181108	coding	COD	12.9982	1.03883	10.4312	0.847948	6.86819	0.578343	46.1933	1.45737	2.35652	0.273398	20.3869	1.4154	5.97758	0.479014	3.51955	0.276129	4.01175	0.274248	0.308482	0.135792	0.360294	0.041446	1.8602	0.158446
ENSMUST00000030826	ENSMUSG00000028976	Slc2a5	4	+	150119283	150144169	14	3158	GTR5_MOUSE^GTR5_MOUSE^Q:715-2217,H:1-501^100%ID^E:0^RecName: Full=Solute carrier family 2, facilitated glucose transporter member 5;^Eukaryota; Metazoa; Chordata; Craniata; Vertebrata; Euteleostomi; Mammalia; Eutheria; Euarchontoglires; Glires; Rodentia; Myomorpha; Muroidea; Muridae; Murinae; Mus; Mus	ENSMUST00000030826.p1	GTR5_MOUSE^GTR5_MOUSE^Q:1-501,H:1-501^100%ID^E:0^RecName: Full=Solute carrier family 2, facilitated glucose transporter member 5;^Eukaryota; Metazoa; Chordata; Craniata; Vertebrata; Euteleostomi; Mammalia; Eutheria; Euarchontoglires; Glires; Rodentia; Myomorpha; Muroidea; Muridae; Murinae; Mus; Mus	PF00083.24^Sugar_tr^Sugar (and other) transporter^20-474^E:1.3e-136`PF07690.16^MFS_1^Major Facilitator Superfamily^21-396^E:9.6e-19	COG0477^major facilitator Superfamily	KEGG:mmu:56485`KO:K08143	GO:0016324^cellular_component^apical plasma membrane`GO:0005887^cellular_component^integral component of plasma membrane`GO:0016020^cellular_component^membrane`GO:0042383^cellular_component^sarcolemma`GO:0070061^molecular_function^fructose binding`GO:0005353^molecular_function^fructose transmembrane transporter activity`GO:0005355^molecular_function^glucose transmembrane transporter activity`GO:0…	GO:0022857^molecular_function^transmembrane transporter activity`GO:0055085^biological_process^transmembrane transport`GO:0016021^cellular_component^integral component of membrane	Coding	0.0525259	coding	COD	8.57437	0.685275	13.1752	1.07101	4.74843	0.399847	691.155	21.8054	86.0273	9.98067	237.534	16.4913	1754.93	140.631	1691.35	132.697	1740.12	118.957	409.991	180.476	1993.79	229.353	2616.95	222.903
ENSMUST00000050658	MSTRG.9542	Spz1	13	-	92574636	92576172	1	1537	SPZ1_MOUSE^SPZ1_MOUSE^Q:207-1340,H:1-378^100%ID^E:0^RecName: Full=Spermatogenic leucine zipper protein 1;^Eukaryota; Metazoa; Chordata; Craniata; Vertebrata; Euteleostomi; Mammalia; Eutheria; Euarchontoglires; Glires; Rodentia; Myomorpha; Muroidea; Muridae; Murinae; Mus; Mus	ENSMUST00000050658.p1	SPZ1_MOUSE^SPZ1_MOUSE^Q:1-378,H:1-378^100%ID^E:0^RecName: Full=Spermatogenic leucine zipper protein 1;^Eukaryota; Metazoa; Chordata; Craniata; Vertebrata; Euteleostomi; Mammalia; Eutheria; Euarchontoglires; Glires; Rodentia; Myomorpha; Muroidea; Muridae; Murinae; Mus; Mus	.	ENOG411141P^spermatogenic leucine zipper 1	KEGG:mmu:79401`KO:K17482	GO:0005737^cellular_component^cytoplasm`GO:0005634^cellular_component^nucleus`GO:0003677^molecular_function^DNA binding`GO:0003700^molecular_function^DNA-binding transcription factor activity	.	Coding	0.996282	coding	COD	8.06571	0.644622	4.35329	0.353877	2.82628	0.23799	17.2998	0.545797	10.3663	1.20267	83.5807	5.80276	19.0839	1.52929	22.1939	1.74124	20.3114	1.38851	422.575	186.015	2117.98	243.639	2441.96	207.998
ENSMUST00000034650	ENSMUSG00000032135	Mcam	9	+	44134562	44142727	16	2989	MUC18_MOUSE^MUC18_MOUSE^Q:129-2072,H:1-648^100%ID^E:0^RecName: Full=Cell surface glycoprotein MUC18;^Eukaryota; Metazoa; Chordata; Craniata; Vertebrata; Euteleostomi; Mammalia; Eutheria; Euarchontoglires; Glires; Rodentia; Myomorpha; Muroidea; Muridae; Murinae; Mus; Mus	ENSMUST00000034650.p1	MUC18_MOUSE^MUC18_MOUSE^Q:1-648,H:1-648^100%ID^E:0^RecName: Full=Cell surface glycoprotein MUC18;^Eukaryota; Metazoa; Chordata; Craniata; Vertebrata; Euteleostomi; Mammalia; Eutheria; Euarchontoglires; Glires; Rodentia; Myomorpha; Muroidea; Muridae; Murinae; Mus; Mus	PF07686.17^V-set^Immunoglobulin V-set domain^34-122^E:4e-06`PF08205.12^C2-set_2^CD80-like C2-set immunoglobulin domain^141-236^E:4e-18`PF13927.6^Ig_3^Immunoglobulin domain^264-323^E:5.1e-08`PF13927.6^Ig_3^Immunoglobulin domain^348-412^E:9.7e-10`PF13895.6^Ig_2^Immunoglobulin domain^350-422^E:8.8e-07`PF00047.25^ig^Immunoglobulin domain^353-415^E:2.2e-07`PF07679.16^I-set^Immunoglobulin I-set domain^…	ENOG4110RPG^Melanoma cell adhesion molecule	KEGG:mmu:84004`KO:K06534	GO:0009897^cellular_component^external side of plasma membrane`GO:0005615^cellular_component^extracellular space`GO:0016021^cellular_component^integral component of membrane`GO:0005634^cellular_component^nucleus`GO:0005886^cellular_component^plasma membrane`GO:0001525^biological_process^angiogenesis`GO:0007155^biological_process^cell adhesion`GO:0003094^biological_process^glomerular filtration`GO…	.	Coding	0.997235	coding	COD	9.87588	0.789293	6.92841	0.563207	13.5002	1.1368	252.299	7.95985	22.0644	2.55986	88.713	6.15909	13.4741	1.07975	10.4842	0.822547	9.69865	0.663011	2.19748	0.967317	1.33192	0.153216	0.88603	0.075469
MSTRG.16168.18	MSTRG.16168	Ranbp3	17	+	56673246	56712739	12	5264	RANB3_MOUSE^RANB3_MOUSE^Q:424-954,H:27-256^76.957%ID^E:2.73e-102^RecName: Full=Ran-binding protein 3;^Eukaryota; Metazoa; Chordata; Craniata; Vertebrata; Euteleostomi; Mammalia; Eutheria; Euarchontoglires; Glires; Rodentia; Myomorpha; Muroidea; Muridae; Murinae; Mus; Mus`RANB3_MOUSE^RANB3_MOUSE^Q:2915-3421,H:323-491^99.408%ID^E:4.8e-92^RecName: Full=Ran-binding protein 3;^Eukaryota; Metazoa; Chor…	MSTRG.16168.18.p1	RANB3_MOUSE^RANB3_MOUSE^Q:94-270,H:27-256^76.957%ID^E:1.13e-113^RecName: Full=Ran-binding protein 3;^Eukaryota; Metazoa; Chordata; Craniata; Vertebrata; Euteleostomi; Mammalia; Eutheria; Euarchontoglires; Glires; Rodentia; Myomorpha; Muroidea; Muridae; Murinae; Mus; Mus	.	ENOG4111NCK^RAN binding protein	KEGG:mmu:71810`KO:K15304	GO:0005737^cellular_component^cytoplasm`GO:0005643^cellular_component^nuclear pore`GO:0005654^cellular_component^nucleoplasm`GO:0005634^cellular_component^nucleus`GO:0070412^molecular_function^R-SMAD binding`GO:0008536^molecular_function^Ran GTPase binding`GO:0043547^biological_process^positive regulation of GTPase activity`GO:0006611^biological_process^protein export from nucleus	.	Coding	2.22e-16	coding	COD	10.2083	0.815861	9.2679	0.753383	10.8296	0.911918	59.375	1.87324	9.76393	1.13279	16.7301	1.16152	25.7634	2.06455	16.3149	1.28	21.589	1.47585	0.477759	0.210307	6.23493	0.717228	15.6731	1.33498
ENSMUST00000032473	ENSMUSG00000054072	Iigp1	18	+	60376029	60392627	3	3121	IIGP1_MOUSE^IIGP1_MOUSE^Q:306-1544,H:1-413^100%ID^E:0^RecName: Full=Interferon-inducible GTPase 1;^Eukaryota; Metazoa; Chordata; Craniata; Vertebrata; Euteleostomi; Mammalia; Eutheria; Euarchontoglires; Glires; Rodentia; Myomorpha; Muroidea; Muridae; Murinae; Mus; Mus	ENSMUST00000032473.p1	IIGP1_MOUSE^IIGP1_MOUSE^Q:1-413,H:1-413^100%ID^E:0^RecName: Full=Interferon-inducible GTPase 1;^Eukaryota; Metazoa; Chordata; Craniata; Vertebrata; Euteleostomi; Mammalia; Eutheria; Euarchontoglires; Glires; Rodentia; Myomorpha; Muroidea; Muridae; Murinae; Mus; Mus	PF05049.13^IIGP^Interferon-inducible GTPase (IIGP)^35-409^E:9.1e-179`PF01926.23^MMR_HSR1^50S ribosome-binding GTPase^71-181^E:1.5e-06	ENOG41125KF^Immunity-related GTPase family	KEGG:mmu:60440	GO:0005789^cellular_component^endoplasmic reticulum membrane`GO:0032580^cellular_component^Golgi cisterna membrane`GO:0031965^cellular_component^nuclear membrane`GO:0020005^cellular_component^symbiont-containing vacuole membrane`GO:0019003^molecular_function^GDP binding`GO:0005525^molecular_function^GTP binding`GO:0003924^molecular_function^GTPase activity`GO:0042802^molecular_function^identical …	GO:0005525^molecular_function^GTP binding`GO:0016020^cellular_component^membrane	Coding	0.000412139	coding	COD	7.71574	0.616653	9.58362	0.779048	13.0078	1.09534	4.45146	0.14044	0.158283	0.018364	2.04042	0.141661	0.399872	0.032044	0.619032	0.048567	0	0	0.17943	0.078984	0.314643	0.036195	1.22076	0.103981
ENSMUST00000223297	MSTRG.9565	Gm6109	13	+	93448488	93448835	1	348	RL30_RAT^RL30_RAT^Q:1-345,H:1-115^93.043%ID^E:1.2e-75^RecName: Full=60S ribosomal protein L30;^Eukaryota; Metazoa; Chordata; Craniata; Vertebrata; Euteleostomi; Mammalia; Eutheria; Euarchontoglires; Glires; Rodentia; Myomorpha; Muroidea; Muridae; Murinae; Rattus	ENSMUST00000223297.p1	RL30_RAT^RL30_RAT^Q:1-115,H:1-115^93.043%ID^E:1.08e-75^RecName: Full=60S ribosomal protein L30;^Eukaryota; Metazoa; Chordata; Craniata; Vertebrata; Euteleostomi; Mammalia; Eutheria; Euarchontoglires; Glires; Rodentia; Myomorpha; Muroidea; Muridae; Murinae; Rattus	PF01248.26^Ribosomal_L7Ae^Ribosomal protein L7Ae/L30e/S12e/Gadd45 family^13-105^E:1.2e-22	COG1911^(ribosomal) protein	KEGG:rno:100362027`KEGG:rno:64640`KO:K02908	GO:0005829^cellular_component^cytosol`GO:0022625^cellular_component^cytosolic large ribosomal subunit`GO:0005634^cellular_component^nucleus`GO:0042788^cellular_component^polysomal ribosome`GO:0014069^cellular_component^postsynaptic density`GO:0005840^cellular_component^ribosome`GO:0003723^molecular_function^RNA binding`GO:0035368^molecular_function^selenocysteine insertion sequence binding`GO:000…	.	Coding	0.969596	coding	COD	15.8808	1.26922	6.12917	0.498237	8.29727	0.69868	10.8911	0.343606	5.66619	0.657377	10.5648	0.733483	6.12471	0.490804	9.92778	0.778893	9.07854	0.62062	3.24138	1.42684	1.26581	0.14561	4.36897	0.372134
ENSMUST00000110717	MSTRG.29090	Ankrd61	5	-	143890741	143895067	3	1498	ANR61_MOUSE^ANR61_MOUSE^Q:84-1340,H:1-419^100%ID^E:0^RecName: Full=Ankyrin repeat domain-containing protein 61;^Eukaryota; Metazoa; Chordata; Craniata; Vertebrata; Euteleostomi; Mammalia; Eutheria; Euarchontoglires; Glires; Rodentia; Myomorpha; Muroidea; Muridae; Murinae; Mus; Mus	ENSMUST00000110717.p1	ANR61_MOUSE^ANR61_MOUSE^Q:1-421,H:1-421^100%ID^E:0^RecName: Full=Ankyrin repeat domain-containing protein 61;^Eukaryota; Metazoa; Chordata; Craniata; Vertebrata; Euteleostomi; Mammalia; Eutheria; Euarchontoglires; Glires; Rodentia; Myomorpha; Muroidea; Muridae; Murinae; Mus; Mus	PF13637.6^Ank_4^Ankyrin repeats (many copies)^169-220^E:1.4e-09`PF00023.30^Ank^Ankyrin repeat^201-227^E:0.0019`PF00023.30^Ank^Ankyrin repeat^234-274^E:0.016`PF12796.7^Ank_2^Ankyrin repeats (3 copies)^254-328^E:4.1e-08`PF13637.6^Ank_4^Ankyrin repeats (many copies)^258-297^E:8e-09`PF13606.6^Ank_3^Ankyrin repeat^276-305^E:0.00022`PF00023.30^Ank^Ankyrin repeat^277-307^E:4.3e-05	COG0666^Ankyrin Repeat	KEGG:mmu:66729	GO:0003677^molecular_function^DNA binding	GO:0005515^molecular_function^protein binding	Coding	0.999672	coding	COD	8.16511	0.652566	7.65154	0.62199	5.7996	0.488361	4.29169	0.1354	3.82173	0.443388	97.4221	6.76373	8.21996	0.658706	6.94393	0.544792	10.2373	0.699836	459.193	202.134	1956.12	225.02	2532.13	215.679
ENSMUST00000097348	MSTRG.15748	BC051142	17	+	34398841	34460734	20	1732	.	ENSMUST00000097348.p1	.	.	.	.	.	.	Coding	0.977621	coding	COD	0	0	0	0	0	0	959.68	30.2772	237.744	27.5825	381.399	26.4794	1416.99	113.551	1769.97	138.865	2041.6	139.567	450.1	198.132	1884.07	216.731	2604.54	221.846
MSTRG.34951.13	MSTRG.34951	Papd5	8	+	88231183	88231962	2	758	.	.	.	.	.	.	.	.	Noncoding	0.00988838	noncoding	ncRNAs	19.1007	1.52656	7.37687	0.599662	3.83146	0.322632	46.6935	1.47315	13.8417	1.60588	22.2876	1.54736	15.1236	1.21193	5.68717	0.446192	13.9875	0.9562	2.62162	1.15403	16.8062	1.93328	26.0504	2.21889
ENSMUST00000027959	ENSMUSG00000026649	Cfap126	1	+	171121661	171126967	6	1034	FLTOP_MOUSE^FLTOP_MOUSE^Q:283-849,H:1-189^100%ID^E:7.37e-104^RecName: Full=Protein Flattop {ECO:0000305};^Eukaryota; Metazoa; Chordata; Craniata; Vertebrata; Euteleostomi; Mammalia; Eutheria; Euarchontoglires; Glires; Rodentia; Myomorpha; Muroidea; Muridae; Murinae; Mus; Mus	ENSMUST00000027959.p1	FLTOP_MOUSE^FLTOP_MOUSE^Q:1-189,H:1-189^100%ID^E:1.43e-137^RecName: Full=Protein Flattop {ECO:0000305};^Eukaryota; Metazoa; Chordata; Craniata; Vertebrata; Euteleostomi; Mammalia; Eutheria; Euarchontoglires; Glires; Rodentia; Myomorpha; Muroidea; Muridae; Murinae; Mus; Mus	.	ENOG41129F8^chromosome 1 open reading frame 192	KEGG:mmu:75472	GO:0016324^cellular_component^apical plasma membrane`GO:0036064^cellular_component^ciliary basal body`GO:0005929^cellular_component^cilium`GO:0005737^cellular_component^cytoplasm`GO:0044782^biological_process^cilium organization	.	Coding	0.652208	coding	COD	17.9009	1.43066	2.31782	0.188414	9.57851	0.806568	47.2195	1.48974	0	0	67.552	4.68994	381.024	30.5333	556.418	43.6543	318.259	21.7566	696.57	306.626	1499.63	172.509	2733.48	232.829
ENSMUST00000092849	ENSMUSG00000020697	Lig3	11	+	82781108	82802862	20	4560	DNLI3_MOUSE^DNLI3_MOUSE^Q:174-3209,H:1-1015^99.704%ID^E:0^RecName: Full=DNA ligase 3;^Eukaryota; Metazoa; Chordata; Craniata; Vertebrata; Euteleostomi; Mammalia; Eutheria; Euarchontoglires; Glires; Rodentia; Myomorpha; Muroidea; Muridae; Murinae; Mus; Mus	ENSMUST00000092849.p1	DNLI3_MOUSE^DNLI3_MOUSE^Q:1-1012,H:1-1015^99.704%ID^E:0^RecName: Full=DNA ligase 3;^Eukaryota; Metazoa; Chordata; Craniata; Vertebrata; Euteleostomi; Mammalia; Eutheria; Euarchontoglires; Glires; Rodentia; Myomorpha; Muroidea; Muridae; Murinae; Mus; Mus	PF00645.18^zf-PARP^Poly(ADP-ribose) polymerase and DNA-Ligase Zn-finger region^97-182^E:3.5e-23`PF04675.14^DNA_ligase_A_N^DNA ligase N terminus^266-435^E:8.7e-32`PF01068.21^DNA_ligase_A_M^ATP dependent DNA ligase domain^485-679^E:3.3e-62`PF04679.15^DNA_ligase_A_C^ATP dependent DNA ligase C terminal region^707-816^E:2.1e-18`PF16759.5^LIG3_BRCT^DNA ligase 3 BRCT domain^937-1007^E:5.7e-26`PF16589.5^…	COG1793^DNA ligase	.	GO:0000794^cellular_component^condensed nuclear chromosome`GO:0005737^cellular_component^cytoplasm`GO:0070421^cellular_component^DNA ligase III-XRCC1 complex`GO:0005739^cellular_component^mitochondrion`GO:0005654^cellular_component^nucleoplasm`GO:0005634^cellular_component^nucleus`GO:0000795^cellular_component^synaptonemal complex`GO:0005524^molecular_function^ATP binding`GO:0003677^molecular_fun…	GO:0003677^molecular_function^DNA binding`GO:0008270^molecular_function^zinc ion binding`GO:0003910^molecular_function^DNA ligase (ATP) activity`GO:0006281^biological_process^DNA repair`GO:0006310^biological_process^DNA recombination`GO:0005524^molecular_function^ATP binding	Coding	0.999919	coding	COD	17.1361	1.36954	3.64847	0.296582	9.52478	0.802043	4.0339	0.127267	6.07095	0.704337	44.5741	3.09465	4.52516	0.362624	4.54354	0.356467	4.25703	0.291016	3.76112	1.65562	31.163	3.5848	5.06729	0.431614
MSTRG.16068.7	MSTRG.16068	Daam2	17	-	49476176	49509916	15	2362	DAAM2_HUMAN^DAAM2_HUMAN^Q:162-2108,H:1-657^88.432%ID^E:0^RecName: Full=Disheveled-associated activator of morphogenesis 2;^Eukaryota; Metazoa; Chordata; Craniata; Vertebrata; Euteleostomi; Mammalia; Eutheria; Euarchontoglires; Primates; Haplorrhini; Catarrhini; Hominidae; Homo	MSTRG.16068.7.p1	DAAM2_MOUSE^DAAM2_MOUSE^Q:1-644,H:1-652^98.62%ID^E:0^RecName: Full=Disheveled-associated activator of morphogenesis 2 {ECO:0000303|PubMed:15533824};^Eukaryota; Metazoa; Chordata; Craniata; Vertebrata; Euteleostomi; Mammalia; Eutheria; Euarchontoglires; Glires; Rodentia; Myomorpha; Muroidea; Muridae; Murinae; Mus; Mus	PF06371.13^Drf_GBD^Diaphanous GTPase-binding Domain^43-228^E:1.4e-48`PF06367.16^Drf_FH3^Diaphanous FH3 Domain^231-434^E:2.4e-60`PF02181.23^FH2^Formin Homology 2 Domain^588-643^E:3.8e-10	ENOG410XT5Z^actin cytoskeleton organization	KEGG:mmu:76441`KO:K04512	GO:0003779^molecular_function^actin binding`GO:0017048^molecular_function^Rho GTPase binding`GO:0030036^biological_process^actin cytoskeleton organization`GO:0007368^biological_process^determination of left/right symmetry`GO:0021516^biological_process^dorsal spinal cord development`GO:0048715^biological_process^negative regulation of oligodendrocyte differentiation`GO:0090263^biological_process^p…	GO:0003779^molecular_function^actin binding`GO:0017048^molecular_function^Rho GTPase binding`GO:0030036^biological_process^actin cytoskeleton organization`GO:0016043^biological_process^cellular component organization	Coding	1	coding	COD	11.4934	0.918572	6.5413	0.53174	12.2758	1.03369	5.16843	0.16306	7.45954	0.865438	6.08283	0.422313	0.610977	0.048961	0	0	3.90922	0.267239	0	0	0	0	0	0
ENSMUST00000027299	MSTRG.304	Prss39	1	+	34498410	34503063	5	1267	PRS39_MOUSE^PRS39_MOUSE^Q:48-1148,H:1-367^100%ID^E:0^RecName: Full=Inactive serine protease 39;^Eukaryota; Metazoa; Chordata; Craniata; Vertebrata; Euteleostomi; Mammalia; Eutheria; Euarchontoglires; Glires; Rodentia; Myomorpha; Muroidea; Muridae; Murinae; Mus; Mus	ENSMUST00000027299.p1	PRS39_MOUSE^PRS39_MOUSE^Q:1-367,H:1-367^100%ID^E:0^RecName: Full=Inactive serine protease 39;^Eukaryota; Metazoa; Chordata; Craniata; Vertebrata; Euteleostomi; Mammalia; Eutheria; Euarchontoglires; Glires; Rodentia; Myomorpha; Muroidea; Muridae; Murinae; Mus; Mus	PF00089.26^Trypsin^Trypsin^68-307^E:4.5e-51`PF09342.11^DUF1986^Domain of unknown function (DUF1986)^79-192^E:1.3e-10	COG5640^protease	KEGG:mmu:21755	GO:0001669^cellular_component^acrosomal vesicle`GO:0005615^cellular_component^extracellular space`GO:0004252^molecular_function^serine-type endopeptidase activity`GO:0006508^biological_process^proteolysis	GO:0004252^molecular_function^serine-type endopeptidase activity`GO:0006508^biological_process^proteolysis	Coding	0.999372	coding	COD	10.5169	0.840521	12.8161	1.04182	5.235	0.440818	275.914	8.70488	22.8725	2.65361	154.546	10.7297	624.101	50.0123	742.914	58.286	544.174	37.2004	325.811	143.42	1772.24	203.867	2774.25	236.301
ENSMUST00000046223	MSTRG.6476	Abca8a	11	-	110025636	110095937	39	5614	ABC8A_MOUSE^ABC8A_MOUSE^Q:82-4938,H:1-1620^98.462%ID^E:0^RecName: Full=ATP-binding cassette sub-family A member 8-A;^Eukaryota; Metazoa; Chordata; Craniata; Vertebrata; Euteleostomi; Mammalia; Eutheria; Euarchontoglires; Glires; Rodentia; Myomorpha; Muroidea; Muridae; Murinae; Mus; Mus	ENSMUST00000046223.p1	ABC8A_MOUSE^ABC8A_MOUSE^Q:28-1646,H:1-1620^98.462%ID^E:0^RecName: Full=ATP-binding cassette sub-family A member 8-A;^Eukaryota; Metazoa; Chordata; Craniata; Vertebrata; Euteleostomi; Mammalia; Eutheria; Euarchontoglires; Glires; Rodentia; Myomorpha; Muroidea; Muridae; Murinae; Mus; Mus	PF12698.7^ABC2_membrane_3^ABC-2 family transporter protein^59-443^E:1.2e-23`PF00005.27^ABC_tran^ABC transporter^523-669^E:1.4e-30`PF13304.6^AAA_21^AAA domain, putative AbiEii toxin, Type IV TA system^595-696^E:1.3e-08`PF12698.7^ABC2_membrane_3^ABC-2 family transporter protein^951-1183^E:1e-12`PF00005.27^ABC_tran^ABC transporter^1332-1470^E:3.2e-27	COG1131^(ABC) transporter	KEGG:mmu:217258`KO:K05650	GO:0016021^cellular_component^integral component of membrane`GO:0043231^cellular_component^intracellular membrane-bounded organelle`GO:0005886^cellular_component^plasma membrane`GO:0005524^molecular_function^ATP binding`GO:0042626^molecular_function^ATPase-coupled transmembrane transporter activity`GO:0005319^molecular_function^lipid transporter activity`GO:0006869^biological_process^lipid transp…	GO:0005524^molecular_function^ATP binding`GO:0016887^molecular_function^ATPase activity	Coding	1	coding	COD	1.96033	0.156672	13.4383	1.0924	14.9128	1.25575	0	0	0	0	0	0	0	0	0	0	0	0	0.0804	0.035392	0.379009	0.043599	0.16775	0.014288
ENSMUST00000031145	MSTRG.27765	Pdcl2	5	-	76312127	76331156	6	1181	PDCL2_MOUSE^PDCL2_MOUSE^Q:139-858,H:1-240^100%ID^E:7.12e-137^RecName: Full=Phosducin-like protein 2;^Eukaryota; Metazoa; Chordata; Craniata; Vertebrata; Euteleostomi; Mammalia; Eutheria; Euarchontoglires; Glires; Rodentia; Myomorpha; Muroidea; Muridae; Murinae; Mus; Mus	ENSMUST00000031145.p1	PDCL2_MOUSE^PDCL2_MOUSE^Q:1-240,H:1-240^100%ID^E:4.13e-178^RecName: Full=Phosducin-like protein 2;^Eukaryota; Metazoa; Chordata; Craniata; Vertebrata; Euteleostomi; Mammalia; Eutheria; Euarchontoglires; Glires; Rodentia; Myomorpha; Muroidea; Muridae; Murinae; Mus; Mus	PF02114.16^Phosducin^Phosducin^37-201^E:2.9e-17	ENOG4111H24^Phosducinlike	KEGG:mmu:79455	.	.	Coding	0.819631	coding	COD	11.436	0.913978	11.3206	0.920246	5.80692	0.488978	778.846	24.572	224.532	26.0496	316.925	22.0031	1194.54	95.7244	1487.45	116.699	1428.97	97.6858	418.034	184.016	2001.93	230.289	2395.47	204.038
ENSMUST00000192726	ENSMUSG00000040843	Tiprl	1	-	165215582	165216527	1	946	TIPRL_MOUSE^TIPRL_MOUSE^Q:648-785,H:226-271^100%ID^E:2.21e-22^RecName: Full=TIP41-like protein;^Eukaryota; Metazoa; Chordata; Craniata; Vertebrata; Euteleostomi; Mammalia; Eutheria; Euarchontoglires; Glires; Rodentia; Myomorpha; Muroidea; Muridae; Murinae; Mus; Mus	.	.	.	ENOG410XT96^TIP41, TOR signaling pathway regulator-like (S. cerevisiae)	KEGG:mmu:226591`KO:K17607	GO:0005829^cellular_component^cytosol`GO:0000077^biological_process^DNA damage checkpoint`GO:0032515^biological_process^negative regulation of phosphoprotein phosphatase activity`GO:0007165^biological_process^signal transduction`GO:0031929^biological_process^TOR signaling	.	Noncoding	0.00157444	noncoding	ncRNAs	16.4826	1.31731	5.18592	0.421561	8.64349	0.727834	10.0305	0.316456	2.4455	0.28372	8.15046	0.565862	9.94362	0.796832	13.7851	1.08152	17.03	1.16419	4.58797	2.0196	9.27861	1.06735	22.8497	1.94626
MSTRG.16633.1	MSTRG.16633	NA	18	+	4404991	4406205	1	1215	LORF2_MOUSE^LORF2_MOUSE^Q:916-734,H:989-1050^53.226%ID^E:1.45e-09^RecName: Full=LINE-1 retrotransposable element ORF2 protein;^Eukaryota; Metazoa; Chordata; Craniata; Vertebrata; Euteleostomi; Mammalia; Eutheria; Euarchontoglires; Glires; Rodentia; Myomorpha; Muroidea; Muridae; Murinae; Mus; Mus`LORF2_MOUSE^LORF2_MOUSE^Q:965-912,H:973-990^55.556%ID^E:1.45e-09^RecName: Full=LINE-1 retrotransposabl…	.	.	.	ENOG41120A8^NA	.	GO:0004519^molecular_function^endonuclease activity`GO:0046872^molecular_function^metal ion binding`GO:0003964^molecular_function^RNA-directed DNA polymerase activity`GO:0006310^biological_process^DNA recombination	.	Noncoding	0.000118234	noncoding	ncRNAs	10.7309	0.857625	12.8387	1.04365	6.74403	0.567888	34.7407	1.09604	6.08313	0.70575	17.3037	1.20135	5.74074	0.460034	7.04362	0.552614	10.3975	0.710788	1.14074	0.502148	1.9144	0.220221	1.46914	0.125136
MSTRG.18933.1	MSTRG.18933	NA	19	-	60216085	60217192	2	1063	.	.	.	.	.	.	.	.	Noncoding	0.000142793	noncoding	ncRNAs	10.2446	0.818761	12.7545	1.0368	7.31515	0.615979	31.2963	0.987377	16.571	1.92253	11.3594	0.788647	9.49859	0.761169	12.3368	0.967894	33.8542	2.31431	7.10818	3.12898	20.1524	2.31821	40.7996	3.47518
ENSMUST00000140602	ENSMUSG00000019082	Slc25a22	7	-	141429749	141437827	9	3264	GHC1_MOUSE^GHC1_MOUSE^Q:1153-1905,H:71-323^91.304%ID^E:8.13e-129^RecName: Full=Mitochondrial glutamate carrier 1;^Eukaryota; Metazoa; Chordata; Craniata; Vertebrata; Euteleostomi; Mammalia; Eutheria; Euarchontoglires; Glires; Rodentia; Myomorpha; Muroidea; Muridae; Murinae; Mus; Mus`GHC1_MOUSE^GHC1_MOUSE^Q:414-707,H:1-98^100%ID^E:1.86e-57^RecName: Full=Mitochondrial glutamate carrier 1;^Eukaryota…	ENSMUST00000140602.p1	GHC1_MOUSE^GHC1_MOUSE^Q:1-217,H:107-323^100%ID^E:1.07e-157^RecName: Full=Mitochondrial glutamate carrier 1;^Eukaryota; Metazoa; Chordata; Craniata; Vertebrata; Euteleostomi; Mammalia; Eutheria; Euarchontoglires; Glires; Rodentia; Myomorpha; Muroidea; Muridae; Murinae; Mus; Mus	PF00153.27^Mito_carr^Mitochondrial carrier protein^2-106^E:7.7e-15`PF00153.27^Mito_carr^Mitochondrial carrier protein^117-200^E:4.9e-18	.	KEGG:mmu:68267`KO:K15107	GO:0016021^cellular_component^integral component of membrane`GO:0005743^cellular_component^mitochondrial inner membrane`GO:0005739^cellular_component^mitochondrion`GO:0015183^molecular_function^L-aspartate transmembrane transporter activity`GO:0005313^molecular_function^L-glutamate transmembrane transporter activity`GO:0015293^molecular_function^symporter activity`GO:0015810^biological_process^as…	.	Coding	1.1e-08	coding	COD	19.8955	1.59007	4.55692	0.37043	5.86217	0.49363	2.61056	0.082361	0.917884	0.106491	0.124104	0.008616	0.119184	0.009551	0.045671	0.003583	0.170413	0.01165	0	0	0.332299	0.038226	0.257139	0.021902
ENSMUST00000215111	MSTRG.36168	Ccdc84	9	-	44410774	44417986	8	820	CCD84_MOUSE^CCD84_MOUSE^Q:2-583,H:2-171^86.598%ID^E:6.97e-122^RecName: Full=Coiled-coil domain-containing protein 84;^Eukaryota; Metazoa; Chordata; Craniata; Vertebrata; Euteleostomi; Mammalia; Eutheria; Euarchontoglires; Glires; Rodentia; Myomorpha; Muroidea; Muridae; Murinae; Mus; Mus`CCD84_MOUSE^CCD84_MOUSE^Q:612-818,H:172-240^100%ID^E:6.97e-122^RecName: Full=Coiled-coil domain-containing prot…	.	.	.	ENOG410ZPSB^NA	KEGG:mmu:382073	.	.	Coding	0.440362	coding	ncRNAs	9.58942	0.766399	6.7848	0.551533	13.9405	1.17387	23.17	0.730997	0.063329	0.007347	3.90877	0.271374	4.4886	0.359694	4.95617	0.388841	10.4715	0.715847	0.265352	0.116806	1.39322	0.160267	0	0
ENSMUST00000035849	ENSMUSG00000033053	1700028P14Rik	19	-	23558760	23652812	6	868	CI135_MOUSE^CI135_MOUSE^Q:87-770,H:1-228^100%ID^E:1.87e-171^RecName: Full=Protein C9orf135 homolog;^Eukaryota; Metazoa; Chordata; Craniata; Vertebrata; Euteleostomi; Mammalia; Eutheria; Euarchontoglires; Glires; Rodentia; Myomorpha; Muroidea; Muridae; Murinae; Mus; Mus	ENSMUST00000035849.p1	CI135_MOUSE^CI135_MOUSE^Q:1-228,H:1-228^100%ID^E:1.56e-172^RecName: Full=Protein C9orf135 homolog;^Eukaryota; Metazoa; Chordata; Craniata; Vertebrata; Euteleostomi; Mammalia; Eutheria; Euarchontoglires; Glires; Rodentia; Myomorpha; Muroidea; Muridae; Murinae; Mus; Mus	PF15139.6^DUF4572^Domain of unknown function (DUF4572)^28-218^E:1.5e-85	ENOG410ZS6J^chromosome 9 open reading frame 135	KEGG:mmu:67483	GO:0005737^cellular_component^cytoplasm`GO:0016021^cellular_component^integral component of membrane`GO:0005886^cellular_component^plasma membrane	.	Coding	0.976359	coding	COD	4.96774	0.397029	5.45161	0.443159	6.00611	0.50575	115.025	3.62897	21.1935	2.45882	132.079	9.16989	205.411	16.4606	201.773	15.8303	267.325	18.2747	407.064	179.187	1987.78	228.662	2350.89	200.241
ENSMUST00000220326	MSTRG.3412	Atp8b3	10	-	80519673	80539124	27	3823	AT8B3_MOUSE^AT8B3_MOUSE^Q:120-2351,H:1-744^100%ID^E:0^RecName: Full=Phospholipid-transporting ATPase IK;^Eukaryota; Metazoa; Chordata; Craniata; Vertebrata; Euteleostomi; Mammalia; Eutheria; Euarchontoglires; Glires; Rodentia; Myomorpha; Muroidea; Muridae; Murinae; Mus; Mus`AT8B3_MOUSE^AT8B3_MOUSE^Q:2695-3624,H:1035-1335^94.194%ID^E:6.3e-166^RecName: Full=Phospholipid-transporting ATPase IK;^Euka…	ENSMUST00000220326.p1	AT8B3_MOUSE^AT8B3_MOUSE^Q:1-805,H:1-809^92.665%ID^E:0^RecName: Full=Phospholipid-transporting ATPase IK;^Eukaryota; Metazoa; Chordata; Craniata; Vertebrata; Euteleostomi; Mammalia; Eutheria; Euarchontoglires; Glires; Rodentia; Myomorpha; Muroidea; Muridae; Murinae; Mus; Mus	PF16209.5^PhoLip_ATPase_N^Phospholipid-translocating ATPase N-terminal^21-97^E:2.7e-26`PF00122.20^E1-E2_ATPase^E1-E2 ATPase^131-364^E:4.3e-07`PF13246.6^Cation_ATPase^Cation transport ATPase (P-type)^483-578^E:4.9e-11	COG0474^P-type atpase	KEGG:mmu:67331`KO:K01530	GO:0002080^cellular_component^acrosomal membrane`GO:0001669^cellular_component^acrosomal vesicle`GO:0005789^cellular_component^endoplasmic reticulum membrane`GO:0005794^cellular_component^Golgi apparatus`GO:0016021^cellular_component^integral component of membrane`GO:0005886^cellular_component^plasma membrane`GO:0005524^molecular_function^ATP binding`GO:0000287^molecular_function^magnesium ion bi…	.	Coding	0.999877	coding	COD	0	0	0	0	0	0	940.916	29.6852	0	0	0	0	1718.41	137.704	1086.22	85.2203	1577.89	107.867	330.349	145.418	1753.69	201.734	2657.99	226.399
ENSMUST00000088133	ENSMUSG00000096153	BC061195	NA	+	93183227	93183946	2	577	.	ENSMUST00000088133.p1	.	.	.	.	.	.	Noncoding	0.213667	noncoding	COD	6.73975	0.538649	0	0	4.51184	0.379924	15.7591	0.497188	10.0451	1.1654	91.3576	6.34269	7.68804	0.616081	8.99422	0.70565	9.40699	0.643073	414.159	182.311	1742.87	200.489	2582.54	219.972
MSTRG.3355.1	MSTRG.3355	NA	10	+	79767009	79771529	1	4521	.	MSTRG.3355.1.p3	.	.	.	.	.	.	Noncoding	2.22e-16	coding	COD	11.1462	0.89082	11.1955	0.91008	7.97337	0.671406	131.542	4.15005	43.6392	5.06292	60.7662	4.21882	42.1095	3.37444	47.891	3.75733	52.4886	3.58819	16.7909	7.39125	63.0874	7.25718	107.014	9.11507
ENSMUST00000073179	ENSMUSG00000073730	4933415F23Rik	1	-	23100473	23102253	1	1781	PP14B_RAT^PP14B_RAT^Q:23-481,H:1-147^75.163%ID^E:6.32e-51^RecName: Full=Protein phosphatase 1 regulatory subunit 14B;^Eukaryota; Metazoa; Chordata; Craniata; Vertebrata; Euteleostomi; Mammalia; Eutheria; Euarchontoglires; Glires; Rodentia; Myomorpha; Muroidea; Muridae; Murinae; Rattus	ENSMUST00000073179.p1	PP14B_RAT^PP14B_RAT^Q:1-153,H:1-147^74.51%ID^E:7.59e-57^RecName: Full=Protein phosphatase 1 regulatory subunit 14B;^Eukaryota; Metazoa; Chordata; Craniata; Vertebrata; Euteleostomi; Mammalia; Eutheria; Euarchontoglires; Glires; Rodentia; Myomorpha; Muroidea; Muridae; Murinae; Rattus	PF05361.12^PP1_inhibitor^PKC-activated protein phosphatase-1 inhibitor^49-147^E:1.7e-29	ENOG4111NI3^Protein phosphatase 1, regulatory (Inhibitor) subunit 14B	KEGG:rno:259225`KO:K17555	GO:0005737^cellular_component^cytoplasm`GO:0019212^molecular_function^phosphatase inhibitor activity`GO:0019888^molecular_function^protein phosphatase regulator activity`GO:0004865^molecular_function^protein serine/threonine phosphatase inhibitor activity`GO:0045087^biological_process^innate immune response`GO:0042325^biological_process^regulation of phosphorylation	GO:0042325^biological_process^regulation of phosphorylation`GO:0005737^cellular_component^cytoplasm	Coding	0.000817753	coding	COD	8.4012	0.671435	15.4172	1.25326	6.49691	0.547079	896.937	28.2977	159.72	18.5303	247.168	17.1602	1771.91	141.992	1656.4	129.954	1973.6	134.918	363.254	159.902	1524.61	175.382	1967.54	167.589
MSTRG.579.1	MSTRG.579	NA	1	+	57436611	57469678	2	1020	.	.	.	.	.	.	.	.	Noncoding	0.00103827	noncoding	ncRNAs	7.03431	0.562192	20.4676	1.66381	2.81372	0.236933	1.10588	0.03489	0	0	0	0	0.27451	0.021998	0	0	0	0	0	0	0	0	0	0
ENSMUST00000216178	MSTRG.35902	Tmem205	9	-	21921013	21921889	1	877	TM205_MOUSE^TM205_MOUSE^Q:571-843,H:99-189^100%ID^E:6.13e-42^RecName: Full=Transmembrane protein 205;^Eukaryota; Metazoa; Chordata; Craniata; Vertebrata; Euteleostomi; Mammalia; Eutheria; Euarchontoglires; Glires; Rodentia; Myomorpha; Muroidea; Muridae; Murinae; Mus; Mus	ENSMUST00000216178.p1	TM205_MOUSE^TM205_MOUSE^Q:33-123,H:99-189^100%ID^E:5.94e-62^RecName: Full=Transmembrane protein 205;^Eukaryota; Metazoa; Chordata; Craniata; Vertebrata; Euteleostomi; Mammalia; Eutheria; Euarchontoglires; Glires; Rodentia; Myomorpha; Muroidea; Muridae; Murinae; Mus; Mus	.	ENOG4111HFX^Transmembrane protein 205	KEGG:mmu:235043	GO:0016021^cellular_component^integral component of membrane	.	Coding	0.315139	coding	COD	18.077	1.44474	7.63606	0.620732	4.60322	0.387619	8.74482	0.275893	0.43251	0.050179	0.497888	0.034567	1.85533	0.148677	4.20449	0.329867	1.16181	0.079422	1.38139	0.608081	6.92711	0.796852	8.19475	0.698002
MSTRG.30023.1	MSTRG.30023	Nt5c3	6	-	56882327	56923890	9	3545	5NT3A_MOUSE^5NT3A_MOUSE^Q:2448-2912,H:177-331^99.355%ID^E:2.95e-96^RecName: Full=Cytosolic 5'-nucleotidase 3A {ECO:0000305|PubMed:16672222};^Eukaryota; Metazoa; Chordata; Craniata; Vertebrata; Euteleostomi; Mammalia; Eutheria; Euarchontoglires; Glires; Rodentia; Myomorpha; Muroidea; Muridae; Murinae; Mus; Mus`5NT3A_MOUSE^5NT3A_MOUSE^Q:263-658,H:46-177^100%ID^E:3.2e-84^RecName: Full=Cytosolic 5'-n…	MSTRG.30023.1.p3	5NT3A_MOUSE^5NT3A_MOUSE^Q:1-106,H:226-331^100%ID^E:1.39e-69^RecName: Full=Cytosolic 5'-nucleotidase 3A {ECO:0000305|PubMed:16672222};^Eukaryota; Metazoa; Chordata; Craniata; Vertebrata; Euteleostomi; Mammalia; Eutheria; Euarchontoglires; Glires; Rodentia; Myomorpha; Muroidea; Muridae; Murinae; Mus; Mus	PF05822.12^UMPH-1^Pyrimidine 5'-nucleotidase (UMPH-1)^1-104^E:8.2e-47	ENOG410ZQJ8^5'-nucleotidase, cytosolic	KEGG:mmu:107569`KO:K01081	GO:0005737^cellular_component^cytoplasm`GO:0005783^cellular_component^endoplasmic reticulum`GO:0005739^cellular_component^mitochondrion`GO:0008253^molecular_function^5'-nucleotidase activity`GO:0000287^molecular_function^magnesium ion binding`GO:0000166^molecular_function^nucleotide binding`GO:0016740^molecular_function^transferase activity`GO:0046085^biological_process^adenosine metabolic proces…	GO:0000287^molecular_function^magnesium ion binding`GO:0008253^molecular_function^5'-nucleotidase activity`GO:0005737^cellular_component^cytoplasm	Coding	3.94e-12	noncoding	COD	11.3347	0.905884	12.7088	1.03309	6.273	0.528225	4.66885	0.147299	4.45366	0.516703	2.21673	0.153901	0.311989	0.025001	0.75747	0.059428	0.52835	0.036119	0.075035	0.03303	0.794122	0.091351	1.2152	0.103507
MSTRG.25223.1	MSTRG.25223	NA	4	+	93344143	93344751	1	609	.	.	.	.	.	.	.	.	Noncoding	0.117103	noncoding	ncRNAs	15.5025	1.23898	6.66338	0.541663	8.15107	0.686369	16.8867	0.532763	4.90312	0.568848	6.4532	0.448027	0.463054	0.037107	3.15271	0.247349	0.430213	0.02941	0	0	0	0	0.536946	0.045735
ENSMUST00000041382	MSTRG.35309	Fuk	8	-	110882463	110902459	24	3838	FCSK_MOUSE^FCSK_MOUSE^Q:62-3331,H:1-1090^100%ID^E:0^RecName: Full=L-fucose kinase {ECO:0000305};^Eukaryota; Metazoa; Chordata; Craniata; Vertebrata; Euteleostomi; Mammalia; Eutheria; Euarchontoglires; Glires; Rodentia; Myomorpha; Muroidea; Muridae; Murinae; Mus; Mus	ENSMUST00000041382.p1	FCSK_MOUSE^FCSK_MOUSE^Q:1-1090,H:1-1090^100%ID^E:0^RecName: Full=L-fucose kinase {ECO:0000305};^Eukaryota; Metazoa; Chordata; Craniata; Vertebrata; Euteleostomi; Mammalia; Eutheria; Euarchontoglires; Glires; Rodentia; Myomorpha; Muroidea; Muridae; Murinae; Mus; Mus	PF07959.12^Fucokinase^L-fucokinase^97-495^E:1.9e-101`PF00288.26^GHMP_kinases_N^GHMP kinases N terminal domain^828-888^E:1.9e-06`PF08544.13^GHMP_kinases_C^GHMP kinases C terminal^971-1049^E:5.4e-06	ENOG4111FB6^fucokinase	KEGG:mmu:234730`KO:K05305	GO:0005524^molecular_function^ATP binding`GO:0050201^molecular_function^fucokinase activity`GO:0046835^biological_process^carbohydrate phosphorylation`GO:0042352^biological_process^GDP-L-fucose salvage`GO:1903350^biological_process^response to dopamine	GO:0016772^molecular_function^transferase activity, transferring phosphorus-containing groups`GO:0005524^molecular_function^ATP binding	Coding	1	coding	COD	4.19093	0.334945	19.8681	1.61506	6.25794	0.526956	77.8984	2.45764	19.537	2.26663	9.03076	0.626979	46.8485	3.75421	48.2059	3.78204	48.4988	3.31543	0.142179	0.062586	1.21255	0.139484	2.14244	0.182486
ENSMUST00000185145	MSTRG.31429	Lig1	7	+	13278855	13292498	11	1053	DNLI1_MOUSE^DNLI1_MOUSE^Q:163-1053,H:1-297^99.663%ID^E:1.27e-178^RecName: Full=DNA ligase 1;^Eukaryota; Metazoa; Chordata; Craniata; Vertebrata; Euteleostomi; Mammalia; Eutheria; Euarchontoglires; Glires; Rodentia; Myomorpha; Muroidea; Muridae; Murinae; Mus; Mus	ENSMUST00000185145.p1	DNLI1_MOUSE^DNLI1_MOUSE^Q:17-313,H:1-297^99.663%ID^E:0^RecName: Full=DNA ligase 1;^Eukaryota; Metazoa; Chordata; Craniata; Vertebrata; Euteleostomi; Mammalia; Eutheria; Euarchontoglires; Glires; Rodentia; Myomorpha; Muroidea; Muridae; Murinae; Mus; Mus	.	COG1793^DNA ligase	KEGG:mmu:16881`KO:K10747	GO:0005737^cellular_component^cytoplasm`GO:0043231^cellular_component^intracellular membrane-bounded organelle`GO:0005739^cellular_component^mitochondrion`GO:0005654^cellular_component^nucleoplasm`GO:0005634^cellular_component^nucleus`GO:0005524^molecular_function^ATP binding`GO:0003677^molecular_function^DNA binding`GO:0003910^molecular_function^DNA ligase (ATP) activity`GO:0003909^molecular_fun…	.	Coding	0.999014	coding	COD	0.648621	0.051839	4.74504	0.385722	24.9253	2.09886	1.05801	0.033379	0.840874	0.097556	15.1495	1.05179	1.59768	0.12803	0.96967	0.076076	4.54264	0.310541	0.033485	0.01474	35.7753	4.11537	47.3971	4.03713
ENSMUST00000151468	ENSMUSG00000075703	Selenoi	5	+	30232640	30251076	2	3790	EPT1_MOUSE^EPT1_MOUSE^Q:120-248,H:1-43^100%ID^E:4.64e-19^RecName: Full=Ethanolaminephosphotransferase 1 {ECO:0000305};^Eukaryota; Metazoa; Chordata; Craniata; Vertebrata; Euteleostomi; Mammalia; Eutheria; Euarchontoglires; Glires; Rodentia; Myomorpha; Muroidea; Muridae; Murinae; Mus; Mus`EPT1_MOUSE^EPT1_MOUSE^Q:1087-1236,H:29-79^74.51%ID^E:7.03e-13^RecName: Full=Ethanolaminephosphotransferase 1 {…	.	.	.	COG5050^phosphotransferase 1	KEGG:mmu:28042`KO:K00993	GO:0005789^cellular_component^endoplasmic reticulum membrane`GO:0005794^cellular_component^Golgi apparatus`GO:0016021^cellular_component^integral component of membrane`GO:0004307^molecular_function^ethanolaminephosphotransferase activity`GO:0046872^molecular_function^metal ion binding`GO:0016780^molecular_function^phosphotransferase activity, for other substituted phosphate groups`GO:0006646^biol…	.	Noncoding	2.22e-16	noncoding	ncRNAs	10.906	0.871619	11.8248	0.961232	7.58941	0.639074	21.7008	0.684645	6.95776	0.807222	6.18628	0.429495	12.5599	1.00649	13.6616	1.07183	17.3506	1.18611	0.534391	0.235236	0.83348	0.095878	1.31525	0.112029
MSTRG.6074.10	MSTRG.6074	Med1	11	-	98153632	98180119	14	5847	MED1_MOUSE^MED1_MOUSE^Q:2-1345,H:100-547^100%ID^E:0^RecName: Full=Mediator of RNA polymerase II transcription subunit 1;^Eukaryota; Metazoa; Chordata; Craniata; Vertebrata; Euteleostomi; Mammalia; Eutheria; Euarchontoglires; Glires; Rodentia; Myomorpha; Muroidea; Muridae; Murinae; Mus; Mus`MED1_MOUSE^MED1_MOUSE^Q:1404-2741,H:632-1077^100%ID^E:0^RecName: Full=Mediator of RNA polymerase II transcri…	MSTRG.6074.10.p1	MED1_MOUSE^MED1_MOUSE^Q:1-941,H:635-1575^100%ID^E:0^RecName: Full=Mediator of RNA polymerase II transcription subunit 1;^Eukaryota; Metazoa; Chordata; Craniata; Vertebrata; Euteleostomi; Mammalia; Eutheria; Euarchontoglires; Glires; Rodentia; Myomorpha; Muroidea; Muridae; Murinae; Mus; Mus	.	ENOG410XR2E^Mediator complex subunit 1	KEGG:mmu:19014`KO:K15144	GO:0000785^cellular_component^chromatin`GO:0016592^cellular_component^mediator complex`GO:0005730^cellular_component^nucleolus`GO:0005654^cellular_component^nucleoplasm`GO:0005634^cellular_component^nucleus`GO:0032993^cellular_component^protein-DNA complex`GO:0000151^cellular_component^ubiquitin ligase complex`GO:0003682^molecular_function^chromatin binding`GO:0031490^molecular_function^chromatin…	.	Coding	0.00110613	coding	COD	4.36024	0.348476	4.44286	0.361158	21.5179	1.81194	10.1666	0.320747	5.08948	0.590469	7.28482	0.505764	3.62647	0.290607	8.3996	0.658999	3.02353	0.206692	3.98632	1.75475	7.45724	0.857835	7.89981	0.672879
MSTRG.16770.5	MSTRG.16770	Ttc39c	18	+	12695176	12698043	2	540	TT39C_MOUSE^TT39C_MOUSE^Q:60-389,H:151-260^99.091%ID^E:3.51e-86^RecName: Full=Tetratricopeptide repeat protein 39C;^Eukaryota; Metazoa; Chordata; Craniata; Vertebrata; Euteleostomi; Mammalia; Eutheria; Euarchontoglires; Glires; Rodentia; Myomorpha; Muroidea; Muridae; Murinae; Mus; Mus`TT39C_MOUSE^TT39C_MOUSE^Q:389-538,H:270-319^100%ID^E:3.51e-86^RecName: Full=Tetratricopeptide repeat protein 39C;…	MSTRG.16770.5.p1	TT39C_MOUSE^TT39C_MOUSE^Q:18-127,H:151-260^99.091%ID^E:2.62e-72^RecName: Full=Tetratricopeptide repeat protein 39C;^Eukaryota; Metazoa; Chordata; Craniata; Vertebrata; Euteleostomi; Mammalia; Eutheria; Euarchontoglires; Glires; Rodentia; Myomorpha; Muroidea; Muridae; Murinae; Mus; Mus	PF10300.9^DUF3808^Protein of unknown function (DUF3808)^17-126^E:1.4e-32	ENOG410XTBZ^tetratricopeptide repeat domain 39C	KEGG:mmu:72747	.	.	Coding	0.893498	coding	COD	16.2186	1.29621	5.9753	0.48573	8.12792	0.68442	42.1108	1.32857	6.91883	0.802705	9.41222	0.653463	9.02534	0.723245	4.62777	0.363076	10.9646	0.749555	0	0	12.5725	1.44627	6.50644	0.554197
ENSMUST00000195493	MSTRG.109	Gm38376	1	-	13177462	13179714	1	2253	.	.	.	.	.	.	.	.	Noncoding	3.32e-08	noncoding	ncRNAs	13.1713	1.05267	6.47759	0.52656	10.6733	0.898758	19.7606	0.623431	4.49889	0.52195	3.49401	0.242579	2.38305	0.190965	2.8198	0.22123	3.43187	0.234607	2.72747	1.20062	11.4376	1.31571	16.8282	1.43337
MSTRG.30307.11	MSTRG.30307	Cyp26b1	6	-	84567833	84589523	4	11740	CP26B_MOUSE^CP26B_MOUSE^Q:2530-3027,H:68-233^100%ID^E:7.79e-103^RecName: Full=Cytochrome P450 26B1;^Eukaryota; Metazoa; Chordata; Craniata; Vertebrata; Euteleostomi; Mammalia; Eutheria; Euarchontoglires; Glires; Rodentia; Myomorpha; Muroidea; Muridae; Murinae; Mus; Mus`CP26B_MOUSE^CP26B_MOUSE^Q:5276-5692,H:374-512^95.683%ID^E:5.33e-78^RecName: Full=Cytochrome P450 26B1;^Eukaryota; Metazoa; Chorda…	MSTRG.30307.11.p1	.	.	.	.	.	.	Coding	2.22e-16	noncoding	COD	2.0984	0.167707	19.2753	1.56688	8.94863	0.753529	1.80702	0.05701	0.021976	0.00255	0.993628	0.068985	0.096332	0.00772	0.018105	0.00142	0.031007	0.00212	0.11457	0.050433	0.017428	0.002005	8.1e-05	7e-06
ENSMUST00000061019	MSTRG.5905	Kif2b	11	-	91575315	91577558	1	2244	KIF2B_MOUSE^KIF2B_MOUSE^Q:104-2086,H:1-661^100%ID^E:0^RecName: Full=Kinesin-like protein KIF2B;^Eukaryota; Metazoa; Chordata; Craniata; Vertebrata; Euteleostomi; Mammalia; Eutheria; Euarchontoglires; Glires; Rodentia; Myomorpha; Muroidea; Muridae; Murinae; Mus; Mus	ENSMUST00000061019.p1	KIF2B_MOUSE^KIF2B_MOUSE^Q:1-668,H:1-668^100%ID^E:0^RecName: Full=Kinesin-like protein KIF2B;^Eukaryota; Metazoa; Chordata; Craniata; Vertebrata; Euteleostomi; Mammalia; Eutheria; Euarchontoglires; Glires; Rodentia; Myomorpha; Muroidea; Muridae; Murinae; Mus; Mus	PF00225.23^Kinesin^Kinesin motor domain^219-542^E:2.7e-91`PF16796.5^Microtub_bd^Microtubule binding^219-368^E:8e-15	COG5059^Kinesin family member	KEGG:mmu:73470`KO:K10393	GO:0005813^cellular_component^centrosome`GO:0000777^cellular_component^condensed chromosome kinetochore`GO:0005737^cellular_component^cytoplasm`GO:0045171^cellular_component^intercellular bridge`GO:0005871^cellular_component^kinesin complex`GO:0005874^cellular_component^microtubule`GO:0015630^cellular_component^microtubule cytoskeleton`GO:0072686^cellular_component^mitotic spindle`GO:0005730^cell…	GO:0003777^molecular_function^microtubule motor activity`GO:0005524^molecular_function^ATP binding`GO:0008017^molecular_function^microtubule binding`GO:0007018^biological_process^microtubule-based movement	Coding	0.999999	coding	COD	7.17068	0.57309	4.41488	0.358884	3.37701	0.284364	21.0753	0.664911	12.1542	1.4101	94.7005	6.57478	8.4795	0.679505	9.94474	0.780224	11.9755	0.818659	372.762	164.088	1900.28	218.596	2265.96	193.007
ENSMUST00000128263	ENSMUSG00000085278	Gm12841	4	+	117883621	117885995	2	338	VATO_BOVIN^VATO_BOVIN^Q:233-147,H:88-116^86.207%ID^E:5.5e-07^RecName: Full=V-type proton ATPase 21 kDa proteolipid subunit;^Eukaryota; Metazoa; Chordata; Craniata; Vertebrata; Euteleostomi; Mammalia; Eutheria; Laurasiatheria; Cetartiodactyla; Ruminantia; Pecora; Bovidae; Bovinae; Bos	ENSMUST00000128263.p1	VATO_HUMAN^VATO_HUMAN^Q:36-64,H:88-116^86.207%ID^E:1.81e-07^RecName: Full=V-type proton ATPase 21 kDa proteolipid subunit;^Eukaryota; Metazoa; Chordata; Craniata; Vertebrata; Euteleostomi; Mammalia; Eutheria; Euarchontoglires; Primates; Haplorrhini; Catarrhini; Hominidae; Homo	.	COG0636^F(1)F(0) ATP synthase produces ATP from ADP in the presence of a proton or sodium gradient. F-type ATPases consist of two structural domains, F(1) containing the extramembraneous catalytic core and F(0) containing the membrane proton channel, linked together by a central stalk and a peripheral stalk. During catalysis, ATP synthesis in the catalytic domain of F(1) is coupled via a rotary m…	KEGG:hsa:533`KO:K03661	GO:0010008^cellular_component^endosome membrane`GO:0016021^cellular_component^integral component of membrane`GO:0030670^cellular_component^phagocytic vesicle membrane`GO:0033179^cellular_component^proton-transporting V-type ATPase, V0 domain`GO:0005774^cellular_component^vacuolar membrane`GO:0046961^molecular_function^proton-transporting ATPase activity, rotational mechanism`GO:0005215^molecular_…	.	Noncoding	0.576213	noncoding	COD	11.7988	0.942977	12.7071	1.03295	5.81953	0.490039	245.805	7.75496	34.9453	4.05426	34.4467	2.39154	768.069	61.5492	755.742	59.2924	783.37	53.5521	32.1154	14.137	120.706	13.8852	163.635	13.9378
ENSMUST00000172000	ENSMUSG00000096370	Gm21992	19	-	4787369	4811508	3	1434	RBM4_MOUSE^RBM4_MOUSE^Q:349-1431,H:1-361^100%ID^E:0^RecName: Full=RNA-binding protein 4;^Eukaryota; Metazoa; Chordata; Craniata; Vertebrata; Euteleostomi; Mammalia; Eutheria; Euarchontoglires; Glires; Rodentia; Myomorpha; Muroidea; Muridae; Murinae; Mus; Mus`RBM4_MOUSE^RBM4_MOUSE^Q:1-567,H:2-149^31.746%ID^E:4.38e-22^RecName: Full=RNA-binding protein 4;^Eukaryota; Metazoa; Chordata; Craniata; Vert…	ENSMUST00000172000.p1	RBM4_MOUSE^RBM4_MOUSE^Q:117-477,H:1-361^100%ID^E:0^RecName: Full=RNA-binding protein 4;^Eukaryota; Metazoa; Chordata; Craniata; Vertebrata; Euteleostomi; Mammalia; Eutheria; Euarchontoglires; Glires; Rodentia; Myomorpha; Muroidea; Muridae; Murinae; Mus; Mus`RBM4_MOUSE^RBM4_MOUSE^Q:1-189,H:2-149^31.746%ID^E:1.33e-22^RecName: Full=RNA-binding protein 4;^Eukaryota; Metazoa; Chordata; Craniata; Verte…	PF00076.22^RRM_1^RNA recognition motif. (a.k.a. RRM, RBD, or RNP domain)^3-60^E:5.1e-10`PF13893.6^RRM_5^RNA recognition motif. (a.k.a. RRM, RBD, or RNP domain)^4-84^E:0.027`PF00076.22^RRM_1^RNA recognition motif. (a.k.a. RRM, RBD, or RNP domain)^81-112^E:0.00016`PF00076.22^RRM_1^RNA recognition motif. (a.k.a. RRM, RBD, or RNP domain)^120-180^E:1.7e-16`PF13893.6^RRM_5^RNA recognition motif. (a.k.a…	ENOG41105PP^RNA binding motif protein	KEGG:mmu:19653`KO:K13187	GO:0005737^cellular_component^cytoplasm`GO:0010494^cellular_component^cytoplasmic stress granule`GO:0005829^cellular_component^cytosol`GO:0016607^cellular_component^nuclear speck`GO:0005730^cellular_component^nucleolus`GO:0005654^cellular_component^nucleoplasm`GO:0005634^cellular_component^nucleus`GO:0048471^cellular_component^perinuclear region of cytoplasm`GO:0030332^molecular_function^cyclin b…	GO:0003676^molecular_function^nucleic acid binding`GO:0008270^molecular_function^zinc ion binding	Coding	0.999995	coding	COD	21.2008	1.6944	9.12721	0.741947	0	0	26.0262	0.821107	0	0	7.68468	0.533525	15.2435	1.22154	9.72513	0.762994	0	0	0	0	14.1371	1.62624	0	0
MSTRG.29057.4	MSTRG.29057	Rbakdn	5	-	143164603	143165738	3	691	.	.	.	.	.	.	.	.	Noncoding	0.0315297	noncoding	ncRNAs	10.8615	0.868062	12.6158	1.02554	6.15525	0.518309	561.353	17.7103	160.369	18.6056	128.265	8.90508	1907.38	152.848	1781.95	139.805	1173.48	80.2205	415.418	182.865	1552.71	178.614	2519.16	214.574
ENSMUST00000211050	MSTRG.34981	Aktip	8	-	91125817	91133969	7	738	AKTIP_MOUSE^AKTIP_MOUSE^Q:68-736,H:14-236^99.552%ID^E:5.47e-165^RecName: Full=AKT-interacting protein;^Eukaryota; Metazoa; Chordata; Craniata; Vertebrata; Euteleostomi; Mammalia; Eutheria; Euarchontoglires; Glires; Rodentia; Myomorpha; Muroidea; Muridae; Murinae; Mus; Mus	ENSMUST00000211050.p1	AKTIP_MOUSE^AKTIP_MOUSE^Q:23-245,H:14-236^99.552%ID^E:4.93e-165^RecName: Full=AKT-interacting protein;^Eukaryota; Metazoa; Chordata; Craniata; Vertebrata; Euteleostomi; Mammalia; Eutheria; Euarchontoglires; Glires; Rodentia; Myomorpha; Muroidea; Muridae; Murinae; Mus; Mus	PF00179.26^UQ_con^Ubiquitin-conjugating enzyme^88-224^E:2.1e-23	ENOG410ZQ9Z^akt interacting protein	KEGG:mmu:14339	GO:0005829^cellular_component^cytosol`GO:0070695^cellular_component^FHF complex`GO:0030897^cellular_component^HOPS complex`GO:0005886^cellular_component^plasma membrane`GO:0006915^biological_process^apoptotic process`GO:0045022^biological_process^early endosome to late endosome transport`GO:0007032^biological_process^endosome organization`GO:0008333^biological_process^endosome to lysosome transpo…	.	Coding	0.99768	noncoding	COD	0	0	28.015	2.27733	2.31478	0.194918	0	0	3.16892	0.367651	0	0	33.8919	2.71593	52.0857	4.08643	4.20508	0.287464	0	0	0	0	3.16732	0.269782
ENSMUST00000101056	ENSMUSG00000002240	Prr27	5	+	87825686	87846387	6	1337	PRR27_HUMAN^PRR27_HUMAN^Q:219-542,H:1-94^45.37%ID^E:1.03e-18^RecName: Full=Proline-rich protein 27;^Eukaryota; Metazoa; Chordata; Craniata; Vertebrata; Euteleostomi; Mammalia; Eutheria; Euarchontoglires; Primates; Haplorrhini; Catarrhini; Hominidae; Homo	ENSMUST00000101056.p1	PRR27_HUMAN^PRR27_HUMAN^Q:1-140,H:1-117^42.857%ID^E:3.16e-24^RecName: Full=Proline-rich protein 27;^Eukaryota; Metazoa; Chordata; Craniata; Vertebrata; Euteleostomi; Mammalia; Eutheria; Euarchontoglires; Primates; Haplorrhini; Catarrhini; Hominidae; Homo	.	ENOG4111D7G^chromosome 4 open reading frame 40	KEGG:hsa:401137	GO:0070062^cellular_component^extracellular exosome	.	Coding	0.996865	coding	COD	7.72251	0.617194	0.449045	0.036503	0.240898	0.020285	7.86516	0.24814	6.32984	0.734373	92.9929	6.45622	6.17371	0.49473	7.87638	0.617949	10.4776	0.716258	399.135	175.697	1761.5	202.632	2314.19	197.115
MSTRG.7105.5	MSTRG.7105	NA	12	-	23477627	23478080	2	210	.	.	.	.	.	.	.	.	Noncoding	0.0601302	noncoding	ncRNAs	0	0	29.2896	2.38094	1.04093	0.087652	0	0	0	0	0	0	0	0	0	0	0	0	0	0	0	0	11.7357	0.999608
ENSMUST00000132053	MSTRG.9664	Serf1	13	+	100108085	100111009	3	516	SERF1_MOUSE^SERF1_MOUSE^Q:139-255,H:1-39^100%ID^E:6.45e-18^RecName: Full=Small EDRK-rich factor 1;^Eukaryota; Metazoa; Chordata; Craniata; Vertebrata; Euteleostomi; Mammalia; Eutheria; Euarchontoglires; Glires; Rodentia; Myomorpha; Muroidea; Muridae; Murinae; Mus; Mus	.	.	.	ENOG410XWDZ^small EDRK-rich factor	KEGG:mmu:20365	.	.	Coding	0.0388218	noncoding	ncRNAs	0.073643	0.005886	0.127519	0.010366	1.56654	0.131912	53.249	1.67997	40.214	4.66553	44.6864	3.10245	1670.19	133.841	173.282	13.595	1595.18	109.049	64.3647	28.333	122.631	14.1067	4190.49	356.932
ENSMUST00000080141	ENSMUSG00000063296	Tmem117	15	+	94629250	95096098	8	2717	TM117_MOUSE^TM117_MOUSE^Q:80-1621,H:1-514^100%ID^E:0^RecName: Full=Transmembrane protein 117;^Eukaryota; Metazoa; Chordata; Craniata; Vertebrata; Euteleostomi; Mammalia; Eutheria; Euarchontoglires; Glires; Rodentia; Myomorpha; Muroidea; Muridae; Murinae; Mus; Mus	ENSMUST00000080141.p1	TM117_MOUSE^TM117_MOUSE^Q:1-514,H:1-514^100%ID^E:0^RecName: Full=Transmembrane protein 117;^Eukaryota; Metazoa; Chordata; Craniata; Vertebrata; Euteleostomi; Mammalia; Eutheria; Euarchontoglires; Glires; Rodentia; Myomorpha; Muroidea; Muridae; Murinae; Mus; Mus	PF15113.6^TMEM117^TMEM117 protein family^4-416^E:6.7e-232	ENOG410Z7KD^transmembrane protein 117	KEGG:mmu:320709	GO:0005783^cellular_component^endoplasmic reticulum`GO:0016021^cellular_component^integral component of membrane`GO:0005886^cellular_component^plasma membrane`GO:0070059^biological_process^intrinsic apoptotic signaling pathway in response to endoplasmic reticulum stress	.	Coding	0.74287	coding	COD	9.40821	0.751917	6.17739	0.502157	14.7464	1.24173	0.955466	0.030144	0	0	1.13692	0.078933	0	0	0	0	0	0	0.464115	0.204301	3.27802	0.377084	7.01619	0.597616
ENSMUST00000147359	ENSMUSG00000087122	4930403D09Rik	11	+	34299707	34308113	2	635	.	.	.	.	.	.	.	.	Noncoding	0.0518148	noncoding	ncRNAs	7.92284	0.633204	11.7559	0.955632	4.11024	0.346107	210.154	6.63022	54.0709	6.27317	94.6724	6.57283	931.307	74.6303	827.984	64.9603	952.657	65.1248	423.407	186.381	1711.33	196.861	2224.67	189.49
MSTRG.18644.1	MSTRG.18644	Slc25a28	19	-	43663588	43676088	4	3226	MFRN2_MOUSE^MFRN2_MOUSE^Q:2113-2685,H:174-364^100%ID^E:1.22e-118^RecName: Full=Mitoferrin-2;^Eukaryota; Metazoa; Chordata; Craniata; Vertebrata; Euteleostomi; Mammalia; Eutheria; Euarchontoglires; Glires; Rodentia; Myomorpha; Muroidea; Muridae; Murinae; Mus; Mus`MFRN2_MOUSE^MFRN2_MOUSE^Q:1404-1844,H:28-174^100%ID^E:8.67e-84^RecName: Full=Mitoferrin-2;^Eukaryota; Metazoa; Chordata; Craniata; Verte…	MSTRG.18644.1.p2	MFRN2_MOUSE^MFRN2_MOUSE^Q:3-193,H:174-364^100%ID^E:2.14e-141^RecName: Full=Mitoferrin-2;^Eukaryota; Metazoa; Chordata; Craniata; Vertebrata; Euteleostomi; Mammalia; Eutheria; Euarchontoglires; Glires; Rodentia; Myomorpha; Muroidea; Muridae; Murinae; Mus; Mus`MFRN2_MOUSE^MFRN2_MOUSE^Q:5-179,H:78-250^28.415%ID^E:1.66e-08^RecName: Full=Mitoferrin-2;^Eukaryota; Metazoa; Chordata; Craniata; Vertebrata…	PF00153.27^Mito_carr^Mitochondrial carrier protein^4-83^E:2.3e-17`PF00153.27^Mito_carr^Mitochondrial carrier protein^89-185^E:9.8e-21	ENOG410XNT2^solute carrier family 25 (mitochondrial iron transporter), member	KEGG:mmu:246696`KO:K15113	GO:0016021^cellular_component^integral component of membrane`GO:0005743^cellular_component^mitochondrial inner membrane`GO:0005739^cellular_component^mitochondrion`GO:0005381^molecular_function^iron ion transmembrane transporter activity`GO:0048250^biological_process^iron import into the mitochondrion`GO:0055072^biological_process^iron ion homeostasis	.	Coding	7.26e-09	coding	COD	12.6181	1.00845	8.09663	0.658171	9.61875	0.809956	134.364	4.23909	32.578	3.77962	79.1638	5.49611	48.4248	3.88052	72.2916	5.6717	72.3772	4.9478	3.20312	1.40999	16.8719	1.94084	20.4057	1.73809
ENSMUST00000150841	MSTRG.31840	Polr2i	7	+	30232603	30233387	4	451	RPB9_BOVIN^RPB9_BOVIN^Q:148-408,H:39-125^100%ID^E:1.93e-60^RecName: Full=DNA-directed RNA polymerase II subunit RPB9;^Eukaryota; Metazoa; Chordata; Craniata; Vertebrata; Euteleostomi; Mammalia; Eutheria; Laurasiatheria; Cetartiodactyla; Ruminantia; Pecora; Bovidae; Bovinae; Bos	.	.	.	COG1594^DNA-dependent RNA polymerase catalyzes the transcription of DNA into RNA using the four ribonucleoside triphosphates as substrates (By similarity)	KEGG:bta:614472`KO:K03017	GO:0005730^cellular_component^nucleolus`GO:0005634^cellular_component^nucleus`GO:0005665^cellular_component^RNA polymerase II, core complex`GO:0003899^molecular_function^DNA-directed 5'-3' RNA polymerase activity`GO:0003676^molecular_function^nucleic acid binding`GO:0008270^molecular_function^zinc ion binding`GO:0001193^biological_process^maintenance of transcriptional fidelity during DNA-templat…	.	Coding	0.700859	noncoding	ncRNAs	15.2118	1.21575	11.9203	0.969	3.20252	0.269671	17.7666	0.560524	7.17989	0.832993	3.305	0.229457	2.54031	0.203567	5.89209	0.462269	12.8398	0.877744	2.55088	1.12288	6.43482	0.740222	1.23273	0.105
ENSMUST00000130997	MSTRG.31723	Zfp60	7	+	27731432	27748223	6	572	ZFP60_MOUSE^ZFP60_MOUSE^Q:258-572,H:1-105^99.048%ID^E:3.65e-67^RecName: Full=Zinc finger protein 60;^Eukaryota; Metazoa; Chordata; Craniata; Vertebrata; Euteleostomi; Mammalia; Eutheria; Euarchontoglires; Glires; Rodentia; Myomorpha; Muroidea; Muridae; Murinae; Mus; Mus	ENSMUST00000130997.p1	ZFP60_MOUSE^ZFP60_MOUSE^Q:1-105,H:1-105^99.048%ID^E:1.11e-68^RecName: Full=Zinc finger protein 60;^Eukaryota; Metazoa; Chordata; Craniata; Vertebrata; Euteleostomi; Mammalia; Eutheria; Euarchontoglires; Glires; Rodentia; Myomorpha; Muroidea; Muridae; Murinae; Mus; Mus	PF01352.27^KRAB^KRAB box^13-53^E:3.6e-23	COG5048^Zinc finger protein	.	GO:0005634^cellular_component^nucleus`GO:0003677^molecular_function^DNA binding`GO:0046872^molecular_function^metal ion binding`GO:0006355^biological_process^regulation of transcription, DNA-templated	GO:0003676^molecular_function^nucleic acid binding`GO:0006355^biological_process^regulation of transcription, DNA-templated`GO:0005622^cellular_component^intracellular	Coding	0.645039	noncoding	COD	16.4103	1.31154	5.09798	0.414412	8.8265	0.743245	6.43168	0.202915	1.80964	0.20995	8.15837	0.566412	1.89083	0.151522	4.01471	0.314977	2.52817	0.172829	0.283059	0.124601	0.157343	0.0181	0.732601	0.0624
ENSMUST00000176142	ENSMUSG00000038884	A230050P20Rik	9	+	20868680	20870095	4	765	RYDEN_RAT^RYDEN_RAT^Q:237-431,H:1-65^100%ID^E:2.6e-37^RecName: Full=Repressor of yield of DENV protein homolog {ECO:0000250|UniProtKB:Q9NUL5};^Eukaryota; Metazoa; Chordata; Craniata; Vertebrata; Euteleostomi; Mammalia; Eutheria; Euarchontoglires; Glires; Rodentia; Myomorpha; Muroidea; Muridae; Murinae; Rattus	ENSMUST00000176142.p2	RYDEN_RAT^RYDEN_RAT^Q:1-65,H:1-65^100%ID^E:5.36e-40^RecName: Full=Repressor of yield of DENV protein homolog {ECO:0000250|UniProtKB:Q9NUL5};^Eukaryota; Metazoa; Chordata; Craniata; Vertebrata; Euteleostomi; Mammalia; Eutheria; Euarchontoglires; Glires; Rodentia; Myomorpha; Muroidea; Muridae; Murinae; Rattus	PF15135.6^UPF0515^Uncharacterised protein UPF0515^16-92^E:2.4e-09	.	KEGG:rno:500956	GO:0005737^cellular_component^cytoplasm`GO:0005634^cellular_component^nucleus`GO:0003723^molecular_function^RNA binding`GO:0051607^biological_process^defense response to virus`GO:0045071^biological_process^negative regulation of viral genome replication`GO:0034341^biological_process^response to interferon-gamma`GO:0034340^biological_process^response to type I interferon`GO:0034342^biological_proc…	.	Coding	0.190337	noncoding	COD	4.58019	0.366055	9.67792	0.786713	16.0789	1.35394	0	0	0	0	0	0	0	0	0.163526	0.01283	0	0	0	0	0	0	0	0
ENSMUST00000135797	MSTRG.10488	Fam213a	14	-	40998873	41003104	2	781	PXL2A_MOUSE^PXL2A_MOUSE^Q:577-780,H:49-116^100%ID^E:7.77e-41^RecName: Full=Peroxiredoxin-like 2A {ECO:0000305};^Eukaryota; Metazoa; Chordata; Craniata; Vertebrata; Euteleostomi; Mammalia; Eutheria; Euarchontoglires; Glires; Rodentia; Myomorpha; Muroidea; Muridae; Murinae; Mus; Mus	ENSMUST00000135797.p1	PXL2A_MOUSE^PXL2A_MOUSE^Q:46-113,H:49-116^100%ID^E:1.33e-43^RecName: Full=Peroxiredoxin-like 2A {ECO:0000305};^Eukaryota; Metazoa; Chordata; Craniata; Vertebrata; Euteleostomi; Mammalia; Eutheria; Euarchontoglires; Glires; Rodentia; Myomorpha; Muroidea; Muridae; Murinae; Mus; Mus	PF00578.21^AhpC-TSA^AhpC/TSA family^48-104^E:0.00012	ENOG410YFY9^family with sequence similarity 213, member	KEGG:mmu:70564	GO:0005737^cellular_component^cytoplasm`GO:0005576^cellular_component^extracellular region`GO:0005739^cellular_component^mitochondrion`GO:0016209^molecular_function^antioxidant activity`GO:0055114^biological_process^oxidation-reduction process`GO:0045670^biological_process^regulation of osteoclast differentiation	GO:0016209^molecular_function^antioxidant activity`GO:0016491^molecular_function^oxidoreductase activity`GO:0055114^biological_process^oxidation-reduction process	Coding	0.246607	noncoding	COD	17.5232	1.40047	6.65923	0.541325	6.15571	0.518348	1.26849	0.04002	0.006196	0.000719	0.894564	0.062107	5.40119	0.432824	4.05556	0.318182	10.5431	0.720742	0.005479	0.002412	0.349571	0.040212	1.78044	0.151652
ENSMUST00000227446	MSTRG.11733	AC160120.1	14	+	119278424	119279086	1	663	SHCAF_MOUSE^SHCAF_MOUSE^Q:1-663,H:1-221^99.548%ID^E:1.81e-154^RecName: Full=SIN3-HDAC complex-associated factor;^Eukaryota; Metazoa; Chordata; Craniata; Vertebrata; Euteleostomi; Mammalia; Eutheria; Euarchontoglires; Glires; Rodentia; Myomorpha; Muroidea; Muridae; Murinae; Mus; Mus	ENSMUST00000227446.p1	SHCAF_MOUSE^SHCAF_MOUSE^Q:1-221,H:1-221^99.548%ID^E:8.64e-166^RecName: Full=SIN3-HDAC complex-associated factor;^Eukaryota; Metazoa; Chordata; Craniata; Vertebrata; Euteleostomi; Mammalia; Eutheria; Euarchontoglires; Glires; Rodentia; Myomorpha; Muroidea; Muridae; Murinae; Mus; Mus	PF15396.6^FAM60A^Protein Family FAM60A^2-197^E:2.3e-82	ENOG4111PRH^family with sequence similarity 60, member A	KEGG:mmu:56306	GO:0016580^cellular_component^Sin3 complex`GO:0045596^biological_process^negative regulation of cell differentiation`GO:0030336^biological_process^negative regulation of cell migration`GO:0008284^biological_process^positive regulation of cell population proliferation	.	Coding	0.994219	noncoding	COD	6.36174	0.508439	13.0231	1.05864	10.9532	0.922329	28.0923	0.88629	2.55958	0.296956	15.3313	1.06441	4.14781	0.332385	3.14656	0.246866	6.09955	0.416973	0.167421	0.073698	3.13122	0.360197	1.82127	0.155129
MSTRG.3952.1	MSTRG.3952	NA	10	+	117390829	117391602	2	259	.	.	.	.	.	.	.	.	Noncoding	0.0652765	noncoding	ncRNAs	10.1892	0.814334	5.77651	0.46957	14.3745	1.21042	186.208	5.87474	93.3166	10.8264	99.2471	6.89044	11.1496	0.893477	19.0309	1.49309	20.8551	1.42568	2.84556	1.2526	2.56757	0.295357	4.87634	0.41535
ENSMUST00000191021	ENSMUSG00000026245	Farsb	1	-	78477871	78488837	4	656	SYFB_MOUSE^SYFB_MOUSE^Q:2-337,H:3-114^99.107%ID^E:1.98e-70^RecName: Full=Phenylalanine--tRNA ligase beta subunit;^Eukaryota; Metazoa; Chordata; Craniata; Vertebrata; Euteleostomi; Mammalia; Eutheria; Euarchontoglires; Glires; Rodentia; Myomorpha; Muroidea; Muridae; Murinae; Mus; Mus	ENSMUST00000191021.p1	SYFB_MOUSE^SYFB_MOUSE^Q:1-112,H:3-114^99.107%ID^E:1.87e-72^RecName: Full=Phenylalanine--tRNA ligase beta subunit;^Eukaryota; Metazoa; Chordata; Craniata; Vertebrata; Euteleostomi; Mammalia; Eutheria; Euarchontoglires; Glires; Rodentia; Myomorpha; Muroidea; Muridae; Murinae; Mus; Mus	PF18262.1^PhetRS_B1^Phe-tRNA synthetase beta subunit B1 domain^1-88^E:5.7e-34	COG0072^phenylalanyl-tRNA synthetase (beta subunit)	KEGG:mmu:23874`KO:K01890	GO:0009328^cellular_component^phenylalanine-tRNA ligase complex`GO:0005524^molecular_function^ATP binding`GO:0000287^molecular_function^magnesium ion binding`GO:0004826^molecular_function^phenylalanine-tRNA ligase activity`GO:0003723^molecular_function^RNA binding`GO:0006432^biological_process^phenylalanyl-tRNA aminoacylation`GO:0051290^biological_process^protein heterotetramerization	.	Coding	0.0199739	noncoding	COD	10.3168	0.824531	10.7658	0.87515	9.25765	0.77955	26.7397	0.843617	14.4061	1.67136	9.89789	0.687181	1.22002	0.097767	1.59088	0.124814	6.89227	0.471164	0.605468	0.266524	0.996826	0.114669	1.2919	0.110039
ENSMUST00000129193	MSTRG.19562	Golga2	2	+	32288355	32302200	12	847	GOGA2_MOUSE^GOGA2_MOUSE^Q:1-846,H:15-323^91.262%ID^E:1.63e-157^RecName: Full=Golgin subfamily A member 2;^Eukaryota; Metazoa; Chordata; Craniata; Vertebrata; Euteleostomi; Mammalia; Eutheria; Euarchontoglires; Glires; Rodentia; Myomorpha; Muroidea; Muridae; Murinae; Mus; Mus	ENSMUST00000129193.p1	GOGA2_MOUSE^GOGA2_MOUSE^Q:1-282,H:15-323^91.262%ID^E:0^RecName: Full=Golgin subfamily A member 2;^Eukaryota; Metazoa; Chordata; Craniata; Vertebrata; Euteleostomi; Mammalia; Eutheria; Euarchontoglires; Glires; Rodentia; Myomorpha; Muroidea; Muridae; Murinae; Mus; Mus	.	ENOG4111MFD^golgin A2	KEGG:mmu:99412`KO:K20358	GO:0005801^cellular_component^cis-Golgi network`GO:0030134^cellular_component^COPII-coated ER to Golgi transport vesicle`GO:0005737^cellular_component^cytoplasm`GO:0033116^cellular_component^endoplasmic reticulum-Golgi intermediate compartment membrane`GO:0005794^cellular_component^Golgi apparatus`GO:0000137^cellular_component^Golgi cis cisterna`GO:0032580^cellular_component^Golgi cisterna membra…	.	Coding	0.983832	noncoding	COD	7.26026	0.58025	16.8645	1.37091	6.21553	0.523385	43.8746	1.38421	8.05616	0.934656	20.2308	1.40456	17.287	1.38529	10.6979	0.839311	9.42903	0.64458	2.2841	1.00545	0	0	4.09273	0.348605
ENSMUST00000131644	MSTRG.25396	Cpt2	4	-	107908220	107923588	3	387	CPT2_MOUSE^CPT2_MOUSE^Q:123-386,H:1-115^76.522%ID^E:4.91e-51^RecName: Full=Carnitine O-palmitoyltransferase 2, mitochondrial;^Eukaryota; Metazoa; Chordata; Craniata; Vertebrata; Euteleostomi; Mammalia; Eutheria; Euarchontoglires; Glires; Rodentia; Myomorpha; Muroidea; Muridae; Murinae; Mus; Mus	.	.	.	ENOG410XNZ9^carnitine	KEGG:mmu:12896`KO:K08766	GO:0005743^cellular_component^mitochondrial inner membrane`GO:0005739^cellular_component^mitochondrion`GO:0005730^cellular_component^nucleolus`GO:0005654^cellular_component^nucleoplasm`GO:0004095^molecular_function^carnitine O-palmitoyltransferase activity`GO:0006635^biological_process^fatty acid beta-oxidation`GO:0120162^biological_process^positive regulation of cold-induced thermogenesis	.	Coding	0.890423	noncoding	ncRNAs	0	0	30.3411	2.46641	0	0	0	0	25.9261	3.00788	11.7742	0.817447	9.9781	0.799595	0	0	0	0	0	0	0	0	3.43244	0.292363
MSTRG.34128.2	MSTRG.34128	NA	8	+	33409190	33410605	2	1394	.	MSTRG.34128.2.p1	.	.	.	.	.	.	Noncoding	0.000229844	noncoding	COD	12.6264	1.00912	9.82288	0.798498	7.89212	0.664564	8.62464	0.272101	5.52711	0.641242	0	0	0	0	0	0	1.68989	0.115523	0	0	0	0	0.223183	0.01901
ENSMUST00000060330	MSTRG.35738	1700012B09Rik	9	-	14758191	14771030	4	688	CK097_MOUSE^CK097_MOUSE^Q:63-425,H:1-121^100%ID^E:5.9e-83^RecName: Full=Uncharacterized protein C11orf97 homolog {ECO:0000305};^Eukaryota; Metazoa; Chordata; Craniata; Vertebrata; Euteleostomi; Mammalia; Eutheria; Euarchontoglires; Glires; Rodentia; Myomorpha; Muroidea; Muridae; Murinae; Mus; Mus	ENSMUST00000060330.p1	CK097_MOUSE^CK097_MOUSE^Q:1-121,H:1-121^100%ID^E:2.83e-85^RecName: Full=Uncharacterized protein C11orf97 homolog {ECO:0000305};^Eukaryota; Metazoa; Chordata; Craniata; Vertebrata; Euteleostomi; Mammalia; Eutheria; Euarchontoglires; Glires; Rodentia; Myomorpha; Muroidea; Muridae; Murinae; Mus; Mus	.	ENOG4111CNK^NA	KEGG:mmu:69325	GO:0036064^cellular_component^ciliary basal body`GO:0097546^cellular_component^ciliary base`GO:0005737^cellular_component^cytoplasm	.	Noncoding	0.404296	noncoding	COD	9.9375	0.794218	11.1279	0.904582	2.37645	0.200112	436.4	13.7681	109.012	12.6473	185.469	12.8766	672.233	53.8694	674.646	52.9299	949.53	64.911	404.053	177.862	1680.97	193.369	2022.96	172.309
ENSMUST00000209246	MSTRG.4102	Slc16a7	10	-	125339198	125389368	4	292	.	.	.	.	.	.	.	.	Noncoding	0.133898	noncoding	ncRNAs	6.36401	0.50862	8.27307	0.672514	15.7046	1.32242	164.235	5.1815	18.336	2.1273	15.5729	1.08118	290.032	23.2417	285.846	22.4263	245.831	16.8053	37.9551	16.7076	138.665	15.9512	259.706	22.1209
ENSMUST00000028299	MSTRG.18905	1700019N19Rik	19	-	58785803	58794461	6	970	CJ082_MOUSE^CJ082_MOUSE^Q:88-774,H:1-229^100%ID^E:1.44e-169^RecName: Full=Uncharacterized protein C10orf82 homolog;^Eukaryota; Metazoa; Chordata; Craniata; Vertebrata; Euteleostomi; Mammalia; Eutheria; Euarchontoglires; Glires; Rodentia; Myomorpha; Muroidea; Muridae; Murinae; Mus; Mus	ENSMUST00000028299.p1	CJ082_MOUSE^CJ082_MOUSE^Q:30-258,H:1-229^100%ID^E:1.02e-170^RecName: Full=Uncharacterized protein C10orf82 homolog;^Eukaryota; Metazoa; Chordata; Craniata; Vertebrata; Euteleostomi; Mammalia; Eutheria; Euarchontoglires; Glires; Rodentia; Myomorpha; Muroidea; Muridae; Murinae; Mus; Mus	.	ENOG4112A7G^chromosome 10 open reading frame 82	KEGG:mmu:67507	.	.	Coding	0.974332	coding	COD	4.8427	0.387035	9.56082	0.777195	5.6732	0.477717	63.3266	1.99791	9.23629	1.07157	106.25	7.37664	229.548	18.3949	241.463	18.9442	272.706	18.6425	359.626	158.305	1664.17	191.436	2058.14	175.306
ENSMUST00000136252	MSTRG.13872	Parl	16	-	20279820	20302345	10	1362	PARL_MOUSE^PARL_MOUSE^Q:579-1184,H:169-370^100%ID^E:0^RecName: Full=Presenilins-associated rhomboid-like protein, mitochondrial;^Eukaryota; Metazoa; Chordata; Craniata; Vertebrata; Euteleostomi; Mammalia; Eutheria; Euarchontoglires; Glires; Rodentia; Myomorpha; Muroidea; Muridae; Murinae; Mus; Mus`PARL_MOUSE^PARL_MOUSE^Q:19-528,H:1-170^99.412%ID^E:0^RecName: Full=Presenilins-associated rhomboid-l…	ENSMUST00000136252.p1	PARL_MOUSE^PARL_MOUSE^Q:1-188,H:190-377^100%ID^E:9.2e-135^RecName: Full=Presenilins-associated rhomboid-like protein, mitochondrial;^Eukaryota; Metazoa; Chordata; Craniata; Vertebrata; Euteleostomi; Mammalia; Eutheria; Euarchontoglires; Glires; Rodentia; Myomorpha; Muroidea; Muridae; Murinae; Mus; Mus	PF01694.22^Rhomboid^Rhomboid family^18-159^E:2.4e-29	COG0705^rhomboid family	KEGG:mmu:381038`KO:K09650	GO:0016021^cellular_component^integral component of membrane`GO:0005743^cellular_component^mitochondrial inner membrane`GO:0005739^cellular_component^mitochondrion`GO:0005634^cellular_component^nucleus`GO:0004175^molecular_function^endopeptidase activity`GO:0004252^molecular_function^serine-type endopeptidase activity`GO:2001243^biological_process^negative regulation of intrinsic apoptotic signal…	GO:0004252^molecular_function^serine-type endopeptidase activity`GO:0016021^cellular_component^integral component of membrane	Coding	0.0434611	coding	COD	15.5626	1.24379	4.10664	0.333827	10.6747	0.898874	0.251225	0.007926	3.04	0.352694	0.207417	0.0144	5.6612	0.45366	14.2337	1.11671	0.445746	0.030472	5.71315	2.5149	9.17253	1.05515	0.051623	0.004397
ENSMUST00000165459	MSTRG.5775	Ggnbp2	11	-	84853970	84860659	3	412	GGNB2_MOUSE^GGNB2_MOUSE^Q:3-329,H:106-214^100%ID^E:1.31e-71^RecName: Full=Gametogenetin-binding protein 2;^Eukaryota; Metazoa; Chordata; Craniata; Vertebrata; Euteleostomi; Mammalia; Eutheria; Euarchontoglires; Glires; Rodentia; Myomorpha; Muroidea; Muridae; Murinae; Mus; Mus	ENSMUST00000165459.p1	GGNB2_MOUSE^GGNB2_MOUSE^Q:1-109,H:106-214^100%ID^E:4.06e-72^RecName: Full=Gametogenetin-binding protein 2;^Eukaryota; Metazoa; Chordata; Craniata; Vertebrata; Euteleostomi; Mammalia; Eutheria; Euarchontoglires; Glires; Rodentia; Myomorpha; Muroidea; Muridae; Murinae; Mus; Mus	.	ENOG410XRSX^gametogenetin binding protein 2	KEGG:mmu:217039	GO:0005737^cellular_component^cytoplasm`GO:0031410^cellular_component^cytoplasmic vesicle`GO:0005634^cellular_component^nucleus`GO:0030154^biological_process^cell differentiation`GO:0060716^biological_process^labyrinthine layer blood vessel development`GO:0060711^biological_process^labyrinthine layer development`GO:0008285^biological_process^negative regulation of cell population proliferation`GO…	.	Noncoding	0.435151	noncoding	COD	3.04946	0.243717	6.22715	0.506202	21.0682	1.77407	198.74	6.27011	19.8252	2.30008	37.6953	2.61708	41.6648	3.33881	13.3885	1.05041	64.0207	4.37653	6.69751	2.94821	8.67173	0.997542	44.0426	3.7514
ENSMUST00000056991	ENSMUSG00000042800	Spata46	1	+	170308803	170312125	2	771	SPT46_MOUSE^SPT46_MOUSE^Q:80-691,H:1-204^100%ID^E:1.34e-149^RecName: Full=Spermatogenesis-associated protein 46 {ECO:0000303|PubMed:27488028};^Eukaryota; Metazoa; Chordata; Craniata; Vertebrata; Euteleostomi; Mammalia; Eutheria; Euarchontoglires; Glires; Rodentia; Myomorpha; Muroidea; Muridae; Murinae; Mus; Mus	ENSMUST00000056991.p1	SPT46_MOUSE^SPT46_MOUSE^Q:27-230,H:1-204^100%ID^E:2.88e-153^RecName: Full=Spermatogenesis-associated protein 46 {ECO:0000303|PubMed:27488028};^Eukaryota; Metazoa; Chordata; Craniata; Vertebrata; Euteleostomi; Mammalia; Eutheria; Euarchontoglires; Glires; Rodentia; Myomorpha; Muroidea; Muridae; Murinae; Mus; Mus	PF17734.1^Spt46^Spermatogenesis-associated protein 46^27-62^E:9.3e-11`PF17734.1^Spt46^Spermatogenesis-associated protein 46^62-211^E:1.3e-93	ENOG4111ADC^chromosome 1 open reading frame 111	KEGG:mmu:76925	GO:0031965^cellular_component^nuclear membrane`GO:0030154^biological_process^cell differentiation`GO:0007342^biological_process^fusion of sperm to egg plasma membrane involved in single fertilization`GO:0007283^biological_process^spermatogenesis	.	Coding	0.982778	coding	COD	5.24254	0.418991	4.42542	0.359741	3.07393	0.258843	2.5214	0.079548	4.49157	0.521101	69.7328	4.84134	3.86641	0.309835	7.23346	0.567508	4.68742	0.320438	328.001	144.384	1738.67	200.006	2006.16	170.878
ENSMUST00000173114	MSTRG.15783	Csnk2b	17	-	35116196	35121429	7	917	CSK2B_RAT^CSK2B_RAT^Q:131-775,H:1-215^100%ID^E:3.27e-149^RecName: Full=Casein kinase II subunit beta;^Eukaryota; Metazoa; Chordata; Craniata; Vertebrata; Euteleostomi; Mammalia; Eutheria; Euarchontoglires; Glires; Rodentia; Myomorpha; Muroidea; Muridae; Murinae; Rattus	ENSMUST00000173114.p1	CSK2B_RAT^CSK2B_RAT^Q:1-215,H:1-215^100%ID^E:1.9e-164^RecName: Full=Casein kinase II subunit beta;^Eukaryota; Metazoa; Chordata; Craniata; Vertebrata; Euteleostomi; Mammalia; Eutheria; Euarchontoglires; Glires; Rodentia; Myomorpha; Muroidea; Muridae; Murinae; Rattus	PF01214.18^CK_II_beta^Casein kinase II regulatory subunit^8-191^E:4.6e-86	COG5041^casein kinase ii	KEGG:rno:81650`KO:K03115	GO:0042995^cellular_component^cell projection`GO:0000785^cellular_component^chromatin`GO:0005929^cellular_component^cilium`GO:0005737^cellular_component^cytoplasm`GO:0098978^cellular_component^glutamatergic synapse`GO:0016363^cellular_component^nuclear matrix`GO:0005634^cellular_component^nucleus`GO:0031519^cellular_component^PcG protein complex`GO:0005886^cellular_component^plasma membrane`GO:00…	GO:0019887^molecular_function^protein kinase regulator activity`GO:0005956^cellular_component^protein kinase CK2 complex	Coding	0.976001	coding	COD	2.0698	0.165421	1.05925	0.086106	0.117125	0.009863	0.334373	0.010549	15.7675	1.82931	58.7249	4.0771	61.4368	4.92324	167.581	13.1477	101.957	6.96988	190.519	83.8654	1673.18	192.473	2199	187.304
ENSMUST00000030323	MSTRG.26287	1700012P22Rik	4	-	144418189	144438772	4	974	CA158_MOUSE^CA158_MOUSE^Q:169-756,H:1-196^100%ID^E:1.82e-144^RecName: Full=Uncharacterized protein C1orf158 homolog;^Eukaryota; Metazoa; Chordata; Craniata; Vertebrata; Euteleostomi; Mammalia; Eutheria; Euarchontoglires; Glires; Rodentia; Myomorpha; Muroidea; Muridae; Murinae; Mus; Mus	ENSMUST00000030323.p1	CA158_MOUSE^CA158_MOUSE^Q:1-196,H:1-196^100%ID^E:1.55e-146^RecName: Full=Uncharacterized protein C1orf158 homolog;^Eukaryota; Metazoa; Chordata; Craniata; Vertebrata; Euteleostomi; Mammalia; Eutheria; Euarchontoglires; Glires; Rodentia; Myomorpha; Muroidea; Muridae; Murinae; Mus; Mus	.	ENOG4111MU8^chromosome 1 open reading frame 158	KEGG:mmu:69364	.	.	Coding	0.765999	coding	COD	11.9302	0.953478	4.69676	0.381798	3.46921	0.292128	42.7223	1.34786	17.5487	2.03595	112.292	7.79609	114.885	9.2063	135.221	10.6089	144.757	9.89578	380.184	167.355	1580.52	181.813	2100.95	178.952
ENSMUST00000132983	MSTRG.5873	Srsf1	11	+	88049412	88051051	2	759	.	.	.	.	.	.	.	.	Noncoding	0.0440009	noncoding	ncRNAs	11.7906	0.942322	8.67694	0.705344	9.8807	0.832014	16.1558	0.509705	3.48155	0.403921	4.24866	0.294972	7.67471	0.615013	7.74683	0.607785	7.5542	0.516415	1.79325	0.789378	10.6243	1.22216	6.80812	0.579893
ENSMUST00000214790	MSTRG.36308	4930550C14Rik	9	+	53402325	53403455	2	558	.	.	.	.	.	.	.	.	Noncoding	0.00686058	noncoding	ncRNAs	19.3298	1.54486	6.48121	0.526855	4.54122	0.382398	0	0	0	0	0	0	0.252688	0.020249	0	0	0	0	0	0	0	0	0	0
ENSMUST00000111911	ENSMUSG00000030206	Gsg1	6	-	135237329	135254326	7	1426	GSG1_MOUSE^GSG1_MOUSE^Q:252-1349,H:3-324^87.705%ID^E:0^RecName: Full=Germ cell-specific gene 1 protein;^Eukaryota; Metazoa; Chordata; Craniata; Vertebrata; Euteleostomi; Mammalia; Eutheria; Euarchontoglires; Glires; Rodentia; Myomorpha; Muroidea; Muridae; Murinae; Mus; Mus	ENSMUST00000111911.p1	GSG1_MOUSE^GSG1_MOUSE^Q:1-365,H:4-324^87.945%ID^E:0^RecName: Full=Germ cell-specific gene 1 protein;^Eukaryota; Metazoa; Chordata; Craniata; Vertebrata; Euteleostomi; Mammalia; Eutheria; Euarchontoglires; Glires; Rodentia; Myomorpha; Muroidea; Muridae; Murinae; Mus; Mus	PF07803.11^GSG-1^GSG1-like protein^10-122^E:5.3e-44`PF00822.20^PMP22_Claudin^PMP-22/EMP/MP20/Claudin family^179-264^E:6.9e-07	.	KEGG:mmu:14840	GO:0005783^cellular_component^endoplasmic reticulum`GO:0005789^cellular_component^endoplasmic reticulum membrane`GO:0016021^cellular_component^integral component of membrane`GO:0005886^cellular_component^plasma membrane`GO:0070063^molecular_function^RNA polymerase binding	GO:0016021^cellular_component^integral component of membrane	Coding	0.99739	coding	COD	7.18429	0.574178	3.59178	0.291974	1.10877	0.093365	24.6497	0.777681	3.23259	0.375037	69.266	4.80894	2.35986	0.189107	1.62838	0.127756	16.6076	1.13531	237.05	104.348	1344.79	154.696	2431.58	207.114
ENSMUST00000035732	MSTRG.5243	Tekt3	11	+	63061654	63094964	8	1748	TEKT3_MOUSE^TEKT3_MOUSE^Q:154-1623,H:1-490^100%ID^E:0^RecName: Full=Tektin-3;^Eukaryota; Metazoa; Chordata; Craniata; Vertebrata; Euteleostomi; Mammalia; Eutheria; Euarchontoglires; Glires; Rodentia; Myomorpha; Muroidea; Muridae; Murinae; Mus; Mus	ENSMUST00000035732.p1	TEKT3_MOUSE^TEKT3_MOUSE^Q:1-490,H:1-490^100%ID^E:0^RecName: Full=Tektin-3;^Eukaryota; Metazoa; Chordata; Craniata; Vertebrata; Euteleostomi; Mammalia; Eutheria; Euarchontoglires; Glires; Rodentia; Myomorpha; Muroidea; Muridae; Murinae; Mus; Mus	PF03148.14^Tektin^Tektin family^99-481^E:1e-145	ENOG410XSCN^tektin 2 (testicular)	KEGG:mmu:71062`KO:K18630	GO:0002080^cellular_component^acrosomal membrane`GO:0005737^cellular_component^cytoplasm`GO:0002081^cellular_component^outer acrosomal membrane`GO:0036126^cellular_component^sperm flagellum`GO:0060271^biological_process^cilium assembly`GO:0060294^biological_process^cilium movement involved in cell motility`GO:0030317^biological_process^flagellated sperm motility`GO:0060378^biological_process^regu…	.	Coding	0.999934	coding	COD	7.44426	0.594955	8.9651	0.728769	1.83473	0.154496	186.266	5.87656	14.7661	1.71313	88.1802	6.12209	616.875	49.4333	654.852	51.377	668.223	45.6805	350.735	154.392	1581.58	181.935	2071.61	176.453
ENSMUST00000051907	MSTRG.26221	Spata21	4	+	141088333	141112760	15	2526	SPT21_MOUSE^SPT21_MOUSE^Q:373-2415,H:1-681^100%ID^E:0^RecName: Full=Spermatogenesis-associated protein 21;^Eukaryota; Metazoa; Chordata; Craniata; Vertebrata; Euteleostomi; Mammalia; Eutheria; Euarchontoglires; Glires; Rodentia; Myomorpha; Muroidea; Muridae; Murinae; Mus; Mus	ENSMUST00000051907.p1	SPT21_MOUSE^SPT21_MOUSE^Q:1-681,H:1-681^100%ID^E:0^RecName: Full=Spermatogenesis-associated protein 21;^Eukaryota; Metazoa; Chordata; Craniata; Vertebrata; Euteleostomi; Mammalia; Eutheria; Euarchontoglires; Glires; Rodentia; Myomorpha; Muroidea; Muridae; Murinae; Mus; Mus	PF13833.6^EF-hand_8^EF-hand domain pair^446-495^E:0.00018`PF13202.6^EF-hand_5^EF hand^473-493^E:0.072	COG5126^Calcium-binding protein	KEGG:mmu:329972	GO:0005509^molecular_function^calcium ion binding	GO:0005509^molecular_function^calcium ion binding	Coding	0.999992	coding	COD	0	0	0	0	0	0	0	0	0	0	117.726	8.17334	0	0	0	0	0	0	393.133	173.055	1801.29	207.209	1809.46	154.124
ENSMUST00000208286	MSTRG.31565	Apoe	7	-	19702978	19703577	1	600	TOM40_MOUSE^TOM40_MOUSE^Q:183-515,H:214-282^59.459%ID^E:5.68e-32^RecName: Full=Mitochondrial import receptor subunit TOM40 homolog;^Eukaryota; Metazoa; Chordata; Craniata; Vertebrata; Euteleostomi; Mammalia; Eutheria; Euarchontoglires; Glires; Rodentia; Myomorpha; Muroidea; Muridae; Murinae; Mus; Mus	.	.	.	ENOG410XS2U^Translocase of outer mitochondrial membrane 40 homolog	KEGG:mmu:53333`KO:K11518	GO:0005829^cellular_component^cytosol`GO:0016021^cellular_component^integral component of membrane`GO:0032592^cellular_component^integral component of mitochondrial membrane`GO:0031307^cellular_component^integral component of mitochondrial outer membrane`GO:0005743^cellular_component^mitochondrial inner membrane`GO:0005741^cellular_component^mitochondrial outer membrane`GO:0005742^cellular_compon…	.	Coding	0.0570804	noncoding	ncRNAs	2.24719	0.179598	15.9291	1.29487	12.1759	1.02529	21.1782	0.668158	2.57843	0.299144	2.77085	0.192372	3.59622	0.288183	2.85738	0.224178	9.78241	0.668738	0.163796	0.072102	1.03527	0.119091	2.47838	0.2111
ENSMUST00000130601	ENSMUSG00000035437	Rabgap1	2	+	37491931	37509138	4	629	RBGP1_MOUSE^RBGP1_MOUSE^Q:3-569,H:405-593^100%ID^E:1.91e-97^RecName: Full=Rab GTPase-activating protein 1;^Eukaryota; Metazoa; Chordata; Craniata; Vertebrata; Euteleostomi; Mammalia; Eutheria; Euarchontoglires; Glires; Rodentia; Myomorpha; Muroidea; Muridae; Murinae; Mus; Mus	ENSMUST00000130601.p1	RBGP1_MOUSE^RBGP1_MOUSE^Q:1-189,H:405-593^100%ID^E:2.6e-129^RecName: Full=Rab GTPase-activating protein 1;^Eukaryota; Metazoa; Chordata; Craniata; Vertebrata; Euteleostomi; Mammalia; Eutheria; Euarchontoglires; Glires; Rodentia; Myomorpha; Muroidea; Muridae; Murinae; Mus; Mus	.	COG5210^TBC1 domain family member	KEGG:mmu:227800`KO:K20284	GO:0005829^cellular_component^cytosol`GO:0005815^cellular_component^microtubule organizing center`GO:0005096^molecular_function^GTPase activator activity`GO:0017137^molecular_function^Rab GTPase binding`GO:0090630^biological_process^activation of GTPase activity`GO:0007049^biological_process^cell cycle`GO:0006886^biological_process^intracellular protein transport`GO:0043087^biological_process^reg…	.	Coding	0.478415	coding	COD	13.1839	1.05367	15.1001	1.22748	2.06882	0.174207	48.1431	1.51888	8.48683	0.984622	8.00701	0.555903	2.53965	0.203515	2.36273	0.18537	0.231557	0.01583	2.30779	1.01588	4.00069	0.460214	2.28634	0.194743
ENSMUST00000217830	ENSMUSG00000112239	Gm17823	10	-	53299137	53300142	1	1006	TALDO_MOUSE^TALDO_MOUSE^Q:150-1001,H:51-337^91.638%ID^E:0^RecName: Full=Transaldolase;^Eukaryota; Metazoa; Chordata; Craniata; Vertebrata; Euteleostomi; Mammalia; Eutheria; Euarchontoglires; Glires; Rodentia; Myomorpha; Muroidea; Muridae; Murinae; Mus; Mus`TALDO_MOUSE^TALDO_MOUSE^Q:7-150,H:3-50^95.833%ID^E:1.51e-21^RecName: Full=Transaldolase;^Eukaryota; Metazoa; Chordata; Craniata; Vertebrata; E…	ENSMUST00000217830.p1	TALDO_MOUSE^TALDO_MOUSE^Q:1-280,H:55-337^91.519%ID^E:0^RecName: Full=Transaldolase;^Eukaryota; Metazoa; Chordata; Craniata; Vertebrata; Euteleostomi; Mammalia; Eutheria; Euarchontoglires; Glires; Rodentia; Myomorpha; Muroidea; Muridae; Murinae; Mus; Mus	PF00923.19^TAL_FSA^Transaldolase/Fructose-6-phosphate aldolase^6-268^E:5e-80	COG0176^Transaldolase is important for the balance of metabolites in the pentose-phosphate pathway (By similarity)	KEGG:mmu:21351`KO:K00616	GO:0005829^cellular_component^cytosol`GO:0043231^cellular_component^intracellular membrane-bounded organelle`GO:0005654^cellular_component^nucleoplasm`GO:0005634^cellular_component^nucleus`GO:0030246^molecular_function^carbohydrate binding`GO:0048029^molecular_function^monosaccharide binding`GO:0004801^molecular_function^sedoheptulose-7-phosphate:D-glyceraldehyde-3-phosphate glyceronetransferase …	GO:0005975^biological_process^carbohydrate metabolic process	Coding	0.998388	coding	COD	10.503	0.839412	9.14612	0.743484	10.7038	0.901322	10.335	0.326061	2.1163	0.245528	7.38072	0.512422	8.0825	0.647691	4.75845	0.373329	5.04473	0.344864	1.40954	0.620473	9.2008	1.0584	17.4423	1.48568
ENSMUST00000160929	ENSMUSG00000016194	Hsd11b1	1	-	193221682	193241598	5	1256	DHI1_MOUSE^DHI1_MOUSE^Q:133-924,H:29-292^100%ID^E:0^RecName: Full=Corticosteroid 11-beta-dehydrogenase isozyme 1;^Eukaryota; Metazoa; Chordata; Craniata; Vertebrata; Euteleostomi; Mammalia; Eutheria; Euarchontoglires; Glires; Rodentia; Myomorpha; Muroidea; Muridae; Murinae; Mus; Mus	ENSMUST00000160929.p1	DHI1_MOUSE^DHI1_MOUSE^Q:1-262,H:31-292^100%ID^E:0^RecName: Full=Corticosteroid 11-beta-dehydrogenase isozyme 1;^Eukaryota; Metazoa; Chordata; Craniata; Vertebrata; Euteleostomi; Mammalia; Eutheria; Euarchontoglires; Glires; Rodentia; Myomorpha; Muroidea; Muridae; Murinae; Mus; Mus	PF00106.25^adh_short^short chain dehydrogenase^5-196^E:1.1e-49`PF08659.10^KR^KR domain^7-169^E:9.1e-08`PF13561.6^adh_short_C2^Enoyl-(Acyl carrier protein) reductase^11-198^E:1.6e-22	COG1028^Dehydrogenase reductase	KEGG:mmu:15483`KO:K15680	GO:0045177^cellular_component^apical part of cell`GO:0005737^cellular_component^cytoplasm`GO:0005789^cellular_component^endoplasmic reticulum membrane`GO:0016021^cellular_component^integral component of membrane`GO:0043231^cellular_component^intracellular membrane-bounded organelle`GO:0031965^cellular_component^nuclear membrane`GO:0005791^cellular_component^rough endoplasmic reticulum`GO:0070524^…	.	Coding	0.927296	coding	COD	0.920433	0.073562	17.1062	1.39055	12.3293	1.0382	0	0	0	0	0	0	0	0	0	0	0	0	0	0	0	0	0	0
MSTRG.21050.4	MSTRG.21050	Rrbp1	2	-	143947198	144011365	27	5288	RRBP1_MOUSE^RRBP1_MOUSE^Q:1034-3565,H:387-1285^91.353%ID^E:0^RecName: Full=Ribosome-binding protein 1;^Eukaryota; Metazoa; Chordata; Craniata; Vertebrata; Euteleostomi; Mammalia; Eutheria; Euarchontoglires; Glires; Rodentia; Myomorpha; Muroidea; Muridae; Murinae; Mus; Mus`RRBP1_MOUSE^RRBP1_MOUSE^Q:389-2158,H:1-629^84.469%ID^E:0^RecName: Full=Ribosome-binding protein 1;^Eukaryota; Metazoa; Chordat…	MSTRG.21050.4.p1	RRBP1_MOUSE^RRBP1_MOUSE^Q:196-1059,H:366-1285^90.791%ID^E:0^RecName: Full=Ribosome-binding protein 1;^Eukaryota; Metazoa; Chordata; Craniata; Vertebrata; Euteleostomi; Mammalia; Eutheria; Euarchontoglires; Glires; Rodentia; Myomorpha; Muroidea; Muridae; Murinae; Mus; Mus`RRBP1_MOUSE^RRBP1_MOUSE^Q:1-590,H:1-629^84.469%ID^E:0^RecName: Full=Ribosome-binding protein 1;^Eukaryota; Metazoa; Chordata; C…	PF05104.12^Rib_recp_KP_reg^Ribosome receptor lysine/proline rich region^33-168^E:1e-26	ENOG410XY8H^signal transduction	KEGG:mmu:81910`KO:K14000	GO:0030176^cellular_component^integral component of endoplasmic reticulum membrane`GO:0015031^biological_process^protein transport`GO:0007165^biological_process^signal transduction	GO:0015031^biological_process^protein transport`GO:0030176^cellular_component^integral component of endoplasmic reticulum membrane	Coding	0.99904	coding	COD	17.8049	1.423	9.64979	0.784427	2.90191	0.244358	0	0	7.72224	0.895916	8.15694	0.566312	4.45316	0.356854	1.35561	0.106356	4.30054	0.29399	0.389165	0.171308	0	0	0.854777	0.072807
ENSMUST00000226310	MSTRG.10331	Phf7	14	-	31237696	31251017	11	1809	PHF7_RAT^PHF7_RAT^Q:694-1551,H:96-371^83.045%ID^E:5.91e-177^RecName: Full=PHD finger protein 7;^Eukaryota; Metazoa; Chordata; Craniata; Vertebrata; Euteleostomi; Mammalia; Eutheria; Euarchontoglires; Glires; Rodentia; Myomorpha; Muroidea; Muridae; Murinae; Rattus`PHF7_RAT^PHF7_RAT^Q:398-670,H:6-96^89.011%ID^E:5.91e-177^RecName: Full=PHD finger protein 7;^Eukaryota; Metazoa; Chordata; Craniata; Ve…	.	.	.	COG2940^Histone-lysine N-methyltransferase	KEGG:rno:364510	GO:0005829^cellular_component^cytosol`GO:0005794^cellular_component^Golgi apparatus`GO:0016607^cellular_component^nuclear speck`GO:0005886^cellular_component^plasma membrane`GO:0046872^molecular_function^metal ion binding	.	Coding	0.00237633	coding	ncRNAs	4.6492	0.37157	7.24719	0.589121	1.36963	0.115331	1311.6	41.3801	121.802	14.1312	362.2	25.1465	1823.57	146.131	1415.05	111.019	2273.68	155.431	225.078	99.0779	1744.91	200.723	2004.48	170.735
ENSMUST00000029007	MSTRG.21791	Fam209	2	+	172472520	172474331	2	698	F209A_HUMAN^F209A_HUMAN^Q:86-580,H:4-170^60.714%ID^E:1.2e-60^RecName: Full=Protein FAM209A;^Eukaryota; Metazoa; Chordata; Craniata; Vertebrata; Euteleostomi; Mammalia; Eutheria; Euarchontoglires; Primates; Haplorrhini; Catarrhini; Hominidae; Homo	ENSMUST00000029007.p1	F209A_HUMAN^F209A_HUMAN^Q:5-169,H:4-170^60.714%ID^E:1.01e-61^RecName: Full=Protein FAM209A;^Eukaryota; Metazoa; Chordata; Craniata; Vertebrata; Euteleostomi; Mammalia; Eutheria; Euarchontoglires; Primates; Haplorrhini; Catarrhini; Hominidae; Homo	PF15206.6^FAM209^FAM209 family^21-168^E:6.8e-74	ENOG4111CPN^family with sequence similarity 209, member	KEGG:hsa:200232	GO:0070062^cellular_component^extracellular exosome`GO:0016021^cellular_component^integral component of membrane`GO:0005634^cellular_component^nucleus	.	Coding	0.925993	coding	COD	5.69786	0.45538	3.81415	0.31005	1.63235	0.137454	6.22956	0.196538	2.75365	0.319472	90.5358	6.28564	8.56629	0.68646	6.5439	0.513407	9.69572	0.662811	286.692	126.2	1658.65	190.801	2016.79	171.783
ENSMUST00000168666	MSTRG.16180	Prr22	17	+	56770276	56772134	3	1350	PRR22_HUMAN^PRR22_HUMAN^Q:65-1255,H:1-401^56.386%ID^E:7.18e-108^RecName: Full=Proline-rich protein 22;^Eukaryota; Metazoa; Chordata; Craniata; Vertebrata; Euteleostomi; Mammalia; Eutheria; Euarchontoglires; Primates; Haplorrhini; Catarrhini; Hominidae; Homo	ENSMUST00000168666.p1	PRR22_HUMAN^PRR22_HUMAN^Q:22-443,H:1-422^56.364%ID^E:2.18e-125^RecName: Full=Proline-rich protein 22;^Eukaryota; Metazoa; Chordata; Craniata; Vertebrata; Euteleostomi; Mammalia; Eutheria; Euarchontoglires; Primates; Haplorrhini; Catarrhini; Hominidae; Homo	PF15776.5^PRR22^Proline-rich protein family 22^79-442^E:1.8e-143	ENOG41119NT^proline rich 22	KEGG:hsa:163154	.	.	Coding	0.999959	coding	COD	7.38414	0.59015	10.0584	0.817643	9.8677	0.83092	35.7	1.12631	16.6912	1.93647	85.9103	5.9645	28.1954	2.25944	27.875	2.18696	29.2455	1.99926	377.584	166.21	1442.09	165.889	2130.58	181.475
ENSMUST00000230448	ENSMUSG00000048546	Tob2	15	-	81857677	81858796	2	858	.	ENSMUST00000230448.p1	.	.	.	.	.	.	Noncoding	0.180235	noncoding	COD	14.7012	1.17494	15.0472	1.22318	0.608392	0.05123	0	0	5.62753	0.652892	21.7537	1.5103	10.1585	0.814052	5.06003	0.396989	9.11047	0.622803	0	0	9.16786	1.05461	7.69092	0.655087
ENSMUST00000124015	ENSMUSG00000087484	2900089D17Rik	5	-	144241690	144246506	2	2475	.	.	.	.	.	.	.	.	Noncoding	5.88e-09	noncoding	ncRNAs	11.7931	0.942519	9.69333	0.787967	8.87152	0.747035	6.52121	0.205739	1.96687	0.228191	4.62169	0.32087	0.219394	0.017581	0.511111	0.0401	0.567677	0.038807	0.654545	0.288127	4.96777	0.571462	4.07008	0.346676
ENSMUST00000145154	ENSMUSG00000039176	Polg	7	-	79450166	79452080	3	910	DPOG1_MOUSE^DPOG1_MOUSE^Q:42-599,H:1011-1196^97.312%ID^E:2.04e-122^RecName: Full=DNA polymerase subunit gamma-1;^Eukaryota; Metazoa; Chordata; Craniata; Vertebrata; Euteleostomi; Mammalia; Eutheria; Euarchontoglires; Glires; Rodentia; Myomorpha; Muroidea; Muridae; Murinae; Mus; Mus	ENSMUST00000145154.p1	DPOG1_MOUSE^DPOG1_MOUSE^Q:14-199,H:1011-1196^97.312%ID^E:3.89e-124^RecName: Full=DNA polymerase subunit gamma-1;^Eukaryota; Metazoa; Chordata; Craniata; Vertebrata; Euteleostomi; Mammalia; Eutheria; Euarchontoglires; Glires; Rodentia; Myomorpha; Muroidea; Muridae; Murinae; Mus; Mus	PF00476.20^DNA_pol_A^DNA polymerase family A^32-164^E:3.6e-25	COG0749^DNA polymerase	.	GO:0005760^cellular_component^gamma DNA polymerase complex`GO:0005743^cellular_component^mitochondrial inner membrane`GO:0042645^cellular_component^mitochondrial nucleoid`GO:0005739^cellular_component^mitochondrion`GO:0032991^cellular_component^protein-containing complex`GO:0043195^cellular_component^terminal bouton`GO:0008408^molecular_function^3'-5' exonuclease activity`GO:0003682^molecular_fun…	GO:0003677^molecular_function^DNA binding`GO:0003887^molecular_function^DNA-directed DNA polymerase activity`GO:0006260^biological_process^DNA replication	Coding	0.754038	coding	COD	11.729	0.937395	8.29896	0.674619	10.3318	0.869999	67.8603	2.14094	11.2719	1.30774	28.3777	1.97018	26.9982	2.1635	20.8428	1.63524	27.69	1.89293	2.61888	1.15282	3	0.345102	12.7674	1.08748
ENSMUST00000133128	MSTRG.37976	Mcts1	NA	+	38608723	38613426	3	431	MCTS1_MOUSE^MCTS1_MOUSE^Q:158-304,H:133-181^100%ID^E:7.68e-28^RecName: Full=Malignant T-cell-amplified sequence 1;^Eukaryota; Metazoa; Chordata; Craniata; Vertebrata; Euteleostomi; Mammalia; Eutheria; Euarchontoglires; Glires; Rodentia; Myomorpha; Muroidea; Muridae; Murinae; Mus; Mus	.	.	.	COG2016^Rna-binding protein	KEGG:mmu:68995`KO:K07575	GO:0005829^cellular_component^cytosol`GO:0022627^cellular_component^cytosolic small ribosomal subunit`GO:0005886^cellular_component^plasma membrane`GO:0003743^molecular_function^translation initiation factor activity`GO:0007049^biological_process^cell cycle`GO:0006974^biological_process^cellular response to DNA damage stimulus`GO:0001731^biological_process^formation of translation preinitiation c…	.	Coding	0.154121	noncoding	ncRNAs	5.84629	0.467243	5.51055	0.44795	19.0032	1.60019	23.1213	0.729461	3.59861	0.417502	0	0	0	0	0	0	0	0	0	0	0.201856	0.02322	0.41337	0.035209
ENSMUST00000221394	ENSMUSG00000021669	Col4a3bp	13	+	96634300	96635781	2	506	.	.	.	.	.	.	.	.	Noncoding	0.120114	noncoding	ncRNAs	8.79518	0.702923	12.6318	1.02683	8.93349	0.752253	32.333	1.02008	5.7268	0.664409	19.3991	1.34682	13.1327	1.05239	9.81455	0.770009	16.4234	1.12272	1.68159	0.740225	6.29915	0.724615	9.40507	0.801092
MSTRG.6402.5	MSTRG.6402	Ern1	11	-	106392976	106487753	21	7335	ERN1_MOUSE^ERN1_MOUSE^Q:221-1279,H:59-412^95.763%ID^E:0^RecName: Full=Serine/threonine-protein kinase/endoribonuclease IRE1 {ECO:0000305};^Eukaryota; Metazoa; Chordata; Craniata; Vertebrata; Euteleostomi; Mammalia; Eutheria; Euarchontoglires; Glires; Rodentia; Myomorpha; Muroidea; Muridae; Murinae; Mus; Mus`ERN1_MOUSE^ERN1_MOUSE^Q:1332-2195,H:398-684^98.264%ID^E:1.88e-119^RecName: Full=Serine/thr…	MSTRG.6402.5.p2	ERN1_MOUSE^ERN1_MOUSE^Q:1-243,H:442-684^100%ID^E:5.45e-172^RecName: Full=Serine/threonine-protein kinase/endoribonuclease IRE1 {ECO:0000305};^Eukaryota; Metazoa; Chordata; Craniata; Vertebrata; Euteleostomi; Mammalia; Eutheria; Euarchontoglires; Glires; Rodentia; Myomorpha; Muroidea; Muridae; Murinae; Mus; Mus	PF00069.25^Pkinase^Protein kinase domain^134-243^E:7.7e-10`PF07714.17^Pkinase_Tyr^Protein tyrosine kinase^134-242^E:1.7e-05	COG0515^Serine Threonine protein kinase	KEGG:mmu:78943`KO:K08852	GO:1990597^cellular_component^AIP1-IRE1 complex`GO:0005737^cellular_component^cytoplasm`GO:0005783^cellular_component^endoplasmic reticulum`GO:0005789^cellular_component^endoplasmic reticulum membrane`GO:0030176^cellular_component^integral component of endoplasmic reticulum membrane`GO:1990630^cellular_component^IRE1-RACK1-PP2A complex`GO:1990604^cellular_component^IRE1-TRAF2-ASK1 complex`GO:0005…	GO:0004672^molecular_function^protein kinase activity`GO:0005524^molecular_function^ATP binding`GO:0006468^biological_process^protein phosphorylation	Coding	2.22e-16	coding	COD	9.70753	0.775838	2.98561	0.242699	17.6732	1.48819	109.481	3.45405	9.05524	1.05057	42.2158	2.93092	1.10061	0.088198	3.90365	0.306265	0.391726	0.026779	1.74392	0.767664	2.94312	0.338558	0.488868	0.04164
ENSMUST00000153116	MSTRG.24712	Rnf38	4	-	44152434	44233789	4	588	RNF38_MOUSE^RNF38_MOUSE^Q:316-588,H:7-97^98.901%ID^E:2.15e-48^RecName: Full=E3 ubiquitin-protein ligase RNF38;^Eukaryota; Metazoa; Chordata; Craniata; Vertebrata; Euteleostomi; Mammalia; Eutheria; Euarchontoglires; Glires; Rodentia; Myomorpha; Muroidea; Muridae; Murinae; Mus; Mus	ENSMUST00000153116.p1	RNF38_MOUSE^RNF38_MOUSE^Q:106-196,H:7-97^98.901%ID^E:7.37e-55^RecName: Full=E3 ubiquitin-protein ligase RNF38;^Eukaryota; Metazoa; Chordata; Craniata; Vertebrata; Euteleostomi; Mammalia; Eutheria; Euarchontoglires; Glires; Rodentia; Myomorpha; Muroidea; Muridae; Murinae; Mus; Mus	.	ENOG41121N2^zinc ion binding	KEGG:mmu:73469`KO:K19041	GO:0005654^cellular_component^nucleoplasm`GO:0005634^cellular_component^nucleus`GO:0036126^cellular_component^sperm flagellum`GO:0046872^molecular_function^metal ion binding`GO:0004842^molecular_function^ubiquitin-protein transferase activity`GO:0008584^biological_process^male gonad development`GO:0016567^biological_process^protein ubiquitination	.	Noncoding	0.0158366	noncoding	COD	3.29555	0.263385	11.0858	0.901159	15.9879	1.34628	206.902	6.5276	11.0634	1.28355	58.0269	4.02864	3.82371	0.306413	7.17089	0.562599	0	0	0.081092	0.035696	0	0	0	0
MSTRG.38636.1	MSTRG.38636	NA	NA	-	123464279	123468124	2	399	.	MSTRG.38636.1.p1	.	.	.	.	.	.	Coding	0.936664	noncoding	COD	4.34513	0.347269	7.8847	0.640943	5.05171	0.425385	30.4659	0.961177	13.1859	1.52979	92.3379	6.41075	0.093801	0.007517	0.06607	0.005184	69.6314	4.76009	376.59	165.773	1279.45	147.18	2211.66	188.382
MSTRG.13770.1	MSTRG.13770	2610318N02Rik	16	-	17113181	17121803	7	1363	.	MSTRG.13770.1.p1	.	.	.	.	.	.	Coding	0.968898	coding	COD	8.10822	0.64802	5.6496	0.459254	5.05372	0.425554	61.0051	1.92467	13.7733	1.59794	116.953	8.11973	37.7417	3.02443	34.2682	2.68854	38.9622	2.6635	386.865	170.296	1491.04	171.519	1987.19	169.262
MSTRG.2955.1	MSTRG.2955	NA	10	+	58425626	58426218	1	593	.	.	.	.	.	.	.	.	Noncoding	0.0796055	noncoding	ncRNAs	11.2209	0.89679	9.49073	0.771497	9.65936	0.813376	16.339	0.515482	9.74873	1.13102	23.5025	1.63171	4.16357	0.333648	3.22597	0.253096	4.37943	0.299383	0.440135	0.193745	1.65093	0.189913	3.31535	0.28239
ENSMUST00000199249	MSTRG.28484	Gm42918	5	+	121385522	121387101	1	1580	.	ENSMUST00000199249.p2	.	.	.	.	.	.	Noncoding	0.000270536	noncoding	COD	10.381	0.829664	11.131	0.904835	6.18861	0.521118	305.079	9.62502	80.9209	9.38824	168.67	11.7102	667.253	53.4703	777.849	61.0269	642.585	43.9279	327.287	144.07	1521.32	175.003	2012.83	171.446
ENSMUST00000219856	ENSMUSG00000020064	Herc4	10	+	63243810	63245716	2	653	.	ENSMUST00000219856.p2	.	.	.	.	.	.	Noncoding	0.0039014	noncoding	COD	13.4101	1.07176	7.92404	0.644141	9.03694	0.760965	52.2806	1.64941	8.23734	0.955676	24.4153	1.69508	13.9972	1.12166	15.5735	1.22183	16.0358	1.09622	1.62221	0.714087	10.3431	1.1898	9.4631	0.806035
ENSMUST00000142433	ENSMUSG00000080727	C920021L13Rik	3	+	95871522	95887956	2	1330	.	.	.	.	.	.	.	.	Noncoding	0.000112711	noncoding	ncRNAs	17.5538	1.40293	0.210644	0.017123	12.6071	1.06159	44.0852	1.39086	19.6798	2.28321	41.8345	2.90445	87.9068	7.04441	100.23	7.86365	77.7865	5.31758	13.307	5.85769	0	0	88.3471	7.52511
ENSMUST00000128160	ENSMUSG00000085956	4930481B07Rik	3	+	95015625	95017076	2	1089	.	.	.	.	.	.	.	.	Noncoding	0.000696209	noncoding	ncRNAs	7.7686	0.620877	14.1251	1.14822	8.4786	0.713949	112.561	3.55122	17.1166	1.98583	53.2631	3.6979	18.7273	1.50071	16.2911	1.27813	14.9637	1.02293	3.66166	1.61184	25.3517	2.9163	22.2167	1.89234
ENSMUST00000185243	ENSMUSG00000100282	1700041C23Rik	9	+	57175275	57186108	6	395	.	.	.	.	.	.	.	.	Noncoding	0.351282	noncoding	ncRNAs	3.45544	0.276163	0	0	0	0	0	0	3.27089	0.37948	35.7013	2.47864	2.57468	0.206322	2.47089	0.193856	4.52911	0.309616	326.746	143.832	1367.58	157.318	2159.29	183.922
ENSMUST00000080594	MSTRG.31609	Irgc1	7	-	24431922	24435534	2	1737	IIGP5_RAT^IIGP5_RAT^Q:269-1657,H:1-463^96.552%ID^E:0^RecName: Full=Interferon-inducible GTPase 5;^Eukaryota; Metazoa; Chordata; Craniata; Vertebrata; Euteleostomi; Mammalia; Eutheria; Euarchontoglires; Glires; Rodentia; Myomorpha; Muroidea; Muridae; Murinae; Rattus	ENSMUST00000080594.p1	IIGP5_RAT^IIGP5_RAT^Q:1-463,H:1-463^96.552%ID^E:0^RecName: Full=Interferon-inducible GTPase 5;^Eukaryota; Metazoa; Chordata; Craniata; Vertebrata; Euteleostomi; Mammalia; Eutheria; Euarchontoglires; Glires; Rodentia; Myomorpha; Muroidea; Muridae; Murinae; Rattus	PF05049.13^IIGP^Interferon-inducible GTPase (IIGP)^20-348^E:5.1e-96`PF01926.23^MMR_HSR1^50S ribosome-binding GTPase^54-114^E:4.3e-06	ENOG41125KF^Immunity-related GTPase family	KEGG:rno:308428	GO:0016020^cellular_component^membrane`GO:0005525^molecular_function^GTP binding`GO:0003924^molecular_function^GTPase activity	GO:0005525^molecular_function^GTP binding`GO:0016020^cellular_component^membrane	Coding	0.9999	coding	COD	4.07849	0.325958	2.05555	0.167095	0	0	8.09354	0.255345	4.64671	0.5391	117.387	8.14982	0	0	10.3483	0.811888	8.84468	0.604633	300.127	132.114	1582.49	182.04	1957.24	166.711
MSTRG.28237.10	MSTRG.28237	Ulk1	5	-	110784369	110810102	27	5417	ULK1_MOUSE^ULK1_MOUSE^Q:663-3611,H:69-1051^99.898%ID^E:0^RecName: Full=Serine/threonine-protein kinase ULK1;^Eukaryota; Metazoa; Chordata; Craniata; Vertebrata; Euteleostomi; Mammalia; Eutheria; Euarchontoglires; Glires; Rodentia; Myomorpha; Muroidea; Muridae; Murinae; Mus; Mus`ULK1_MOUSE^ULK1_MOUSE^Q:379-582,H:1-68^100%ID^E:1.62e-32^RecName: Full=Serine/threonine-protein kinase ULK1;^Eukaryota; …	MSTRG.28237.10.p1	ULK1_MOUSE^ULK1_MOUSE^Q:1-968,H:84-1051^99.897%ID^E:0^RecName: Full=Serine/threonine-protein kinase ULK1;^Eukaryota; Metazoa; Chordata; Craniata; Vertebrata; Euteleostomi; Mammalia; Eutheria; Euarchontoglires; Glires; Rodentia; Myomorpha; Muroidea; Muridae; Murinae; Mus; Mus	PF00069.25^Pkinase^Protein kinase domain^3-195^E:1.7e-49`PF07714.17^Pkinase_Tyr^Protein tyrosine kinase^3-189^E:9.9e-34`PF06293.14^Kdo^Lipopolysaccharide kinase (Kdo/WaaP) family^15-67^E:4.2e-06`PF12063.8^DUF3543^Domain of unknown function (DUF3543)^791-962^E:5.5e-23	ENOG410XR01^Unc51-like kinase	KEGG:mmu:22241`KO:K21357	GO:1990316^cellular_component^Atg1/ULK1 kinase complex`GO:0005776^cellular_component^autophagosome`GO:0030424^cellular_component^axon`GO:0005737^cellular_component^cytoplasm`GO:0030659^cellular_component^cytoplasmic vesicle membrane`GO:0005829^cellular_component^cytosol`GO:0097635^cellular_component^extrinsic component of autophagosome membrane`GO:0097629^cellular_component^extrinsic component of…	GO:0004672^molecular_function^protein kinase activity`GO:0005524^molecular_function^ATP binding`GO:0006468^biological_process^protein phosphorylation`GO:0004674^molecular_function^protein serine/threonine kinase activity	Coding	0.268208	coding	COD	16.693	1.33413	12.9805	1.05517	0.699016	0.058861	1e-06	0	13.7039	1.58989	18.2327	1.26585	0	0	7.67021	0.601773	0	0	0	0	0.002195	0.000252	2.57893	0.219664
ENSMUST00000206334	MSTRG.33354	Ppp4c	7	-	126787468	126792147	5	494	PP4C_RAT^PP4C_RAT^Q:142-492,H:32-148^99.145%ID^E:6.7e-80^RecName: Full=Serine/threonine-protein phosphatase 4 catalytic subunit;^Eukaryota; Metazoa; Chordata; Craniata; Vertebrata; Euteleostomi; Mammalia; Eutheria; Euarchontoglires; Glires; Rodentia; Myomorpha; Muroidea; Muridae; Murinae; Rattus`PP4C_RAT^PP4C_RAT^Q:2-88,H:5-33^100%ID^E:7.93e-10^RecName: Full=Serine/threonine-protein phosphatase 4…	ENSMUST00000206334.p1	.	.	.	.	.	.	Coding	0.469043	noncoding	COD	13.9833	1.11756	4.31369	0.350658	12.0784	1.01707	27.8929	0.880002	5.09306	0.590884	7.04753	0.489289	11.3031	0.905777	6.69033	0.524896	3.11671	0.213062	0.311861	0.13728	6.83333	0.786064	9.81716	0.836193
ENSMUST00000101077	MSTRG.5210	A530017D24Rik	11	-	61864568	61867269	2	2315	.	.	.	.	.	.	.	.	Noncoding	7.12e-09	noncoding	ncRNAs	7.39391	0.590931	6.19904	0.503917	16.7846	1.41337	85.4101	2.69463	11.1505	1.29365	44.5081	3.09007	13.2894	1.06495	4.23951	0.332615	8.20641	0.561	5.76812	2.5391	7.985	0.918546	10.278	0.875445
ENSMUST00000113547	MSTRG.15945	Tcte1	17	+	45523434	45542679	5	3074	DRC5_MOUSE^DRC5_MOUSE^Q:238-1731,H:1-498^100%ID^E:0^RecName: Full=Dynein regulatory complex subunit 5 {ECO:0000303|PubMed:28630322};^Eukaryota; Metazoa; Chordata; Craniata; Vertebrata; Euteleostomi; Mammalia; Eutheria; Euarchontoglires; Glires; Rodentia; Myomorpha; Muroidea; Muridae; Murinae; Mus; Mus	ENSMUST00000113547.p1	DRC5_MOUSE^DRC5_MOUSE^Q:1-498,H:1-498^100%ID^E:0^RecName: Full=Dynein regulatory complex subunit 5 {ECO:0000303|PubMed:28630322};^Eukaryota; Metazoa; Chordata; Craniata; Vertebrata; Euteleostomi; Mammalia; Eutheria; Euarchontoglires; Glires; Rodentia; Myomorpha; Muroidea; Muridae; Murinae; Mus; Mus	PF00560.33^LRR_1^Leucine Rich Repeat^88-94^E:8800`PF13516.6^LRR_6^Leucine Rich repeat^236-243^E:610`PF00560.33^LRR_1^Leucine Rich Repeat^237-255^E:2300`PF13516.6^LRR_6^Leucine Rich repeat^276-292^E:1800`PF13516.6^LRR_6^Leucine Rich repeat^307-324^E:0.0021`PF00560.33^LRR_1^Leucine Rich Repeat^307-326^E:4.8`PF13516.6^LRR_6^Leucine Rich repeat^331-353^E:0.013`PF00560.33^LRR_1^Leucine Rich Repeat^333…	COG4886^leucine Rich Repeat	KEGG:mmu:21645	GO:0005737^cellular_component^cytoplasm`GO:0005856^cellular_component^cytoskeleton`GO:0036126^cellular_component^sperm flagellum`GO:0030317^biological_process^flagellated sperm motility	GO:0005515^molecular_function^protein binding	Coding	0.124761	coding	COD	8.47202	0.677095	11.4022	0.926877	5.43973	0.458058	368.108	11.6135	41.7216	4.84044	136.811	9.49835	1125.37	90.1817	1136.83	89.1913	1235.31	84.4473	332.63	146.422	1430.64	164.572	2053.25	174.889
ENSMUST00000032808	MSTRG.31799	2200002D01Rik	7	-	29246561	29248466	4	1466	YIF1B_RAT^YIF1B_RAT^Q:790-638,H:209-259^100%ID^E:1.81e-23^RecName: Full=Protein YIF1B;^Eukaryota; Metazoa; Chordata; Craniata; Vertebrata; Euteleostomi; Mammalia; Eutheria; Euarchontoglires; Glires; Rodentia; Myomorpha; Muroidea; Muridae; Murinae; Rattus	ENSMUST00000032808.p3	IMUP_HUMAN^IMUP_HUMAN^Q:1-88,H:1-87^58.427%ID^E:1.15e-06^RecName: Full=Immortalization up-regulated protein;^Eukaryota; Metazoa; Chordata; Craniata; Vertebrata; Euteleostomi; Mammalia; Eutheria; Euarchontoglires; Primates; Haplorrhini; Catarrhini; Hominidae; Homo	PF15761.5^IMUP^Immortalisation up-regulated protein^1-103^E:7.1e-36	ENOG4110RUH^Chromosome 19 open reading frame	KEGG:hsa:64073	GO:0005829^cellular_component^cytosol`GO:0005634^cellular_component^nucleus`GO:0005886^cellular_component^plasma membrane	GO:0005634^cellular_component^nucleus	Coding	0.00184974	noncoding	COD	15.01	1.19962	8.20786	0.667213	7.16258	0.603133	14.0086	0.441962	7.60957	0.882843	15.1334	1.05067	13.8004	1.10589	9.91412	0.777821	13.9696	0.954982	1.84489	0.812108	11.1906	1.28729	16.2635	1.38527
ENSMUST00000054799	MSTRG.30458	BC048671	6	+	90301219	90305449	5	1212	CC022_MOUSE^CC022_MOUSE^Q:626-1036,H:1-137^100%ID^E:4.72e-65^RecName: Full=Uncharacterized protein C3orf22 homolog;^Eukaryota; Metazoa; Chordata; Craniata; Vertebrata; Euteleostomi; Mammalia; Eutheria; Euarchontoglires; Glires; Rodentia; Myomorpha; Muroidea; Muridae; Murinae; Mus; Mus	ENSMUST00000054799.p1	CC022_MOUSE^CC022_MOUSE^Q:1-137,H:1-137^100%ID^E:2.13e-94^RecName: Full=Uncharacterized protein C3orf22 homolog;^Eukaryota; Metazoa; Chordata; Craniata; Vertebrata; Euteleostomi; Mammalia; Eutheria; Euarchontoglires; Glires; Rodentia; Myomorpha; Muroidea; Muridae; Murinae; Mus; Mus	.	ENOG4111ABC^Chromosome 3 open reading frame	KEGG:mmu:243535	.	.	Noncoding	0.01626	noncoding	COD	2.47359	0.197693	1.68403	0.136894	2.7731	0.233512	1.87826	0.059258	6.76968	0.785402	73.5177	5.10412	5.07505	0.406689	4.8162	0.37786	6.0231	0.411747	327.719	144.26	1334.63	153.527	2149.1	183.053
ENSMUST00000136596	ENSMUSG00000033379	Atp6v0b	4	-	117886281	117887333	3	348	VATO_MOUSE^VATO_MOUSE^Q:208-348,H:19-65^91.489%ID^E:3.69e-27^RecName: Full=V-type proton ATPase 21 kDa proteolipid subunit;^Eukaryota; Metazoa; Chordata; Craniata; Vertebrata; Euteleostomi; Mammalia; Eutheria; Euarchontoglires; Glires; Rodentia; Myomorpha; Muroidea; Muridae; Murinae; Mus; Mus`VATO_MOUSE^VATO_MOUSE^Q:98-166,H:1-23^100%ID^E:3.69e-27^RecName: Full=V-type proton ATPase 21 kDa proteol…	.	.	.	COG0636^F(1)F(0) ATP synthase produces ATP from ADP in the presence of a proton or sodium gradient. F-type ATPases consist of two structural domains, F(1) containing the extramembraneous catalytic core and F(0) containing the membrane proton channel, linked together by a central stalk and a peripheral stalk. During catalysis, ATP synthesis in the catalytic domain of F(1) is coupled via a rotary m…	KEGG:mmu:114143`KO:K03661	GO:0005768^cellular_component^endosome`GO:0016021^cellular_component^integral component of membrane`GO:0033179^cellular_component^proton-transporting V-type ATPase, V0 domain`GO:0016471^cellular_component^vacuolar proton-transporting V-type ATPase complex`GO:0008553^molecular_function^proton-exporting ATPase activity, phosphorylative mechanism`GO:0046961^molecular_function^proton-transporting ATP…	.	Coding	0.161444	noncoding	ncRNAs	5.60918	0.448293	2.60727	0.211944	22.1657	1.86649	81.3256	2.56576	15.8768	1.84198	43.4799	3.01868	3.13511	0.251232	3.82453	0.300057	5.03238	0.34402	1.16061	0.510894	1.72126	0.198004	4.44496	0.378607
MSTRG.29378.6	MSTRG.29378	Phf14	6	+	11925911	12048174	16	2595	PHF14_MOUSE^PHF14_MOUSE^Q:491-2248,H:293-878^99.829%ID^E:0^RecName: Full=PHD finger protein 14;^Eukaryota; Metazoa; Chordata; Craniata; Vertebrata; Euteleostomi; Mammalia; Eutheria; Euarchontoglires; Glires; Rodentia; Myomorpha; Muroidea; Muridae; Murinae; Mus; Mus`PHF14_MOUSE^PHF14_MOUSE^Q:2204-2362,H:721-774^48.148%ID^E:1.68e-07^RecName: Full=PHD finger protein 14;^Eukaryota; Metazoa; Chordata;…	MSTRG.29378.6.p1	PHF14_MOUSE^PHF14_MOUSE^Q:15-600,H:293-878^99.829%ID^E:0^RecName: Full=PHD finger protein 14;^Eukaryota; Metazoa; Chordata; Craniata; Vertebrata; Euteleostomi; Mammalia; Eutheria; Euarchontoglires; Glires; Rodentia; Myomorpha; Muroidea; Muridae; Murinae; Mus; Mus`PHF14_MOUSE^PHF14_MOUSE^Q:561-638,H:694-774^39.506%ID^E:4.07e-09^RecName: Full=PHD finger protein 14;^Eukaryota; Metazoa; Chordata; Cra…	PF00628.29^PHD^PHD-finger^36-94^E:3.3e-09`PF13832.6^zf-HC5HC2H_2^PHD-zinc-finger like domain^99-213^E:2.3e-27`PF13771.6^zf-HC5HC2H^PHD-like zinc-binding domain^120-213^E:1.6e-17`PF00628.29^PHD^PHD-finger^443-493^E:1.2e-10`PF00628.29^PHD^PHD-finger^586-635^E:2.6e-10	COG5141^phd finger	KEGG:mmu:75725	GO:0005634^cellular_component^nucleus`GO:0046872^molecular_function^metal ion binding`GO:0048286^biological_process^lung alveolus development`GO:0008285^biological_process^negative regulation of cell population proliferation`GO:0072201^biological_process^negative regulation of mesenchymal cell proliferation`GO:2000791^biological_process^negative regulation of mesenchymal cell proliferation involv…	.	Coding	0.999918	coding	COD	8.28072	0.661806	18.6368	1.51498	3.46539	0.291806	19.0025	0.599514	3.3138	0.384459	10.5834	0.734771	14.789	1.18511	1.90894	0.149768	6.8856	0.470708	0	0	19.1389	2.20162	6.03049	0.513657
ENSMUST00000135803	MSTRG.19412	Ralgds	2	+	28513125	28542950	4	801	GNDS_MOUSE^GNDS_MOUSE^Q:419-799,H:1-139^91.367%ID^E:2.88e-80^RecName: Full=Ral guanine nucleotide dissociation stimulator;^Eukaryota; Metazoa; Chordata; Craniata; Vertebrata; Euteleostomi; Mammalia; Eutheria; Euarchontoglires; Glires; Rodentia; Myomorpha; Muroidea; Muridae; Murinae; Mus; Mus	ENSMUST00000135803.p1	GNDS_MOUSE^GNDS_MOUSE^Q:140-266,H:1-139^91.367%ID^E:1.03e-81^RecName: Full=Ral guanine nucleotide dissociation stimulator;^Eukaryota; Metazoa; Chordata; Craniata; Vertebrata; Euteleostomi; Mammalia; Eutheria; Euarchontoglires; Glires; Rodentia; Myomorpha; Muroidea; Muridae; Murinae; Mus; Mus	PF00618.20^RasGEF_N^RasGEF N-terminal motif^200-249^E:4.8e-16	ENOG410ZUT5^Ral guanine nucleotide dissociation	KEGG:mmu:19730`KO:K08732	GO:0005903^cellular_component^brush border`GO:0005829^cellular_component^cytosol`GO:0005634^cellular_component^nucleus`GO:0030695^molecular_function^GTPase regulator activity`GO:0005085^molecular_function^guanyl-nucleotide exchange factor activity`GO:0007264^biological_process^small GTPase mediated signal transduction	.	Coding	0.681283	noncoding	COD	0.091466	0.00731	22.2845	1.81149	8.01087	0.674563	16.2529	0.512767	8.8983	1.03236	0.157114	0.010908	2.69865	0.216256	7.40172	0.580709	8.31887	0.568688	8.22	3.6184	25.5546	2.93964	14.0479	1.19655
ENSMUST00000151826	MSTRG.21633	Trp53rkb	2	+	166793767	166799505	2	4426	PRPK_MOUSE^PRPK_MOUSE^Q:122-778,H:26-244^100%ID^E:1.19e-136^RecName: Full=EKC/KEOPS complex subunit Tp53rk {ECO:0000305};^Eukaryota; Metazoa; Chordata; Craniata; Vertebrata; Euteleostomi; Mammalia; Eutheria; Euarchontoglires; Glires; Rodentia; Myomorpha; Muroidea; Muridae; Murinae; Mus; Mus	ENSMUST00000151826.p1	PRPK_MOUSE^PRPK_MOUSE^Q:1-244,H:1-244^99.59%ID^E:1.13e-178^RecName: Full=EKC/KEOPS complex subunit Tp53rk {ECO:0000305};^Eukaryota; Metazoa; Chordata; Craniata; Vertebrata; Euteleostomi; Mammalia; Eutheria; Euarchontoglires; Glires; Rodentia; Myomorpha; Muroidea; Muridae; Murinae; Mus; Mus	PF07714.17^Pkinase_Tyr^Protein tyrosine kinase^30-178^E:7.8e-06`PF00069.25^Pkinase^Protein kinase domain^32-179^E:6.2e-08`PF01163.22^RIO1^RIO1 family^52-176^E:6.4e-08`PF06293.14^Kdo^Lipopolysaccharide kinase (Kdo/WaaP) family^62-216^E:1.2e-11	COG3642^Required for the formation of a threonylcarbamoyl group on adenosine at position 37 (t(6)A37) in tRNAs that read codons beginning with adenine (By similarity)	.	GO:0005737^cellular_component^cytoplasm`GO:0005829^cellular_component^cytosol`GO:0000408^cellular_component^EKC/KEOPS complex`GO:0005634^cellular_component^nucleus`GO:0005524^molecular_function^ATP binding`GO:0016787^molecular_function^hydrolase activity`GO:0002039^molecular_function^p53 binding`GO:0004674^molecular_function^protein serine/threonine kinase activity`GO:0006468^biological_process^p…	GO:0004672^molecular_function^protein kinase activity`GO:0006468^biological_process^protein phosphorylation`GO:0005524^molecular_function^ATP binding	Coding	1.17e-12	coding	COD	8.24593	0.659026	8.59974	0.699069	13.5411	1.14024	38.497	1.21455	6.58365	0.763819	10.5259	0.73078	8.38592	0.672006	10.331	0.810528	10.9149	0.746154	2.32049	1.02147	5.46982	0.629215	3.93805	0.33543
ENSMUST00000181663	ENSMUSG00000052934	Fbxo31	8	-	121564331	121578790	3	799	FBX31_XENTR^FBX31_XENTR^Q:36-491,H:1-160^70.988%ID^E:2.75e-50^RecName: Full=F-box only protein 31;^Eukaryota; Metazoa; Chordata; Craniata; Vertebrata; Euteleostomi; Amphibia; Batrachia; Anura; Pipoidea; Pipidae; Xenopodinae; Xenopus; Silurana	ENSMUST00000181663.p1	FBX31_RAT^FBX31_RAT^Q:1-126,H:1-126^97.619%ID^E:7.77e-81^RecName: Full=F-box only protein 31;^Eukaryota; Metazoa; Chordata; Craniata; Vertebrata; Euteleostomi; Mammalia; Eutheria; Euarchontoglires; Glires; Rodentia; Myomorpha; Muroidea; Muridae; Murinae; Rattus	PF00646.33^F-box^F-box domain^52-98^E:8.6e-11`PF12937.7^F-box-like^F-box-like^54-98^E:1.2e-12	ENOG410XPRQ^F-box protein 31	KEGG:rno:498959`KO:K10308	GO:0005813^cellular_component^centrosome`GO:0043025^cellular_component^neuronal cell body`GO:0019005^cellular_component^SCF ubiquitin ligase complex`GO:0030332^molecular_function^cyclin binding`GO:0031145^biological_process^anaphase-promoting complex-dependent catabolic process`GO:0006974^biological_process^cellular response to DNA damage stimulus`GO:0031571^biological_process^mitotic G1 DNA dama…	GO:0005515^molecular_function^protein binding	Coding	0.987558	coding	COD	5.28943	0.422738	12.4877	1.01512	12.6122	1.06202	10.7631	0.339569	0.346623	0.040214	1.43761	0.099809	0.767478	0.061502	1.4627	0.114757	0	0	0	0	0.018773	0.00216	0	0
MSTRG.27115.4	MSTRG.27115	Agbl5	5	+	30887321	30893341	8	2150	CBPC5_MOUSE^CBPC5_MOUSE^Q:906-2150,H:1-415^100%ID^E:0^RecName: Full=Cytosolic carboxypeptidase-like protein 5;^Eukaryota; Metazoa; Chordata; Craniata; Vertebrata; Euteleostomi; Mammalia; Eutheria; Euarchontoglires; Glires; Rodentia; Myomorpha; Muroidea; Muridae; Murinae; Mus; Mus	MSTRG.27115.4.p1	CBPC5_MOUSE^CBPC5_MOUSE^Q:1-415,H:1-415^100%ID^E:0^RecName: Full=Cytosolic carboxypeptidase-like protein 5;^Eukaryota; Metazoa; Chordata; Craniata; Vertebrata; Euteleostomi; Mammalia; Eutheria; Euarchontoglires; Glires; Rodentia; Myomorpha; Muroidea; Muridae; Murinae; Mus; Mus	PF18027.1^Pepdidase_M14_N^Cytosolic carboxypeptidase N-terminal domain^10-147^E:5.3e-10`PF00246.24^Peptidase_M14^Zinc carboxypeptidase^239-324^E:2.6e-11	COG2866^metallocarboxypeptidase activity	KEGG:mmu:231093	GO:0005737^cellular_component^cytoplasm`GO:0005829^cellular_component^cytosol`GO:0045171^cellular_component^intercellular bridge`GO:0015630^cellular_component^microtubule cytoskeleton`GO:0030496^cellular_component^midbody`GO:0072686^cellular_component^mitotic spindle`GO:0005634^cellular_component^nucleus`GO:0004181^molecular_function^metallocarboxypeptidase activity`GO:0015631^molecular_function^…	GO:0004181^molecular_function^metallocarboxypeptidase activity`GO:0008270^molecular_function^zinc ion binding`GO:0006508^biological_process^proteolysis	Coding	0.840104	coding	COD	0	0	0	0	0	0	0	0	0	0	0.144343	0.010021	0	0	1978.27	155.207	0	0	0	0	1481.68	170.443	2269.41	193.301
ENSMUST00000187908	ENSMUSG00000101503	Gm28364	1	+	74281161	74281866	2	334	.	.	.	.	.	.	.	.	Noncoding	0.488515	noncoding	ncRNAs	4.01796	0.321121	0	0	2.94012	0.247576	4.56938	0.144161	4.32335	0.501585	50.6407	3.51584	3.95808	0.317181	6.71856	0.527111	15.7425	1.07618	324.38	142.79	1241.01	142.758	2157.76	183.791
ENSMUST00000182634	ENSMUSG00000061099	Gapdhs	7	-	30729780	30743681	11	1457	G3PT_MOUSE^G3PT_MOUSE^Q:28-1347,H:1-440^99.773%ID^E:0^RecName: Full=Glyceraldehyde-3-phosphate dehydrogenase, testis-specific;^Eukaryota; Metazoa; Chordata; Craniata; Vertebrata; Euteleostomi; Mammalia; Eutheria; Euarchontoglires; Glires; Rodentia; Myomorpha; Muroidea; Muridae; Murinae; Mus; Mus	ENSMUST00000182634.p1	G3PT_MOUSE^G3PT_MOUSE^Q:1-440,H:1-440^99.773%ID^E:0^RecName: Full=Glyceraldehyde-3-phosphate dehydrogenase, testis-specific;^Eukaryota; Metazoa; Chordata; Craniata; Vertebrata; Euteleostomi; Mammalia; Eutheria; Euarchontoglires; Glires; Rodentia; Myomorpha; Muroidea; Muridae; Murinae; Mus; Mus	PF00044.24^Gp_dh_N^Glyceraldehyde 3-phosphate dehydrogenase, NAD binding domain^109-206^E:3.3e-34`PF02800.20^Gp_dh_C^Glyceraldehyde 3-phosphate dehydrogenase, C-terminal domain^261-418^E:4.8e-72	COG0057^glyceraldehyde3phosphate dehydrogenase	KEGG:mmu:14447`KO:K10705	GO:0005929^cellular_component^cilium`GO:0005737^cellular_component^cytoplasm`GO:0005829^cellular_component^cytosol`GO:0031514^cellular_component^motile cilium`GO:0035686^cellular_component^sperm fibrous sheath`GO:0097228^cellular_component^sperm principal piece`GO:0004365^molecular_function^glyceraldehyde-3-phosphate dehydrogenase (NAD+) (phosphorylating) activity`GO:0051287^molecular_function^NA…	GO:0016620^molecular_function^oxidoreductase activity, acting on the aldehyde or oxo group of donors, NAD or NADP as acceptor`GO:0055114^biological_process^oxidation-reduction process	Coding	0.999936	coding	COD	3.62257	0.289521	4.2418	0.344814	3.62233	0.305022	3.74795	0.118245	5.22562	0.606264	64.5627	4.4824	5.91446	0.473955	8.13249	0.638042	10.3177	0.705331	344.3	151.559	1166.78	134.219	2208.59	188.121
ENSMUST00000122044	ENSMUSG00000022433	Csnk1e	15	-	79422481	79441818	9	3174	KC1E_MOUSE^KC1E_MOUSE^Q:611-1504,H:1-298^99.664%ID^E:0^RecName: Full=Casein kinase I isoform epsilon;^Eukaryota; Metazoa; Chordata; Craniata; Vertebrata; Euteleostomi; Mammalia; Eutheria; Euarchontoglires; Glires; Rodentia; Myomorpha; Muroidea; Muridae; Murinae; Mus; Mus	ENSMUST00000122044.p1	KC1E_HUMAN^KC1E_HUMAN^Q:1-360,H:1-359^85.912%ID^E:0^RecName: Full=Casein kinase I isoform epsilon;^Eukaryota; Metazoa; Chordata; Craniata; Vertebrata; Euteleostomi; Mammalia; Eutheria; Euarchontoglires; Primates; Haplorrhini; Catarrhini; Hominidae; Homo	PF00069.25^Pkinase^Protein kinase domain^9-224^E:4.6e-27`PF07714.17^Pkinase_Tyr^Protein tyrosine kinase^10-270^E:3.7e-17`PF17667.1^Pkinase_fungal^Fungal protein kinase^117-205^E:8.7e-10	ENOG410XPGP^Casein Kinase	KEGG:hsa:102800317`KEGG:hsa:1454`KO:K08960	GO:0005737^cellular_component^cytoplasm`GO:0005829^cellular_component^cytosol`GO:0005654^cellular_component^nucleoplasm`GO:0005634^cellular_component^nucleus`GO:0005524^molecular_function^ATP binding`GO:0004672^molecular_function^protein kinase activity`GO:0004674^molecular_function^protein serine/threonine kinase activity`GO:0003723^molecular_function^RNA binding`GO:0060070^biological_process^ca…	GO:0004672^molecular_function^protein kinase activity`GO:0005524^molecular_function^ATP binding`GO:0006468^biological_process^protein phosphorylation	Coding	7.76e-05	coding	COD	10.9508	0.875199	12.8484	1.04444	6.59483	0.555324	6.29068	0.198466	0.759297	0.088092	1.24508	0.086442	0.044108	0.003535	0	0	0	0	0.254449	0.112007	0.306974	0.035312	0.473201	0.040306
ENSMUST00000216615	MSTRG.35922	Gm48627	9	-	22294222	22295572	1	1351	.	.	.	.	.	.	.	.	Noncoding	4.54e-05	noncoding	ncRNAs	13.379	1.06927	8.3923	0.682206	8.6262	0.726378	6.31458	0.19922	1.56477	0.18154	3.07254	0.213317	1.38268	0.110801	1.95041	0.153021	1.74167	0.119063	0.207994	0.091558	0.355292	0.040871	0.208734	0.017779
MSTRG.35842.9	MSTRG.35842	Mrpl4	9	+	21002779	21008833	8	1493	RM04_MOUSE^RM04_MOUSE^Q:220-609,H:20-149^100%ID^E:1.05e-84^RecName: Full=39S ribosomal protein L4, mitochondrial;^Eukaryota; Metazoa; Chordata; Craniata; Vertebrata; Euteleostomi; Mammalia; Eutheria; Euarchontoglires; Glires; Rodentia; Myomorpha; Muroidea; Muridae; Murinae; Mus; Mus`RM04_MOUSE^RM04_MOUSE^Q:1057-1296,H:215-294^92.5%ID^E:3.05e-76^RecName: Full=39S ribosomal protein L4, mitochondria…	MSTRG.35842.9.p2	RM04_MOUSE^RM04_MOUSE^Q:60-133,H:148-221^98.649%ID^E:2.15e-45^RecName: Full=39S ribosomal protein L4, mitochondrial;^Eukaryota; Metazoa; Chordata; Craniata; Vertebrata; Euteleostomi; Mammalia; Eutheria; Euarchontoglires; Glires; Rodentia; Myomorpha; Muroidea; Muridae; Murinae; Mus; Mus	PF00573.22^Ribosomal_L4^Ribosomal protein L4/L1 family^55-132^E:4.1e-14	COG0088^One of the primary rRNA binding proteins, this protein initially binds near the 5'-end of the 23S rRNA. It is important during the early stages of 50S assembly. It makes multiple contacts with different domains of the 23S rRNA in the assembled 50S subunit and ribosome (By similarity)	KEGG:mmu:66163`KO:K02926	GO:0005762^cellular_component^mitochondrial large ribosomal subunit`GO:0005739^cellular_component^mitochondrion`GO:0003735^molecular_function^structural constituent of ribosome`GO:0006412^biological_process^translation	GO:0003735^molecular_function^structural constituent of ribosome`GO:0006412^biological_process^translation`GO:0005840^cellular_component^ribosome	Coding	0.010679	coding	COD	3.89041	0.310927	9.56586	0.777604	16.9413	1.42656	16.2303	0.512055	11.1264	1.29085	14.032	0.974204	3.20287	0.256662	8.91787	0.69966	0.717522	0.049051	0	0	4.52877	0.520962	1.08716	0.0926
ENSMUST00000024970	MSTRG.16586	Gtf2a1l	17	+	88668660	88715152	9	1621	TF2AY_MOUSE^TF2AY_MOUSE^Q:52-1455,H:1-468^100%ID^E:0^RecName: Full=TFIIA-alpha and beta-like factor;^Eukaryota; Metazoa; Chordata; Craniata; Vertebrata; Euteleostomi; Mammalia; Eutheria; Euarchontoglires; Glires; Rodentia; Myomorpha; Muroidea; Muridae; Murinae; Mus; Mus	ENSMUST00000024970.p1	TF2AY_MOUSE^TF2AY_MOUSE^Q:18-485,H:1-468^100%ID^E:0^RecName: Full=TFIIA-alpha and beta-like factor;^Eukaryota; Metazoa; Chordata; Craniata; Vertebrata; Euteleostomi; Mammalia; Eutheria; Euarchontoglires; Glires; Rodentia; Myomorpha; Muroidea; Muridae; Murinae; Mus; Mus	PF03153.13^TFIIA^Transcription factor IIA, alpha/beta subunit^27-485^E:6e-114	ENOG410Y126^transcription factor IIA	KEGG:mmu:71828`KO:K03122	GO:0005737^cellular_component^cytoplasm`GO:0005634^cellular_component^nucleus`GO:0005672^cellular_component^transcription factor TFIIA complex`GO:0003677^molecular_function^DNA binding`GO:0050890^biological_process^cognition`GO:0006366^biological_process^transcription by RNA polymerase II`GO:0006367^biological_process^transcription initiation from RNA polymerase II promoter	GO:0006367^biological_process^transcription initiation from RNA polymerase II promoter`GO:0005672^cellular_component^transcription factor TFIIA complex	Coding	0.999919	coding	COD	9.71187	0.776186	12.1213	0.985335	5.43121	0.457341	655.12	20.6686	82.5171	9.57343	195.271	13.5571	1135.25	90.9733	1220.65	95.7672	1338.61	91.5091	302.476	133.148	1543.92	177.603	1814.38	154.543
ENSMUST00000077889	MSTRG.2324	Spata45	1	+	191036819	191042942	3	432	SPT45_MOUSE^SPT45_MOUSE^Q:95-385,H:1-97^100%ID^E:3.6e-67^RecName: Full=Spermatogenesis-associated protein 45;^Eukaryota; Metazoa; Chordata; Craniata; Vertebrata; Euteleostomi; Mammalia; Eutheria; Euarchontoglires; Glires; Rodentia; Myomorpha; Muroidea; Muridae; Murinae; Mus; Mus	.	.	.	ENOG4111A47^Chromosome 1 open reading frame 227	KEGG:mmu:75558	.	.	Coding	0.863251	noncoding	ncRNAs	7.25694	0.579985	0	0	0.604832	0.05093	0	0	5.09259	0.59083	55.2917	3.83874	8.10185	0.649242	2.87233	0.225351	11.1968	0.765424	260.386	114.621	1843.87	212.107	1533.6	130.627
ENSMUST00000167097	MSTRG.15755	Egfl8	17	-	34622851	34628510	7	1111	PPT2_MOUSE^PPT2_MOUSE^Q:402-1109,H:1-236^100%ID^E:5.08e-154^RecName: Full=Lysosomal thioesterase PPT2;^Eukaryota; Metazoa; Chordata; Craniata; Vertebrata; Euteleostomi; Mammalia; Eutheria; Euarchontoglires; Glires; Rodentia; Myomorpha; Muroidea; Muridae; Murinae; Mus; Mus	ENSMUST00000167097.p1	PPT2_MOUSE^PPT2_MOUSE^Q:1-236,H:1-236^100%ID^E:1e-176^RecName: Full=Lysosomal thioesterase PPT2;^Eukaryota; Metazoa; Chordata; Craniata; Vertebrata; Euteleostomi; Mammalia; Eutheria; Euarchontoglires; Glires; Rodentia; Myomorpha; Muroidea; Muridae; Murinae; Mus; Mus	PF00561.20^Abhydrolase_1^alpha/beta hydrolase fold^37-137^E:2.7e-06`PF02089.15^Palm_thioest^Palmitoyl protein thioesterase^38-236^E:5.4e-50	COG1075^Triacylglycerol Lipase	KEGG:mmu:54397`KO:K01074	GO:0005764^cellular_component^lysosome`GO:0098599^molecular_function^palmitoyl hydrolase activity`GO:0008474^molecular_function^palmitoyl-(protein) hydrolase activity	GO:0098599^molecular_function^palmitoyl hydrolase activity	Coding	0.927395	noncoding	COD	12.554	1.00333	14.2352	1.15718	3.60931	0.303926	18.015	0.568359	1.59442	0.184981	3.07681	0.213614	5.33093	0.427194	0	0	0	0	2.16491	0.95298	1.94936	0.224242	0.951306	0.081029
ENSMUST00000134206	MSTRG.25310	Gm12701	4	+	100119621	100120841	2	659	.	.	.	.	.	.	.	.	Noncoding	0.00548151	noncoding	ncRNAs	9.6098	0.768028	11.0501	0.898255	9.73958	0.820131	0	0	0	0	2.24021	0.155531	0	0	0	0	0	0	0	0	0	0	0	0
ENSMUST00000131701	MSTRG.1643	Tpr	1	+	150393384	150395495	2	572	TPR_MOUSE^TPR_MOUSE^Q:134-367,H:78-155^100%ID^E:1.03e-43^RecName: Full=Nucleoprotein TPR;^Eukaryota; Metazoa; Chordata; Craniata; Vertebrata; Euteleostomi; Mammalia; Eutheria; Euarchontoglires; Glires; Rodentia; Myomorpha; Muroidea; Muridae; Murinae; Mus; Mus	ENSMUST00000131701.p1	TPR_MOUSE^TPR_MOUSE^Q:1-132,H:34-165^95.455%ID^E:1.55e-79^RecName: Full=Nucleoprotein TPR;^Eukaryota; Metazoa; Chordata; Craniata; Vertebrata; Euteleostomi; Mammalia; Eutheria; Euarchontoglires; Glires; Rodentia; Myomorpha; Muroidea; Muridae; Murinae; Mus; Mus	.	ENOG410XSA1^translocated promoter region, nuclear basket protein	KEGG:mmu:108989`KO:K09291	GO:0005737^cellular_component^cytoplasm`GO:0005868^cellular_component^cytoplasmic dynein complex`GO:0019898^cellular_component^extrinsic component of membrane`GO:0000776^cellular_component^kinetochore`GO:0072686^cellular_component^mitotic spindle`GO:0005635^cellular_component^nuclear envelope`GO:0042405^cellular_component^nuclear inclusion body`GO:0031965^cellular_component^nuclear membrane`GO:00…	.	Coding	0.665942	noncoding	COD	6.63475	0.530258	21.2403	1.72662	2.52729	0.212813	40.656	1.28267	20.002	2.32058	11.1284	0.772615	8.45795	0.677778	3.76317	0.295243	21.0511	1.43908	2.667	1.174	4.1921	0.482233	1.66721	0.142008
ENSMUST00000030614	MSTRG.25820	CK137956	4	-	127927592	127970951	7	2319	CA094_HUMAN^CA094_HUMAN^Q:118-1905,H:1-598^72.047%ID^E:0^RecName: Full=Uncharacterized protein C1orf94;^Eukaryota; Metazoa; Chordata; Craniata; Vertebrata; Euteleostomi; Mammalia; Eutheria; Euarchontoglires; Primates; Haplorrhini; Catarrhini; Hominidae; Homo	ENSMUST00000030614.p1	CA094_HUMAN^CA094_HUMAN^Q:1-596,H:1-598^72.047%ID^E:0^RecName: Full=Uncharacterized protein C1orf94;^Eukaryota; Metazoa; Chordata; Craniata; Vertebrata; Euteleostomi; Mammalia; Eutheria; Euarchontoglires; Primates; Haplorrhini; Catarrhini; Hominidae; Homo	PF15752.5^DUF4688^Domain of unknown function (DUF4688)^197-596^E:7.2e-245	ENOG410YE9F^chromosome 1 open reading frame 94	KEGG:hsa:84970	.	.	Coding	0.999925	coding	COD	9.03355	0.721973	16.5013	1.34138	1.94151	0.163487	297.343	9.38094	50.4355	5.8514	58.0402	4.02956	1678.58	134.513	1621.34	127.204	1909.15	130.512	312.82	137.702	1231.98	141.72	2049.21	174.544
ENSMUST00000044527	MSTRG.18010	Tsga10ip	19	-	5390049	5394401	4	487	T10IP_RAT^T10IP_RAT^Q:49-444,H:405-536^90.909%ID^E:2.56e-65^RecName: Full=Testis-specific protein 10-interacting protein;^Eukaryota; Metazoa; Chordata; Craniata; Vertebrata; Euteleostomi; Mammalia; Eutheria; Euarchontoglires; Glires; Rodentia; Myomorpha; Muroidea; Muridae; Murinae; Rattus	ENSMUST00000044527.p1	T10IP_RAT^T10IP_RAT^Q:1-148,H:389-536^91.216%ID^E:3.39e-88^RecName: Full=Testis-specific protein 10-interacting protein;^Eukaryota; Metazoa; Chordata; Craniata; Vertebrata; Euteleostomi; Mammalia; Eutheria; Euarchontoglires; Glires; Rodentia; Myomorpha; Muroidea; Muridae; Murinae; Rattus	.	.	KEGG:rno:361707	GO:0032391^cellular_component^photoreceptor connecting cilium`GO:0044782^biological_process^cilium organization	.	Coding	0.617306	noncoding	COD	6.19639	0.495223	0.445197	0.03619	0.02243	0.001889	394.175	12.4359	63.1031	7.32107	168.578	11.7039	753.952	60.418	798.602	62.6551	1012.15	69.1918	338.483	148.998	1228.34	141.301	2010.46	171.244
MSTRG.31549.3	MSTRG.31549	Ercc1	7	+	19344834	19355359	8	1881	ERCC1_MOUSE^ERCC1_MOUSE^Q:371-985,H:1-205^98.049%ID^E:2.12e-130^RecName: Full=DNA excision repair protein ERCC-1;^Eukaryota; Metazoa; Chordata; Craniata; Vertebrata; Euteleostomi; Mammalia; Eutheria; Euarchontoglires; Glires; Rodentia; Myomorpha; Muroidea; Muridae; Murinae; Mus; Mus`ERCC1_MOUSE^ERCC1_MOUSE^Q:1740-1880,H:234-280^97.872%ID^E:3.39e-20^RecName: Full=DNA excision repair protein ERCC-1…	MSTRG.31549.3.p1	ERCC1_MOUSE^ERCC1_MOUSE^Q:1-205,H:1-205^98.049%ID^E:2.94e-148^RecName: Full=DNA excision repair protein ERCC-1;^Eukaryota; Metazoa; Chordata; Craniata; Vertebrata; Euteleostomi; Mammalia; Eutheria; Euarchontoglires; Glires; Rodentia; Myomorpha; Muroidea; Muridae; Murinae; Mus; Mus	PF03834.14^Rad10^Binding domain of DNA repair protein Ercc1 (rad10/Swi10)^100-201^E:8.3e-45	COG5241^Excision repair cross-complementing rodent repair deficiency, complementation group 1 (Includes overlapping antisense sequence)	KEGG:mmu:13870`KO:K10849	GO:0005829^cellular_component^cytosol`GO:0070522^cellular_component^ERCC4-ERCC1 complex`GO:0000784^cellular_component^nuclear chromosome, telomeric region`GO:0005654^cellular_component^nucleoplasm`GO:0000109^cellular_component^nucleotide-excision repair complex`GO:0000110^cellular_component^nucleotide-excision repair factor 1 complex`GO:0005634^cellular_component^nucleus`GO:0005669^cellular_compo…	GO:0003684^molecular_function^damaged DNA binding`GO:0004519^molecular_function^endonuclease activity`GO:0006281^biological_process^DNA repair`GO:0005634^cellular_component^nucleus	Coding	0.00328951	coding	COD	0.217341	0.01737	28.1746	2.2903	2.01131	0.169365	0.257519	0.008125	1.74838	0.202843	5.92451	0.411321	2.81927	0.225922	2.76775	0.217147	1.41227	0.096545	0.055904	0.024609	0.041774	0.004805	0.188277	0.016037
ENSMUST00000112016	MSTRG.20042	Atf2	2	-	73816509	73892639	12	3943	ATF2_MOUSE^ATF2_MOUSE^Q:754-1527,H:230-487^100%ID^E:6.03e-129^RecName: Full=Cyclic AMP-dependent transcription factor ATF-2;^Eukaryota; Metazoa; Chordata; Craniata; Vertebrata; Euteleostomi; Mammalia; Eutheria; Euarchontoglires; Glires; Rodentia; Myomorpha; Muroidea; Muridae; Murinae; Mus; Mus`ATF2_MOUSE^ATF2_MOUSE^Q:361-759,H:1-133^99.248%ID^E:4.09e-84^RecName: Full=Cyclic AMP-dependent transcri…	ENSMUST00000112016.p1	ATF2_MOUSE^ATF2_MOUSE^Q:132-389,H:230-487^100%ID^E:1.16e-180^RecName: Full=Cyclic AMP-dependent transcription factor ATF-2;^Eukaryota; Metazoa; Chordata; Craniata; Vertebrata; Euteleostomi; Mammalia; Eutheria; Euarchontoglires; Glires; Rodentia; Myomorpha; Muroidea; Muridae; Murinae; Mus; Mus`ATF2_MOUSE^ATF2_MOUSE^Q:1-142,H:1-156^87.821%ID^E:1.7e-91^RecName: Full=Cyclic AMP-dependent transcriptio…	PF07716.15^bZIP_2^Basic region leucine zipper^235-288^E:1.2e-08`PF00170.21^bZIP_1^bZIP transcription factor^238-295^E:8.9e-13	ENOG4111CH5^Transcription factor	KEGG:mmu:11909`KO:K04450	GO:0005737^cellular_component^cytoplasm`GO:0016020^cellular_component^membrane`GO:0005741^cellular_component^mitochondrial outer membrane`GO:0005654^cellular_component^nucleoplasm`GO:0005634^cellular_component^nucleus`GO:0035861^cellular_component^site of double-strand break`GO:0035497^molecular_function^cAMP response element binding`GO:0008140^molecular_function^cAMP response element binding pro…	GO:0003700^molecular_function^DNA-binding transcription factor activity`GO:0006355^biological_process^regulation of transcription, DNA-templated	Coding	4.38e-08	coding	COD	12.5718	1.00476	15.0365	1.22231	2.79555	0.235402	30.3789	0.958432	12.1184	1.40594	30.6932	2.13094	14.1955	1.13756	15.9354	1.25023	15.517	1.06076	0.537243	0.236491	11.0941	1.27619	7.42825	0.632713
ENSMUST00000078832	ENSMUSG00000057805	1700084M14Rik	NA	-	91575210	91575911	2	559	.	ENSMUST00000078832.p1	.	.	.	.	.	.	Noncoding	0.268671	noncoding	COD	5.39356	0.43106	2.32111	0.188682	4.26565	0.359194	10.9678	0.346026	8.04115	0.932914	86.4669	6.00314	12.1091	0.970365	4.70304	0.368981	9.05367	0.61892	325.181	143.143	1243.61	143.057	1992.37	169.703
ENSMUST00000109729	ENSMUSG00000012211	Tex22	12	+	113074756	113088917	3	735	TEX22_MOUSE^TEX22_MOUSE^Q:142-708,H:1-189^100%ID^E:3.49e-109^RecName: Full=Testis-expressed protein 22;^Eukaryota; Metazoa; Chordata; Craniata; Vertebrata; Euteleostomi; Mammalia; Eutheria; Euarchontoglires; Glires; Rodentia; Myomorpha; Muroidea; Muridae; Murinae; Mus; Mus	ENSMUST00000109729.p1	TEX22_MOUSE^TEX22_MOUSE^Q:1-189,H:1-189^100%ID^E:3.82e-135^RecName: Full=Testis-expressed protein 22;^Eukaryota; Metazoa; Chordata; Craniata; Vertebrata; Euteleostomi; Mammalia; Eutheria; Euarchontoglires; Glires; Rodentia; Myomorpha; Muroidea; Muridae; Murinae; Mus; Mus	.	ENOG4111CF8^testis expressed	KEGG:mmu:75671	GO:0001669^cellular_component^acrosomal vesicle`GO:0005737^cellular_component^cytoplasm	.	Coding	0.973653	coding	COD	8.45139	0.675447	11.7632	0.956224	3.39432	0.285822	74.1442	2.3392	18.823	2.1838	70.9674	4.92706	418.798	33.5604	639.313	50.1579	451.008	30.8315	407.077	179.193	1257.56	144.662	1859.99	158.427
MSTRG.29556.1	MSTRG.29556	NA	6	+	30078293	30078781	2	224	.	.	.	.	.	.	.	.	Noncoding	0.242679	noncoding	ncRNAs	10.5938	0.846667	4.29464	0.34911	15.5179	1.3067	49.3616	1.55732	23.3973	2.7145	31.8661	2.21237	3.3125	0.265447	3.27679	0.257083	4.65472	0.318203	0	0	0.397321	0.045705	0	0
ENSMUST00000132057	MSTRG.14145	Gsk3b	16	+	38144295	38209490	7	2186	GSK3B_HUMAN^GSK3B_HUMAN^Q:1-789,H:42-304^100%ID^E:0^RecName: Full=Glycogen synthase kinase-3 beta;^Eukaryota; Metazoa; Chordata; Craniata; Vertebrata; Euteleostomi; Mammalia; Eutheria; Euarchontoglires; Primates; Haplorrhini; Catarrhini; Hominidae; Homo	ENSMUST00000132057.p1	GSK3B_HUMAN^GSK3B_HUMAN^Q:1-263,H:42-304^100%ID^E:0^RecName: Full=Glycogen synthase kinase-3 beta;^Eukaryota; Metazoa; Chordata; Craniata; Vertebrata; Euteleostomi; Mammalia; Eutheria; Euarchontoglires; Primates; Haplorrhini; Catarrhini; Hominidae; Homo	PF00069.25^Pkinase^Protein kinase domain^15-241^E:2.6e-62`PF07714.17^Pkinase_Tyr^Protein tyrosine kinase^18-217^E:1.9e-24	COG0515^Serine Threonine protein kinase	KEGG:hsa:2932`KO:K03083	GO:0030424^cellular_component^axon`GO:0030877^cellular_component^beta-catenin destruction complex`GO:0005813^cellular_component^centrosome`GO:0005737^cellular_component^cytoplasm`GO:0005829^cellular_component^cytosol`GO:0030425^cellular_component^dendrite`GO:0098978^cellular_component^glutamatergic synapse`GO:0005739^cellular_component^mitochondrion`GO:0005654^cellular_component^nucleoplasm`GO:00…	GO:0004672^molecular_function^protein kinase activity`GO:0005524^molecular_function^ATP binding`GO:0006468^biological_process^protein phosphorylation	Coding	9.09e-05	coding	COD	3.51164	0.280655	9.00377	0.731913	17.8962	1.50697	31.538	0.995001	7.73576	0.897484	9.25244	0.64237	1.13916	0.091287	2.82537	0.221667	3.79063	0.259132	5.57386	2.45358	9.93247	1.14257	18.894	1.60933
ENSMUST00000111830	ENSMUSG00000027016	Zfp385b	2	-	77410634	77519618	8	2642	Z385B_MOUSE^Z385B_MOUSE^Q:185-1348,H:95-482^99.742%ID^E:0^RecName: Full=Zinc finger protein 385B;^Eukaryota; Metazoa; Chordata; Craniata; Vertebrata; Euteleostomi; Mammalia; Eutheria; Euarchontoglires; Glires; Rodentia; Myomorpha; Muroidea; Muridae; Murinae; Mus; Mus	ENSMUST00000111830.p1	Z385B_MOUSE^Z385B_MOUSE^Q:1-368,H:115-482^100%ID^E:0^RecName: Full=Zinc finger protein 385B;^Eukaryota; Metazoa; Chordata; Craniata; Vertebrata; Euteleostomi; Mammalia; Eutheria; Euarchontoglires; Glires; Rodentia; Myomorpha; Muroidea; Muridae; Murinae; Mus; Mus	PF12874.7^zf-met^Zinc-finger of C2H2 type^56-79^E:1.1e-06`PF12874.7^zf-met^Zinc-finger of C2H2 type^183-207^E:7.2e-05`PF12874.7^zf-met^Zinc-finger of C2H2 type^246-270^E:9e-08`PF12171.8^zf-C2H2_jaz^Zinc-finger double-stranded RNA-binding^248-271^E:2.1e-06	ENOG410Y1ZH^Zinc finger protein	KEGG:mmu:241494	GO:0001650^cellular_component^fibrillar center`GO:0005634^cellular_component^nucleus`GO:0003676^molecular_function^nucleic acid binding`GO:0002039^molecular_function^p53 binding`GO:0008270^molecular_function^zinc ion binding`GO:0072332^biological_process^intrinsic apoptotic signaling pathway by p53 class mediator	.	Coding	0.00343758	coding	COD	12.5278	1.00124	13.287	1.0801	4.59783	0.387165	0	0	0	0	0	0	0	0	0	0	0	0	0	0	0	0	0	0
ENSMUST00000031624	MSTRG.29124	1700018F24Rik	5	+	145042990	145045681	5	1122	GNDS_RAT^GNDS_RAT^Q:234-542,H:121-227^32.407%ID^E:6.15e-10^RecName: Full=Ral guanine nucleotide dissociation stimulator;^Eukaryota; Metazoa; Chordata; Craniata; Vertebrata; Euteleostomi; Mammalia; Eutheria; Euarchontoglires; Glires; Rodentia; Myomorpha; Muroidea; Muridae; Murinae; Rattus	ENSMUST00000031624.p1	GNDS_RAT^GNDS_RAT^Q:63-185,H:121-247^32.031%ID^E:8.01e-13^RecName: Full=Ral guanine nucleotide dissociation stimulator;^Eukaryota; Metazoa; Chordata; Craniata; Vertebrata; Euteleostomi; Mammalia; Eutheria; Euarchontoglires; Glires; Rodentia; Myomorpha; Muroidea; Muridae; Murinae; Rattus	PF00618.20^RasGEF_N^RasGEF N-terminal motif^63-146^E:8.4e-08	ENOG410ZQ4B^ral guanine nucleotide dissociation stimulator	KEGG:rno:29622`KO:K08732	GO:0005829^cellular_component^cytosol`GO:0005634^cellular_component^nucleus`GO:0008321^molecular_function^Ral guanyl-nucleotide exchange factor activity`GO:0007264^biological_process^small GTPase mediated signal transduction	.	Coding	0.997593	coding	COD	6.44251	0.514894	6.41398	0.521389	5.26783	0.443583	183.533	5.79033	35.0758	4.0694	56.4407	3.91852	708.872	56.8055	746.27	58.5493	806.031	55.1013	303.188	133.462	1323.18	152.211	1877.06	159.882
ENSMUST00000206135	ENSMUSG00000108414	Snhg1	19	+	8724158	8726443	8	744	.	.	.	.	.	.	.	.	Noncoding	0.00312501	noncoding	ncRNAs	11.2604	0.899947	4.95686	0.402941	14.1955	1.19535	8.15598	0.257315	4.28519	0.497157	15.9612	1.10814	3.22966	0.258808	5.67803	0.445475	13.4515	0.919564	1.47568	0.649587	1.11769	0.128572	1.8556	0.158053
MSTRG.13982.4	MSTRG.13982	Hes1	16	+	30065341	30067839	3	2038	HES1_MOUSE^HES1_MOUSE^Q:1064-1624,H:96-282^98.93%ID^E:1.46e-73^RecName: Full=Transcription factor HES-1;^Eukaryota; Metazoa; Chordata; Craniata; Vertebrata; Euteleostomi; Mammalia; Eutheria; Euarchontoglires; Glires; Rodentia; Myomorpha; Muroidea; Muridae; Murinae; Mus; Mus`HES1_MOUSE^HES1_MOUSE^Q:251-466,H:1-72^95.833%ID^E:8.1e-26^RecName: Full=Transcription factor HES-1;^Eukaryota; Metazoa; Cho…	MSTRG.13982.4.p1	HES1_MOUSE^HES1_MOUSE^Q:1-165,H:118-282^100%ID^E:1.92e-117^RecName: Full=Transcription factor HES-1;^Eukaryota; Metazoa; Chordata; Craniata; Vertebrata; Euteleostomi; Mammalia; Eutheria; Euarchontoglires; Glires; Rodentia; Myomorpha; Muroidea; Muridae; Murinae; Mus; Mus	PF07527.13^Hairy_orange^Hairy Orange^1-30^E:6.5e-11	ENOG4111F0X^Hairy and enhancer of split	KEGG:mmu:15205`KO:K06054	GO:0000785^cellular_component^chromatin`GO:0005737^cellular_component^cytoplasm`GO:0016363^cellular_component^nuclear matrix`GO:0005654^cellular_component^nucleoplasm`GO:0005634^cellular_component^nucleus`GO:0051087^molecular_function^chaperone binding`GO:0003682^molecular_function^chromatin binding`GO:0003677^molecular_function^DNA binding`GO:0003700^molecular_function^DNA-binding transcription …	GO:0003677^molecular_function^DNA binding`GO:0006355^biological_process^regulation of transcription, DNA-templated	Coding	8.02e-05	coding	COD	23.0527	1.84241	2.14177	0.174104	5.21915	0.439484	0	0	0	0	0	0	0	0	0	0	0.034558	0.002362	0	0	0	0	0	0
ENSMUST00000053830	ENSMUSG00000048686	Hmgb4	4	-	128260212	128260957	1	746	HMGB4_MOUSE^HMGB4_MOUSE^Q:185-727,H:1-181^100%ID^E:4.61e-117^RecName: Full=High mobility group protein B4;^Eukaryota; Metazoa; Chordata; Craniata; Vertebrata; Euteleostomi; Mammalia; Eutheria; Euarchontoglires; Glires; Rodentia; Myomorpha; Muroidea; Muridae; Murinae; Mus; Mus	ENSMUST00000053830.p1	HMGB4_MOUSE^HMGB4_MOUSE^Q:1-181,H:1-181^100%ID^E:1.9e-134^RecName: Full=High mobility group protein B4;^Eukaryota; Metazoa; Chordata; Craniata; Vertebrata; Euteleostomi; Mammalia; Eutheria; Euarchontoglires; Glires; Rodentia; Myomorpha; Muroidea; Muridae; Murinae; Mus; Mus	PF09011.10^HMG_box_2^HMG-box domain^8-78^E:2.5e-18`PF00505.19^HMG_box^HMG (high mobility group) box^9-78^E:1.8e-14`PF09011.10^HMG_box_2^HMG-box domain^90-160^E:2.1e-09`PF00505.19^HMG_box^HMG (high mobility group) box^93-161^E:1.5e-18	COG5648^high mobility group	KEGG:mmu:69317`KO:K11297	GO:0005737^cellular_component^cytoplasm`GO:0000790^cellular_component^nuclear chromatin`GO:0008301^molecular_function^DNA binding, bending`GO:0008134^molecular_function^transcription factor binding`GO:0002218^biological_process^activation of innate immune response`GO:0060326^biological_process^cell chemotaxis`GO:0006338^biological_process^chromatin remodeling`GO:0032502^biological_process^develop…	.	Coding	0.953922	coding	COD	5.99866	0.479421	0.281501	0.022883	2.60054	0.218981	1.79625	0.05667	4.19169	0.486309	56.7279	3.93845	4.58713	0.36759	3.22118	0.252721	7.05764	0.482469	291.224	128.195	1192.21	137.144	2008.42	171.07
MSTRG.27398.1	MSTRG.27398	NA	5	+	43631960	43632188	1	229	LORF2_MOUSE^LORF2_MOUSE^Q:4-228,H:616-690^82.667%ID^E:1.84e-36^RecName: Full=LINE-1 retrotransposable element ORF2 protein;^Eukaryota; Metazoa; Chordata; Craniata; Vertebrata; Euteleostomi; Mammalia; Eutheria; Euarchontoglires; Glires; Rodentia; Myomorpha; Muroidea; Muridae; Murinae; Mus; Mus	.	.	.	ENOG41120A8^NA	.	GO:0004519^molecular_function^endonuclease activity`GO:0046872^molecular_function^metal ion binding`GO:0003964^molecular_function^RNA-directed DNA polymerase activity`GO:0006310^biological_process^DNA recombination	.	Coding	0.759931	noncoding	ncRNAs	5.0524	0.403795	0.563319	0.045792	24.7991	2.08824	0	0	0	0	0	0	0	0	0	0	0	0	0	0	0	0	0	0
ENSMUST00000154739	MSTRG.5452	1700051A21Rik	11	+	72266844	72268557	2	1359	.	ENSMUST00000154739.p1	.	.	.	.	.	.	Noncoding	0.000252332	noncoding	COD	4.97995	0.398004	13.4803	1.09581	4.80171	0.404332	275.572	8.69408	44.6	5.17438	105.114	7.29776	1131.24	90.6516	1105.95	86.7685	1268.46	86.7134	308.954	136	1221.32	140.494	1939.51	165.201
ENSMUST00000097080	MSTRG.608	C2cd6	1	-	59050506	59094900	13	2131	C2CD6_HUMAN^C2CD6_HUMAN^Q:179-1642,H:9-503^47.222%ID^E:3.2e-113^RecName: Full=C2 calcium-dependent domain-containing protein 6;^Eukaryota; Metazoa; Chordata; Craniata; Vertebrata; Euteleostomi; Mammalia; Eutheria; Euarchontoglires; Primates; Haplorrhini; Catarrhini; Hominidae; Homo	ENSMUST00000097080.p1	C2CD6_HUMAN^C2CD6_HUMAN^Q:47-536,H:9-505^48.419%ID^E:3.73e-144^RecName: Full=C2 calcium-dependent domain-containing protein 6;^Eukaryota; Metazoa; Chordata; Craniata; Vertebrata; Euteleostomi; Mammalia; Eutheria; Euarchontoglires; Primates; Haplorrhini; Catarrhini; Hominidae; Homo	PF15729.5^ALS2CR11^Amyotrophic lateral sclerosis 2 candidate 11^128-533^E:1.7e-179	ENOG4112989^amyotrophic lateral sclerosis 2 (juvenile) chromosome region, candidate 11	KEGG:hsa:151254	.	.	Coding	0.999749	coding	COD	7.3833	0.590083	16.9737	1.37979	5.09645	0.429151	774.743	24.4426	139.834	16.2232	242.19	16.8145	1385.45	111.023	1470.98	115.407	1647.55	112.628	329.564	145.072	1298.04	149.319	1830.16	155.887
ENSMUST00000059657	ENSMUSG00000050553	Gk2	5	-	97455142	97457021	1	1880	GLPK2_MOUSE^GLPK2_MOUSE^Q:45-1706,H:1-554^100%ID^E:0^RecName: Full=Glycerol kinase 2;^Eukaryota; Metazoa; Chordata; Craniata; Vertebrata; Euteleostomi; Mammalia; Eutheria; Euarchontoglires; Glires; Rodentia; Myomorpha; Muroidea; Muridae; Murinae; Mus; Mus	ENSMUST00000059657.p1	GLPK2_MOUSE^GLPK2_MOUSE^Q:15-568,H:1-554^100%ID^E:0^RecName: Full=Glycerol kinase 2;^Eukaryota; Metazoa; Chordata; Craniata; Vertebrata; Euteleostomi; Mammalia; Eutheria; Euarchontoglires; Glires; Rodentia; Myomorpha; Muroidea; Muridae; Murinae; Mus; Mus	PF00370.21^FGGY_N^FGGY family of carbohydrate kinases, N-terminal domain^28-280^E:1e-80`PF02782.16^FGGY_C^FGGY family of carbohydrate kinases, C-terminal domain^289-480^E:6.8e-64	COG0554^Key enzyme in the regulation of glycerol uptake and metabolism (By similarity)	KEGG:mmu:14626`KO:K00864	GO:0005737^cellular_component^cytoplasm`GO:0005741^cellular_component^mitochondrial outer membrane`GO:0005739^cellular_component^mitochondrion`GO:0005524^molecular_function^ATP binding`GO:0004370^molecular_function^glycerol kinase activity`GO:0019563^biological_process^glycerol catabolic process`GO:0006071^biological_process^glycerol metabolic process`GO:0046167^biological_process^glycerol-3-phos…	GO:0016773^molecular_function^phosphotransferase activity, alcohol group as acceptor`GO:0005975^biological_process^carbohydrate metabolic process	Coding	0.999975	coding	COD	8.03138	0.641879	11.9894	0.97461	3.78511	0.318729	562.86	17.7578	77.3093	8.96923	153.19	10.6356	1261.96	101.127	1254.74	98.4415	1428.33	97.6423	331.164	145.777	1358.51	156.275	1765.79	150.404
MSTRG.26341.1	MSTRG.26341	NA	4	+	145781754	145789494	3	210	.	.	.	.	.	.	.	.	Noncoding	0.434577	noncoding	ncRNAs	1.99243	0.159237	2.39373	0.194585	26.0339	2.19221	4.56226	0.143936	2.37065	0.275037	2.05091	0.142389	3.49548	0.280111	5.94998	0.466812	5.09769	0.348485	1.59288	0.701177	4.48738	0.5162	11.8482	1.00919
ENSMUST00000169812	MSTRG.23704	Snx7	3	-	117781871	117868880	8	1588	SNX7_MOUSE^SNX7_MOUSE^Q:150-1157,H:1-387^86.822%ID^E:0^RecName: Full=Sorting nexin-7;^Eukaryota; Metazoa; Chordata; Craniata; Vertebrata; Euteleostomi; Mammalia; Eutheria; Euarchontoglires; Glires; Rodentia; Myomorpha; Muroidea; Muridae; Murinae; Mus; Mus	ENSMUST00000169812.p1	SNX7_MOUSE^SNX7_MOUSE^Q:50-385,H:1-387^86.822%ID^E:0^RecName: Full=Sorting nexin-7;^Eukaryota; Metazoa; Chordata; Craniata; Vertebrata; Euteleostomi; Mammalia; Eutheria; Euarchontoglires; Glires; Rodentia; Myomorpha; Muroidea; Muridae; Murinae; Mus; Mus	PF00787.24^PX^PX domain^87-195^E:1.1e-25	COG5391^sorting nexin	.	GO:0030659^cellular_component^cytoplasmic vesicle membrane`GO:0035091^molecular_function^phosphatidylinositol binding`GO:0015031^biological_process^protein transport	GO:0035091^molecular_function^phosphatidylinositol binding	Coding	0.953228	coding	COD	22.8727	1.82802	0	0	7.54749	0.635544	0	0	0	0	0	0	0	0	0	0	0	0	0	0	0	0	0	0
ENSMUST00000092215	ENSMUSG00000036168	Ccdc38	10	+	93540632	93584327	16	3656	CCD38_MOUSE^CCD38_MOUSE^Q:193-1881,H:1-563^100%ID^E:0^RecName: Full=Coiled-coil domain-containing protein 38;^Eukaryota; Metazoa; Chordata; Craniata; Vertebrata; Euteleostomi; Mammalia; Eutheria; Euarchontoglires; Glires; Rodentia; Myomorpha; Muroidea; Muridae; Murinae; Mus; Mus	ENSMUST00000092215.p1	CCD38_MOUSE^CCD38_MOUSE^Q:1-563,H:1-563^100%ID^E:0^RecName: Full=Coiled-coil domain-containing protein 38;^Eukaryota; Metazoa; Chordata; Craniata; Vertebrata; Euteleostomi; Mammalia; Eutheria; Euarchontoglires; Glires; Rodentia; Myomorpha; Muroidea; Muridae; Murinae; Mus; Mus	PF13863.6^DUF4200^Domain of unknown function (DUF4200)^112-230^E:1.4e-25	ENOG410YEAI^Coiled-coil domain containing	KEGG:mmu:237465	GO:0005813^cellular_component^centrosome`GO:0005737^cellular_component^cytoplasm	.	Coding	0.00530389	coding	COD	9.07683	0.725432	12.6735	1.03023	3.55622	0.299455	441.766	13.9374	44.0633	5.11212	137.708	9.56066	1459.44	116.953	1476.65	115.852	1739.28	118.899	312.509	137.565	1242.62	142.944	1854.7	157.977
MSTRG.33410.1	MSTRG.33410	NA	7	+	127491778	127499080	1	7303	.	.	.	.	.	.	.	.	Noncoding	2.22e-16	noncoding	ncRNAs	12.4625	0.996017	10.9853	0.892994	6.97248	0.587124	43.6728	1.37784	14.8786	1.72618	27.1314	1.88366	7.03133	0.563456	6.8365	0.536364	7.54347	0.515681	1.26889	0.558557	2.99769	0.344835	5.95742	0.507433
ENSMUST00000182152	MSTRG.2999	Anapc16	10	-	59988586	60002769	4	847	APC16_PONAB^APC16_PONAB^Q:456-707,H:27-110^100%ID^E:1.87e-55^RecName: Full=Anaphase-promoting complex subunit 16;^Eukaryota; Metazoa; Chordata; Craniata; Vertebrata; Euteleostomi; Mammalia; Eutheria; Euarchontoglires; Primates; Haplorrhini; Catarrhini; Hominidae; Pongo	ENSMUST00000182152.p1	APC16_PONAB^APC16_PONAB^Q:20-129,H:1-110^100%ID^E:1.52e-75^RecName: Full=Anaphase-promoting complex subunit 16;^Eukaryota; Metazoa; Chordata; Craniata; Vertebrata; Euteleostomi; Mammalia; Eutheria; Euarchontoglires; Primates; Haplorrhini; Catarrhini; Hominidae; Pongo	PF17256.2^ANAPC16^Anaphase-promoting complex, subunit 16^46-125^E:1.2e-56	ENOG4111QQQ^nuclear division	KEGG:pon:100171709	GO:0005680^cellular_component^anaphase-promoting complex`GO:0000777^cellular_component^condensed chromosome kinetochore`GO:0005829^cellular_component^cytosol`GO:0000776^cellular_component^kinetochore`GO:0007049^biological_process^cell cycle`GO:0051301^biological_process^cell division`GO:0016567^biological_process^protein ubiquitination	GO:0016567^biological_process^protein ubiquitination`GO:0005680^cellular_component^anaphase-promoting complex	Coding	0.37697	coding	COD	7.01926	0.560988	11.8574	0.963882	11.5457	0.97222	82.4261	2.60048	33.9776	3.94199	59.1923	4.10955	79.3949	6.36231	46.8491	3.67559	78.7143	5.38101	10.7928	4.75091	54.9213	6.31781	41.5559	3.53959
MSTRG.14871.6	MSTRG.14871	Scaf8	17	+	3114720	3258897	21	7247	SCAF8_MOUSE^SCAF8_MOUSE^Q:4299-6011,H:678-1248^100%ID^E:0^RecName: Full=Protein SCAF8;^Eukaryota; Metazoa; Chordata; Craniata; Vertebrata; Euteleostomi; Mammalia; Eutheria; Euarchontoglires; Glires; Rodentia; Myomorpha; Muroidea; Muridae; Murinae; Mus; Mus`SCAF8_MOUSE^SCAF8_MOUSE^Q:756-1919,H:9-396^99.742%ID^E:1.11e-149^RecName: Full=Protein SCAF8;^Eukaryota; Metazoa; Chordata; Craniata; Vertebra…	MSTRG.14871.6.p1	SCAF8_MOUSE^SCAF8_MOUSE^Q:5-639,H:9-643^99.685%ID^E:0^RecName: Full=Protein SCAF8;^Eukaryota; Metazoa; Chordata; Craniata; Vertebrata; Euteleostomi; Mammalia; Eutheria; Euarchontoglires; Glires; Rodentia; Myomorpha; Muroidea; Muridae; Murinae; Mus; Mus	PF04818.13^CTD_bind^RNA polymerase II-binding domain.^55-119^E:6.1e-18`PF00076.22^RRM_1^RNA recognition motif. (a.k.a. RRM, RBD, or RNP domain)^475-540^E:8e-09	ENOG410XT48^mRNA processing	KEGG:mmu:106583`KO:K13191	GO:0005737^cellular_component^cytoplasm`GO:0016363^cellular_component^nuclear matrix`GO:0005654^cellular_component^nucleoplasm`GO:0005681^cellular_component^spliceosomal complex`GO:0003729^molecular_function^mRNA binding`GO:0019904^molecular_function^protein domain specific binding`GO:0070063^molecular_function^RNA polymerase binding`GO:0043175^molecular_function^RNA polymerase core enzyme bindin…	GO:0003676^molecular_function^nucleic acid binding	Coding	2.22e-16	coding	COD	13.8805	1.10935	16.4349	1.33599	0.109988	0.009262	0	0	0	0	0	0	2.07361	0.166169	2.13679	0.167644	0	0	0	0	0	0	0	0
ENSMUST00000168249	MSTRG.17587	Stard6	18	+	70472572	70500806	9	1167	STAR6_MOUSE^STAR6_MOUSE^Q:285-983,H:1-233^100%ID^E:1.04e-147^RecName: Full=StAR-related lipid transfer protein 6;^Eukaryota; Metazoa; Chordata; Craniata; Vertebrata; Euteleostomi; Mammalia; Eutheria; Euarchontoglires; Glires; Rodentia; Myomorpha; Muroidea; Muridae; Murinae; Mus; Mus	ENSMUST00000168249.p1	STAR6_MOUSE^STAR6_MOUSE^Q:1-233,H:1-233^100%ID^E:4.42e-174^RecName: Full=StAR-related lipid transfer protein 6;^Eukaryota; Metazoa; Chordata; Craniata; Vertebrata; Euteleostomi; Mammalia; Eutheria; Euarchontoglires; Glires; Rodentia; Myomorpha; Muroidea; Muridae; Murinae; Mus; Mus	PF01852.19^START^START domain^12-195^E:9e-27	ENOG41100B5^StAR-related lipid transfer (START) domain containing	KEGG:mmu:170461	GO:0015485^molecular_function^cholesterol binding`GO:0006869^biological_process^lipid transport	GO:0008289^molecular_function^lipid binding	Coding	0.703263	coding	COD	10.1411	0.810487	9.60196	0.780539	2.47919	0.208762	598.006	18.8666	134.638	15.6204	179.793	12.4825	1219.63	97.7347	981.558	77.0091	1304.64	89.1865	253.626	111.645	1430.12	164.513	1699.65	144.77
ENSMUST00000187423	ENSMUSG00000100585	1700108J01Rik	14	-	122229905	122233654	2	484	.	.	.	.	.	.	.	.	Noncoding	0.135221	noncoding	ncRNAs	8.60744	0.687918	6.74793	0.548536	1.44835	0.12196	212.628	6.70826	54.0537	6.27118	78.6364	5.45949	878.367	70.3879	948.433	74.4102	799.252	54.6379	297.829	131.102	1510.72	173.784	1568.33	133.585
ENSMUST00000133638	MSTRG.5854	Gm11492	11	+	87578470	87590539	10	1449	SEPT4_MOUSE^SEPT4_MOUSE^Q:69-1019,H:120-437^97.484%ID^E:0^RecName: Full=Septin-4;^Eukaryota; Metazoa; Chordata; Craniata; Vertebrata; Euteleostomi; Mammalia; Eutheria; Euarchontoglires; Glires; Rodentia; Myomorpha; Muroidea; Muridae; Murinae; Mus; Mus`SEPT4_MOUSE^SEPT4_MOUSE^Q:1127-1282,H:427-478^100%ID^E:5.59e-24^RecName: Full=Septin-4;^Eukaryota; Metazoa; Chordata; Craniata; Vertebrata; Euteleo…	ENSMUST00000133638.p1	SEPT4_MOUSE^SEPT4_MOUSE^Q:2-318,H:120-437^97.484%ID^E:0^RecName: Full=Septin-4;^Eukaryota; Metazoa; Chordata; Craniata; Vertebrata; Euteleostomi; Mammalia; Eutheria; Euarchontoglires; Glires; Rodentia; Myomorpha; Muroidea; Muridae; Murinae; Mus; Mus	PF00735.18^Septin^Septin^23-299^E:3.2e-132`PF01926.23^MMR_HSR1^50S ribosome-binding GTPase^29-161^E:5.8e-07	COG5019^Cell division control protein	KEGG:mmu:18952`KO:K16943	GO:0042995^cellular_component^cell projection`GO:0015630^cellular_component^microtubule cytoskeleton`GO:0005739^cellular_component^mitochondrion`GO:0031514^cellular_component^motile cilium`GO:0043209^cellular_component^myelin sheath`GO:0005654^cellular_component^nucleoplasm`GO:0031105^cellular_component^septin complex`GO:0005940^cellular_component^septin ring`GO:0097227^cellular_component^sperm a…	GO:0005525^molecular_function^GTP binding	Coding	0.997554	coding	COD	10.6807	0.853617	14.2082	1.15498	5.53694	0.466244	0	0	0	0	9.10219	0.631938	2.88501	0.23119	0	0	0	0	0	0	0	0	0	0
ENSMUST00000065758	ENSMUSG00000053375	Atp6v1e2	17	-	86944109	86947887	2	1005	VATE2_MOUSE^VATE2_MOUSE^Q:146-820,H:1-225^100%ID^E:1.52e-125^RecName: Full=V-type proton ATPase subunit E 2;^Eukaryota; Metazoa; Chordata; Craniata; Vertebrata; Euteleostomi; Mammalia; Eutheria; Euarchontoglires; Glires; Rodentia; Myomorpha; Muroidea; Muridae; Murinae; Mus; Mus	ENSMUST00000065758.p1	VATE2_MOUSE^VATE2_MOUSE^Q:49-274,H:1-226^100%ID^E:1.15e-164^RecName: Full=V-type proton ATPase subunit E 2;^Eukaryota; Metazoa; Chordata; Craniata; Vertebrata; Euteleostomi; Mammalia; Eutheria; Euarchontoglires; Glires; Rodentia; Myomorpha; Muroidea; Muridae; Murinae; Mus; Mus	PF01991.18^vATP-synt_E^ATP synthase (E/31 kDa) subunit^66-264^E:2.7e-65	COG1390^Produces ATP from ADP in the presence of a proton gradient across the membrane (By similarity)	KEGG:mmu:74915`KO:K02150	GO:0001669^cellular_component^acrosomal vesicle`GO:0033178^cellular_component^proton-transporting two-sector ATPase complex, catalytic domain`GO:0008553^molecular_function^proton-exporting ATPase activity, phosphorylative mechanism`GO:0046961^molecular_function^proton-transporting ATPase activity, rotational mechanism`GO:0015991^biological_process^ATP hydrolysis coupled proton transport	GO:0046961^molecular_function^proton-transporting ATPase activity, rotational mechanism`GO:0015991^biological_process^ATP hydrolysis coupled proton transport`GO:0033178^cellular_component^proton-transporting two-sector ATPase complex, catalytic domain	Coding	0.981372	coding	COD	3.47164	0.277458	1.57612	0.128122	1.97313	0.16615	8.27363	0.261027	3.27761	0.380261	52.3214	3.63252	6.61194	0.529848	6.3602	0.498995	10.1433	0.693407	255.275	112.371	1224.71	140.883	1888.53	160.858
ENSMUST00000151508	MSTRG.30254	Lbx2	6	+	83087338	83088096	2	531	LBX2_MOUSE^LBX2_MOUSE^Q:174-503,H:86-195^100%ID^E:4.37e-61^RecName: Full=Transcription factor LBX2;^Eukaryota; Metazoa; Chordata; Craniata; Vertebrata; Euteleostomi; Mammalia; Eutheria; Euarchontoglires; Glires; Rodentia; Myomorpha; Muroidea; Muridae; Murinae; Mus; Mus	.	.	.	ENOG411188D^homeobox	KEGG:mmu:16815`KO:K09353	GO:0005634^cellular_component^nucleus`GO:0003677^molecular_function^DNA binding	.	Coding	0.446314	noncoding	ncRNAs	4.44796	0.355487	14.6477	1.19071	11.3316	0.954186	0	0	0	0	0	0	0.369886	0.029641	0	0	0	0	0	0	0	0	0	0
ENSMUST00000135955	MSTRG.34303	Acsl1	8	+	46471177	46511391	6	673	ACSL1_MOUSE^ACSL1_MOUSE^Q:264-671,H:1-136^100%ID^E:4.16e-79^RecName: Full=Long-chain-fatty-acid--CoA ligase 1;^Eukaryota; Metazoa; Chordata; Craniata; Vertebrata; Euteleostomi; Mammalia; Eutheria; Euarchontoglires; Glires; Rodentia; Myomorpha; Muroidea; Muridae; Murinae; Mus; Mus	ENSMUST00000135955.p1	ACSL1_MOUSE^ACSL1_MOUSE^Q:1-136,H:1-136^100%ID^E:1.01e-94^RecName: Full=Long-chain-fatty-acid--CoA ligase 1;^Eukaryota; Metazoa; Chordata; Craniata; Vertebrata; Euteleostomi; Mammalia; Eutheria; Euarchontoglires; Glires; Rodentia; Myomorpha; Muroidea; Muridae; Murinae; Mus; Mus	.	COG1022^Amp-dependent synthetase and ligase	KEGG:mmu:14081`KO:K01897	GO:0005783^cellular_component^endoplasmic reticulum`GO:0005789^cellular_component^endoplasmic reticulum membrane`GO:0016021^cellular_component^integral component of membrane`GO:0005741^cellular_component^mitochondrial outer membrane`GO:0005739^cellular_component^mitochondrion`GO:0005778^cellular_component^peroxisomal membrane`GO:0005886^cellular_component^plasma membrane`GO:0005524^molecular_func…	.	Coding	0.842124	noncoding	COD	4.67944	0.373987	3.07399	0.249883	1.03876	0.08747	68.9264	2.17458	24.0874	2.79456	37.2124	2.58355	9.08074	0.727685	1.90353	0.149343	3.2275	0.220636	362.766	159.688	1208.64	139.034	1785.55	152.087
ENSMUST00000117628	ENSMUSG00000082925	Gm13135	4	+	147275976	147279096	1	3121	SMCA5_MOUSE^SMCA5_MOUSE^Q:1262-3121,H:429-1050^96.624%ID^E:0^RecName: Full=SWI/SNF-related matrix-associated actin-dependent regulator of chromatin subfamily A member 5;^Eukaryota; Metazoa; Chordata; Craniata; Vertebrata; Euteleostomi; Mammalia; Eutheria; Euarchontoglires; Glires; Rodentia; Myomorpha; Muroidea; Muridae; Murinae; Mus; Mus`SMCA5_MOUSE^SMCA5_MOUSE^Q:126-1265,H:51-429^90.263%ID^E:0^R…	ENSMUST00000117628.p1	SMCA5_MOUSE^SMCA5_MOUSE^Q:1-327,H:484-811^96.951%ID^E:0^RecName: Full=SWI/SNF-related matrix-associated actin-dependent regulator of chromatin subfamily A member 5;^Eukaryota; Metazoa; Chordata; Craniata; Vertebrata; Euteleostomi; Mammalia; Eutheria; Euarchontoglires; Glires; Rodentia; Myomorpha; Muroidea; Muridae; Murinae; Mus; Mus	PF00271.31^Helicase_C^Helicase conserved C-terminal domain^4-112^E:1.9e-14`PF09110.11^HAND^HAND^258-317^E:1.1e-21	COG0553^helicase	KEGG:mmu:93762`KO:K11654	GO:0005677^cellular_component^chromatin silencing complex`GO:0000793^cellular_component^condensed chromosome`GO:0001650^cellular_component^fibrillar center`GO:0031010^cellular_component^ISWI-type complex`GO:0043596^cellular_component^nuclear replication fork`GO:0005654^cellular_component^nucleoplasm`GO:0005634^cellular_component^nucleus`GO:0016589^cellular_component^NURF complex`GO:0031213^cellul…	GO:0031491^molecular_function^nucleosome binding`GO:0043044^biological_process^ATP-dependent chromatin remodeling	Coding	3.69e-06	coding	COD	10.5531	0.843415	10.0096	0.813677	9.86556	0.830739	379.173	11.9626	97.6326	11.3271	204.194	14.1766	58.7716	4.70967	61.622	4.83461	89.4674	6.1161	7.95646	3.50239	16.4894	1.89684	30.6738	2.61269
ENSMUST00000172216	MSTRG.15655	Wiz	17	-	32367031	32388726	3	1485	WIZ_MOUSE^WIZ_MOUSE^Q:353-697,H:786-900^93.913%ID^E:2.81e-63^RecName: Full=Protein Wiz;^Eukaryota; Metazoa; Chordata; Craniata; Vertebrata; Euteleostomi; Mammalia; Eutheria; Euarchontoglires; Glires; Rodentia; Myomorpha; Muroidea; Muridae; Murinae; Mus; Mus`WIZ_MOUSE^WIZ_MOUSE^Q:182-388,H:1-69^92.754%ID^E:4.82e-23^RecName: Full=Protein Wiz;^Eukaryota; Metazoa; Chordata; Craniata; Vertebrata; Eute…	ENSMUST00000172216.p1	WIZ_MOUSE^WIZ_MOUSE^Q:58-173,H:786-901^93.103%ID^E:6.6e-68^RecName: Full=Protein Wiz;^Eukaryota; Metazoa; Chordata; Craniata; Vertebrata; Euteleostomi; Mammalia; Eutheria; Euarchontoglires; Glires; Rodentia; Myomorpha; Muroidea; Muridae; Murinae; Mus; Mus`WIZ_MOUSE^WIZ_MOUSE^Q:1-88,H:1-99^69.697%ID^E:2.4e-32^RecName: Full=Protein Wiz;^Eukaryota; Metazoa; Chordata; Craniata; Vertebrata; Euteleosto…	.	COG5048^Zinc finger protein	KEGG:mmu:22404	GO:0030496^cellular_component^midbody`GO:0005654^cellular_component^nucleoplasm`GO:0005634^cellular_component^nucleus`GO:0003700^molecular_function^DNA-binding transcription factor activity`GO:0046872^molecular_function^metal ion binding`GO:0003676^molecular_function^nucleic acid binding`GO:0070984^molecular_function^SET domain binding`GO:0010571^biological_process^positive regulation of nuclear …	.	Coding	0.0386522	coding	COD	10.5957	0.846819	11.0947	0.901886	8.74146	0.736084	7.7654	0.244993	9.02764	1.04736	5.63748	0.391394	2.20965	0.17707	1.61707	0.126869	0.694053	0.047446	0.189899	0.083592	0	0	1.04516	0.089024
MSTRG.27097.1	MSTRG.27097	Otof	5	-	30366852	30384261	20	7208	OTOF_RAT^OTOF_RAT^Q:211-2109,H:818-1450^97.63%ID^E:0^RecName: Full=Otoferlin;^Eukaryota; Metazoa; Chordata; Craniata; Vertebrata; Euteleostomi; Mammalia; Eutheria; Euarchontoglires; Glires; Rodentia; Myomorpha; Muroidea; Muridae; Murinae; Rattus`OTOF_RAT^OTOF_RAT^Q:4993-5754,H:1680-1933^94.882%ID^E:1.13e-133^RecName: Full=Otoferlin;^Eukaryota; Metazoa; Chordata; Craniata; Vertebrata; Euteleostomi…	MSTRG.27097.1.p1	OTOF_MOUSE^OTOF_MOUSE^Q:10-642,H:802-1454^96.784%ID^E:0^RecName: Full=Otoferlin;^Eukaryota; Metazoa; Chordata; Craniata; Vertebrata; Euteleostomi; Mammalia; Eutheria; Euarchontoglires; Glires; Rodentia; Myomorpha; Muroidea; Muridae; Murinae; Mus; Mus	PF08150.12^FerB^FerB (NUC096) domain^49-124^E:1.1e-31`PF00168.30^C2^C2 domain^168-258^E:1e-10	ENOG410XPT2^Dysferlin, limb girdle muscular dystrophy 2B (Autosomal recessive)	KEGG:mmu:83762`KO:K19949	GO:0045177^cellular_component^apical part of cell`GO:0045178^cellular_component^basal part of cell`GO:0016323^cellular_component^basolateral plasma membrane`GO:0030054^cellular_component^cell junction`GO:0005737^cellular_component^cytoplasm`GO:0005783^cellular_component^endoplasmic reticulum`GO:0005789^cellular_component^endoplasmic reticulum membrane`GO:0016021^cellular_component^integral compon…	GO:0016021^cellular_component^integral component of membrane	Coding	2.22e-16	coding	COD	12.9048	1.03137	13.2843	1.07987	4.2439	0.357362	0.154425	0.004872	0.431295	0.050038	0.418972	0.029088	0.095759	0.007674	0.230896	0.018115	0.140998	0.009639	0.488995	0.215253	0.086303	0.009928	1.50431	0.128132
[truncated: 80,778 more rows]
