# Supplementary material for: Uncovering a multitude of stage-specific splice variants and putative protein isoforms generated along mouse spermatogenesis
Source: BMC Genomics. 2024 Mar 20;25:295. doi: 10.1186/s12864-024-10170-z (PMC10953240; doi:10.1186/s12864-024-10170-z)
Supplement: Supplementary file 9 — Supplementary Table S2: Expression and annotation of the 223 newly identified transcripts with high coding potential, that correspond to 191 unannotated genes. [file 12864_2024_10170_MOESM9_ESM.xlsx]

## Sheet: Sheet1
									Functional annotation								Coding potential
t_name	gene_id	gene_name.x	chromosome	strand	start	end	num_exons	length	sprot_Top_BLASTX_hit	prot_id	sprot_Top_BLASTP_hit	Pfam	eggnog	Kegg	gene_ontology_blast	gene_ontology_pfam	LnaDeep	CPAT	CPC2	TransDecoder	cov_2C1	FPKM_2C1	cov_2C10	FPKM_2C10	cov_2C5	FPKM_2C5	cov_LZ11	FPKM_LZ11	cov_LZ12	FPKM_LZ12	cov_LZ2	FPKM_LZ2	cov_PS13	FPKM_PS13	cov_PS3	FPKM_PS3	cov_PS8	FPKM_PS8	cov_RS14	FPKM_RS14	cov_RS4	FPKM_RS4	cov_RS9	FPKM_RS9
MSTRG.10086.1	MSTRG.10086	NA	14	+	14624092	14625283	1	1192	LORF2_MOUSE^LORF2_MOUSE^Q:4-1191,H:248-643^96.97%ID^E:0^RecName: Full=LINE-1 retrotransposable element ORF2 protein;^Eukaryota; Metazoa; Chordata; Craniata; Vertebrata; Euteleostomi; Mammalia; Eutheria; Euarchontoglires; Glires; Rodentia; Myomorpha; Muroidea; Muridae; Murinae; Mus; Mus	MSTRG.10086.1.p1	LORF2_MOUSE^LORF2_MOUSE^Q:2-397,H:248-643^96.97%ID^E:0^RecName: Full=LINE-1 retrotransposable element ORF2 protein;^Eukaryota; Metazoa; Chordata; Craniata; Vertebrata; Euteleostomi; Mammalia; Eutheria; Euarchontoglires; Glires; Rodentia; Myomorpha; Muroidea; Muridae; Murinae; Mus; Mus	PF00078.27^RVT_1^Reverse transcriptase (RNA-dependent DNA polymerase)^278-396^E:1.6e-23	ENOG41120A8^NA	.	GO:0004519^molecular_function^endonuclease activity`GO:0046872^molecular_function^metal ion binding`GO:0003964^molecular_function^RNA-directed DNA polymerase activity`GO:0006310^biological_process^DNA recombination	.	Coding	0.998292	coding	COD	0.424832	0.033953	0.733221	0.059603	0.985151	0.082956	29.9983	0.946426	13.0617	1.51539	37.4124	2.59744	1.10755	0.088754	1.79741	0.141018	2.05302	0.140347	3.52596	1.55211	19.1628	2.20437	19.1057	1.62736
MSTRG.10107.1	MSTRG.10107	NA	14	+	16909312	16911700	1	2389	LORF2_MOUSE^LORF2_MOUSE^Q:167-2389,H:1-741^95.277%ID^E:0^RecName: Full=LINE-1 retrotransposable element ORF2 protein;^Eukaryota; Metazoa; Chordata; Craniata; Vertebrata; Euteleostomi; Mammalia; Eutheria; Euarchontoglires; Glires; Rodentia; Myomorpha; Muroidea; Muridae; Murinae; Mus; Mus	MSTRG.10107.1.p1	LORF2_MOUSE^LORF2_MOUSE^Q:1-741,H:1-741^95.277%ID^E:0^RecName: Full=LINE-1 retrotransposable element ORF2 protein;^Eukaryota; Metazoa; Chordata; Craniata; Vertebrata; Euteleostomi; Mammalia; Eutheria; Euarchontoglires; Glires; Rodentia; Myomorpha; Muroidea; Muridae; Murinae; Mus; Mus	PF03372.23^Exo_endo_phos^Endonuclease/Exonuclease/phosphatase family^19-237^E:8.5e-12`PF00078.27^RVT_1^Reverse transcriptase (RNA-dependent DNA polymerase)^528-741^E:2e-45	ENOG41120A8^NA	.	GO:0004519^molecular_function^endonuclease activity`GO:0046872^molecular_function^metal ion binding`GO:0003964^molecular_function^RNA-directed DNA polymerase activity`GO:0006310^biological_process^DNA recombination	.	Coding	1	coding	COD	0.509446	0.040716	0.02951	0.002399	0.643603	0.054195	13.8446	0.436788	5.54736	0.643591	16.4808	1.14421	0.635601	0.050934	0.954039	0.07485	0.480326	0.032836	1.73619	0.76426	4.3784	0.503664	6.48689	0.552531
MSTRG.10842.1	MSTRG.10842	NA	14	+	52474527	52475694	1	1168	LORF2_MOUSE^LORF2_MOUSE^Q:3-1076,H:390-744^91.341%ID^E:0^RecName: Full=LINE-1 retrotransposable element ORF2 protein;^Eukaryota; Metazoa; Chordata; Craniata; Vertebrata; Euteleostomi; Mammalia; Eutheria; Euarchontoglires; Glires; Rodentia; Myomorpha; Muroidea; Muridae; Murinae; Mus; Mus`LORF2_MOUSE^LORF2_MOUSE^Q:1070-1168,H:744-776^96.97%ID^E:1.32e-10^RecName: Full=LINE-1 retrotransposable elemen…	MSTRG.10842.1.p1	LORF2_MOUSE^LORF2_MOUSE^Q:1-202,H:543-744^93.564%ID^E:6.08e-125^RecName: Full=LINE-1 retrotransposable element ORF2 protein;^Eukaryota; Metazoa; Chordata; Craniata; Vertebrata; Euteleostomi; Mammalia; Eutheria; Euarchontoglires; Glires; Rodentia; Myomorpha; Muroidea; Muridae; Murinae; Mus; Mus	PF00078.27^RVT_1^Reverse transcriptase (RNA-dependent DNA polymerase)^2-201^E:4.9e-42	ENOG41120A8^NA	.	GO:0004519^molecular_function^endonuclease activity`GO:0046872^molecular_function^metal ion binding`GO:0003964^molecular_function^RNA-directed DNA polymerase activity`GO:0006310^biological_process^DNA recombination	.	Coding	0.558452	coding	COD	0	0	0.241438	0.019626	0.016781	0.001413	0.029281	0.000924	0.279966	0.032481	1.26884	0.088092	0	0	0	0	0.109589	0.007492	5.45719	2.40223	16.8626	1.93977	29.3666	2.50135
MSTRG.11249.2	MSTRG.11249	NA	14	+	72949985	72956748	2	1208	LORF2_MOUSE^LORF2_MOUSE^Q:146-1207,H:1-354^93.503%ID^E:0^RecName: Full=LINE-1 retrotransposable element ORF2 protein;^Eukaryota; Metazoa; Chordata; Craniata; Vertebrata; Euteleostomi; Mammalia; Eutheria; Euarchontoglires; Glires; Rodentia; Myomorpha; Muroidea; Muridae; Murinae; Mus; Mus	MSTRG.11249.2.p1	LORF2_MOUSE^LORF2_MOUSE^Q:1-354,H:1-354^93.503%ID^E:0^RecName: Full=LINE-1 retrotransposable element ORF2 protein;^Eukaryota; Metazoa; Chordata; Craniata; Vertebrata; Euteleostomi; Mammalia; Eutheria; Euarchontoglires; Glires; Rodentia; Myomorpha; Muroidea; Muridae; Murinae; Mus; Mus	PF03372.23^Exo_endo_phos^Endonuclease/Exonuclease/phosphatase family^19-237^E:7.1e-12`PF14529.6^Exo_endo_phos_2^Endonuclease-reverse transcriptase^117-239^E:7.7e-07	ENOG41120A8^NA	.	GO:0004519^molecular_function^endonuclease activity`GO:0046872^molecular_function^metal ion binding`GO:0003964^molecular_function^RNA-directed DNA polymerase activity`GO:0006310^biological_process^DNA recombination	.	Coding	0.998262	coding	COD	0	0	1.42533	0.115864	0	0	31.2995	0.987477	17.4661	2.02637	47.1632	3.2744	1.50464	0.120574	0.347323	0.02725	1.57002	0.107329	3.34673	1.47321	7.63378	0.878143	9.68018	0.824525
MSTRG.11478.1	MSTRG.11478	NA	14	+	90694601	90695213	1	613	LORF1_MOUSE^LORF1_MOUSE^Q:1-585,H:163-357^91.795%ID^E:1.63e-129^RecName: Full=LINE-1 retrotransposable element ORF1 protein {ECO:0000305};^Eukaryota; Metazoa; Chordata; Craniata; Vertebrata; Euteleostomi; Mammalia; Eutheria; Euarchontoglires; Glires; Rodentia; Myomorpha; Muroidea; Muridae; Murinae; Mus; Mus	MSTRG.11478.1.p1	LORF1_MOUSE^LORF1_MOUSE^Q:1-195,H:163-357^91.795%ID^E:1.06e-129^RecName: Full=LINE-1 retrotransposable element ORF1 protein {ECO:0000305};^Eukaryota; Metazoa; Chordata; Craniata; Vertebrata; Euteleostomi; Mammalia; Eutheria; Euarchontoglires; Glires; Rodentia; Myomorpha; Muroidea; Muridae; Murinae; Mus; Mus	PF02994.14^Transposase_22^L1 transposable element RBD-like domain^15-112^E:2.6e-52`PF17490.2^Tnp_22_dsRBD^L1 transposable element dsRBD-like domain^115-179^E:1.8e-37	.	.	GO:0005737^cellular_component^cytoplasm`GO:0036464^cellular_component^cytoplasmic ribonucleoprotein granule`GO:0010494^cellular_component^cytoplasmic stress granule`GO:0005730^cellular_component^nucleolus`GO:1990904^cellular_component^ribonucleoprotein complex`GO:0000166^molecular_function^nucleotide binding`GO:0003727^molecular_function^single-stranded RNA binding`GO:0032197^biological_process^t…	.	Coding	0.964739	coding	COD	0	0	0.031321	0.002546	0.333605	0.028092	0.145514	0.004591	0.1441	0.016718	0	0	0.748776	0.060003	0.109299	0.008575	0.054377	0.003717	3.21044	1.41322	9.32961	1.07322	20.8316	1.77436
MSTRG.11507.1	MSTRG.11507	NA	14	+	95363790	95364564	1	775	LORF1_MOUSE^LORF1_MOUSE^Q:2-601,H:155-354^91.5%ID^E:2.72e-130^RecName: Full=LINE-1 retrotransposable element ORF1 protein {ECO:0000305};^Eukaryota; Metazoa; Chordata; Craniata; Vertebrata; Euteleostomi; Mammalia; Eutheria; Euarchontoglires; Glires; Rodentia; Myomorpha; Muroidea; Muridae; Murinae; Mus; Mus	MSTRG.11507.1.p1	LORF1_MOUSE^LORF1_MOUSE^Q:1-200,H:155-354^91.5%ID^E:3.08e-131^RecName: Full=LINE-1 retrotransposable element ORF1 protein {ECO:0000305};^Eukaryota; Metazoa; Chordata; Craniata; Vertebrata; Euteleostomi; Mammalia; Eutheria; Euarchontoglires; Glires; Rodentia; Myomorpha; Muroidea; Muridae; Murinae; Mus; Mus	PF17489.2^Tnp_22_trimer^L1 transposable element trimerization domain^1-20^E:2.8e-07`PF02994.14^Transposase_22^L1 transposable element RBD-like domain^23-120^E:8.8e-53`PF17490.2^Tnp_22_dsRBD^L1 transposable element dsRBD-like domain^123-187^E:4.6e-38	.	.	GO:0005737^cellular_component^cytoplasm`GO:0036464^cellular_component^cytoplasmic ribonucleoprotein granule`GO:0010494^cellular_component^cytoplasmic stress granule`GO:0005730^cellular_component^nucleolus`GO:1990904^cellular_component^ribonucleoprotein complex`GO:0000166^molecular_function^nucleotide binding`GO:0003727^molecular_function^single-stranded RNA binding`GO:0032197^biological_process^t…	.	Coding	0.859056	coding	COD	1.17871	0.094204	0.452258	0.036764	0.421075	0.035457	14.1799	0.447367	4.98284	0.578097	19.7856	1.37365	1.3686	0.109673	4.03742	0.316759	2.85432	0.195125	4.17729	1.83882	12.5816	1.44731	23.7106	2.01959
MSTRG.11701.1	MSTRG.11701	NA	14	+	116793907	116794423	1	517	LORF2_MOUSE^LORF2_MOUSE^Q:2-502,H:1115-1281^96.407%ID^E:2.41e-112^RecName: Full=LINE-1 retrotransposable element ORF2 protein;^Eukaryota; Metazoa; Chordata; Craniata; Vertebrata; Euteleostomi; Mammalia; Eutheria; Euarchontoglires; Glires; Rodentia; Myomorpha; Muroidea; Muridae; Murinae; Mus; Mus	MSTRG.11701.1.p2	.	PF12488.8^DUF3704^Protein of unknown function (DUF3704)^37-63^E:1.7e-16	.	.	.	.	Coding	0.933553	coding	COD	0.22147	0.0177	0	0	1.07737	0.090721	26.5841	0.83871	2.53578	0.294195	11.7108	0.813049	0.816248	0.06541	0.539652	0.042339	1.08124	0.073915	0.54352	0.239255	3.08704	0.355114	2.44778	0.208493
MSTRG.11814.1	MSTRG.11814	NA	15	-	4670685	4672224	2	1403	LORF1_MOUSE^LORF1_MOUSE^Q:390-1118,H:1-229^78.189%ID^E:1.75e-110^RecName: Full=LINE-1 retrotransposable element ORF1 protein {ECO:0000305};^Eukaryota; Metazoa; Chordata; Craniata; Vertebrata; Euteleostomi; Mammalia; Eutheria; Euarchontoglires; Glires; Rodentia; Myomorpha; Muroidea; Muridae; Murinae; Mus; Mus`LORF1_MOUSE^LORF1_MOUSE^Q:1084-1365,H:263-357^86.316%ID^E:8.79e-48^RecName: Full=LINE-1 r…	MSTRG.11814.1.p1	LORF1_MOUSE^LORF1_MOUSE^Q:1-243,H:1-229^78.189%ID^E:3.23e-127^RecName: Full=LINE-1 retrotransposable element ORF1 protein {ECO:0000305};^Eukaryota; Metazoa; Chordata; Craniata; Vertebrata; Euteleostomi; Mammalia; Eutheria; Euarchontoglires; Glires; Rodentia; Myomorpha; Muroidea; Muridae; Murinae; Mus; Mus	PF17489.2^Tnp_22_trimer^L1 transposable element trimerization domain^146-188^E:3.1e-23`PF02994.14^Transposase_22^L1 transposable element RBD-like domain^191-250^E:1.6e-20	.	.	GO:0005737^cellular_component^cytoplasm`GO:0036464^cellular_component^cytoplasmic ribonucleoprotein granule`GO:0010494^cellular_component^cytoplasmic stress granule`GO:0005730^cellular_component^nucleolus`GO:1990904^cellular_component^ribonucleoprotein complex`GO:0000166^molecular_function^nucleotide binding`GO:0003727^molecular_function^single-stranded RNA binding`GO:0032197^biological_process^t…	.	Coding	0.978203	coding	COD	2.43804	0.194852	1.95736	0.159113	2.65668	0.223708	53.7213	1.69487	25.7639	2.98906	34.2549	2.37822	2.27585	0.182376	1.77837	0.139524	1.92837	0.131825	2.73919	1.20578	8.37862	0.963825	15.3242	1.30526
MSTRG.11830.1	MSTRG.11830	NA	15	+	5268264	5269328	1	1065	LORF1_MOUSE^LORF1_MOUSE^Q:2-853,H:74-357^88.028%ID^E:0^RecName: Full=LINE-1 retrotransposable element ORF1 protein {ECO:0000305};^Eukaryota; Metazoa; Chordata; Craniata; Vertebrata; Euteleostomi; Mammalia; Eutheria; Euarchontoglires; Glires; Rodentia; Myomorpha; Muroidea; Muridae; Murinae; Mus; Mus	MSTRG.11830.1.p1	LORF1_MOUSE^LORF1_MOUSE^Q:1-284,H:74-357^88.028%ID^E:0^RecName: Full=LINE-1 retrotransposable element ORF1 protein {ECO:0000305};^Eukaryota; Metazoa; Chordata; Craniata; Vertebrata; Euteleostomi; Mammalia; Eutheria; Euarchontoglires; Glires; Rodentia; Myomorpha; Muroidea; Muridae; Murinae; Mus; Mus	PF17489.2^Tnp_22_trimer^L1 transposable element trimerization domain^59-101^E:2.5e-23`PF02994.14^Transposase_22^L1 transposable element RBD-like domain^104-201^E:8.8e-52`PF17490.2^Tnp_22_dsRBD^L1 transposable element dsRBD-like domain^204-268^E:5.5e-39	.	.	GO:0005737^cellular_component^cytoplasm`GO:0036464^cellular_component^cytoplasmic ribonucleoprotein granule`GO:0010494^cellular_component^cytoplasmic stress granule`GO:0005730^cellular_component^nucleolus`GO:1990904^cellular_component^ribonucleoprotein complex`GO:0000166^molecular_function^nucleotide binding`GO:0003727^molecular_function^single-stranded RNA binding`GO:0032197^biological_process^t…	.	Coding	0.976668	coding	COD	2.66401	0.212911	1.40274	0.114028	1.35117	0.113777	21.5381	0.679513	7.12293	0.826384	28.2444	1.96093	0.758451	0.060778	2.35156	0.184494	1.38967	0.095	0.515493	0.226917	2.86925	0.330061	3.03455	0.258473
MSTRG.11939.1	MSTRG.11939	NA	15	+	19096750	19132350	2	697	LORF1_MOUSE^LORF1_MOUSE^Q:2-697,H:116-347^90.517%ID^E:5.34e-152^RecName: Full=LINE-1 retrotransposable element ORF1 protein {ECO:0000305};^Eukaryota; Metazoa; Chordata; Craniata; Vertebrata; Euteleostomi; Mammalia; Eutheria; Euarchontoglires; Glires; Rodentia; Myomorpha; Muroidea; Muridae; Murinae; Mus; Mus	MSTRG.11939.1.p1	LORF1_MOUSE^LORF1_MOUSE^Q:1-193,H:116-308^90.674%ID^E:3.5e-125^RecName: Full=LINE-1 retrotransposable element ORF1 protein {ECO:0000305};^Eukaryota; Metazoa; Chordata; Craniata; Vertebrata; Euteleostomi; Mammalia; Eutheria; Euarchontoglires; Glires; Rodentia; Myomorpha; Muroidea; Muridae; Murinae; Mus; Mus	PF17489.2^Tnp_22_trimer^L1 transposable element trimerization domain^18-59^E:5.8e-23`PF02994.14^Transposase_22^L1 transposable element RBD-like domain^62-159^E:2.8e-52`PF17490.2^Tnp_22_dsRBD^L1 transposable element dsRBD-like domain^162-193^E:8.3e-15	.	.	GO:0005737^cellular_component^cytoplasm`GO:0036464^cellular_component^cytoplasmic ribonucleoprotein granule`GO:0010494^cellular_component^cytoplasmic stress granule`GO:0005730^cellular_component^nucleolus`GO:1990904^cellular_component^ribonucleoprotein complex`GO:0000166^molecular_function^nucleotide binding`GO:0003727^molecular_function^single-stranded RNA binding`GO:0032197^biological_process^t…	.	Coding	0.902197	coding	COD	0.610641	0.048803	0.400287	0.032539	1.08034	0.090971	16.6795	0.526226	6.1028	0.708032	17.5231	1.21658	0.637614	0.051095	1.79412	0.140759	3.14168	0.214769	1.42372	0.626714	5.52523	0.635588	8.99405	0.766083
MSTRG.1194.1	MSTRG.1194	NA	1	+	98204258	98205824	1	1567	LORF2_MOUSE^LORF2_MOUSE^Q:2-1567,H:421-942^96.36%ID^E:0^RecName: Full=LINE-1 retrotransposable element ORF2 protein;^Eukaryota; Metazoa; Chordata; Craniata; Vertebrata; Euteleostomi; Mammalia; Eutheria; Euarchontoglires; Glires; Rodentia; Myomorpha; Muroidea; Muridae; Murinae; Mus; Mus	MSTRG.1194.1.p1	LORF2_MOUSE^LORF2_MOUSE^Q:1-435,H:421-855^96.552%ID^E:0^RecName: Full=LINE-1 retrotransposable element ORF2 protein;^Eukaryota; Metazoa; Chordata; Craniata; Vertebrata; Euteleostomi; Mammalia; Eutheria; Euarchontoglires; Glires; Rodentia; Myomorpha; Muroidea; Muridae; Murinae; Mus; Mus	PF00078.27^RVT_1^Reverse transcriptase (RNA-dependent DNA polymerase)^104-359^E:7.8e-54	ENOG41120A8^NA	.	GO:0004519^molecular_function^endonuclease activity`GO:0046872^molecular_function^metal ion binding`GO:0003964^molecular_function^RNA-directed DNA polymerase activity`GO:0006310^biological_process^DNA recombination	.	Coding	0.998746	coding	COD	0.141034	0.011272	0.358647	0.029154	0.201872	0.016999	13.6956	0.432087	5.5627	0.645371	15.4268	1.07104	0.044225	0.003544	0.672942	0.052796	0.389279	0.026612	0.737875	0.324809	3.52358	0.405331	4.74171	0.403883
MSTRG.11993.1	MSTRG.11993	NA	15	+	26283670	26285186	1	1517	LORF2_MOUSE^LORF2_MOUSE^Q:3-1517,H:430-934^97.624%ID^E:0^RecName: Full=LINE-1 retrotransposable element ORF2 protein;^Eukaryota; Metazoa; Chordata; Craniata; Vertebrata; Euteleostomi; Mammalia; Eutheria; Euarchontoglires; Glires; Rodentia; Myomorpha; Muroidea; Muridae; Murinae; Mus; Mus	MSTRG.11993.1.p1	LORF2_MOUSE^LORF2_MOUSE^Q:1-505,H:430-934^97.624%ID^E:0^RecName: Full=LINE-1 retrotransposable element ORF2 protein;^Eukaryota; Metazoa; Chordata; Craniata; Vertebrata; Euteleostomi; Mammalia; Eutheria; Euarchontoglires; Glires; Rodentia; Myomorpha; Muroidea; Muridae; Murinae; Mus; Mus	PF00078.27^RVT_1^Reverse transcriptase (RNA-dependent DNA polymerase)^95-351^E:1.7e-55	ENOG41120A8^NA	.	GO:0004519^molecular_function^endonuclease activity`GO:0046872^molecular_function^metal ion binding`GO:0003964^molecular_function^RNA-directed DNA polymerase activity`GO:0006310^biological_process^DNA recombination	.	Coding	0.999986	coding	COD	0.29877	0.023878	0.976928	0.079414	2.04957	0.172586	42.8099	1.35062	16.6641	1.93333	45.5743	3.16409	1.52225	0.121985	1.7676	0.138679	2.62253	0.17928	1.66842	0.734431	13.5515	1.55888	16.507	1.40601
MSTRG.12056.1	MSTRG.12056	NA	15	+	32833850	32858887	2	1623	LORF1_MOUSE^LORF1_MOUSE^Q:87-1199,H:1-357^83.827%ID^E:0^RecName: Full=LINE-1 retrotransposable element ORF1 protein {ECO:0000305};^Eukaryota; Metazoa; Chordata; Craniata; Vertebrata; Euteleostomi; Mammalia; Eutheria; Euarchontoglires; Glires; Rodentia; Myomorpha; Muroidea; Muridae; Murinae; Mus; Mus	MSTRG.12056.1.p1	LORF1_MOUSE^LORF1_MOUSE^Q:1-371,H:1-357^83.827%ID^E:0^RecName: Full=LINE-1 retrotransposable element ORF1 protein {ECO:0000305};^Eukaryota; Metazoa; Chordata; Craniata; Vertebrata; Euteleostomi; Mammalia; Eutheria; Euarchontoglires; Glires; Rodentia; Myomorpha; Muroidea; Muridae; Murinae; Mus; Mus	PF17489.2^Tnp_22_trimer^L1 transposable element trimerization domain^146-188^E:3.6e-23`PF02994.14^Transposase_22^L1 transposable element RBD-like domain^191-288^E:5.1e-51`PF17490.2^Tnp_22_dsRBD^L1 transposable element dsRBD-like domain^291-355^E:8.6e-39	.	.	GO:0005737^cellular_component^cytoplasm`GO:0036464^cellular_component^cytoplasmic ribonucleoprotein granule`GO:0010494^cellular_component^cytoplasmic stress granule`GO:0005730^cellular_component^nucleolus`GO:1990904^cellular_component^ribonucleoprotein complex`GO:0000166^molecular_function^nucleotide binding`GO:0003727^molecular_function^single-stranded RNA binding`GO:0032197^biological_process^t…	.	Coding	0.976276	coding	COD	0.399534	0.031931	1.40752	0.114416	0.463477	0.039028	8.22453	0.259478	9.78304	1.13501	12.584	0.873671	1.1506	0.092203	3.40778	0.267361	2.13689	0.14608	1.53641	0.676321	7.41521	0.853001	3.01847	0.257103
MSTRG.12087.2	MSTRG.12087	NA	15	+	34763217	34765104	2	1682	LORF1_MOUSE^LORF1_MOUSE^Q:407-1519,H:1-357^85.445%ID^E:0^RecName: Full=LINE-1 retrotransposable element ORF1 protein {ECO:0000305};^Eukaryota; Metazoa; Chordata; Craniata; Vertebrata; Euteleostomi; Mammalia; Eutheria; Euarchontoglires; Glires; Rodentia; Myomorpha; Muroidea; Muridae; Murinae; Mus; Mus	MSTRG.12087.2.p1	LORF1_MOUSE^LORF1_MOUSE^Q:1-371,H:1-357^85.445%ID^E:0^RecName: Full=LINE-1 retrotransposable element ORF1 protein {ECO:0000305};^Eukaryota; Metazoa; Chordata; Craniata; Vertebrata; Euteleostomi; Mammalia; Eutheria; Euarchontoglires; Glires; Rodentia; Myomorpha; Muroidea; Muridae; Murinae; Mus; Mus	PF17489.2^Tnp_22_trimer^L1 transposable element trimerization domain^146-188^E:3.6e-23`PF02994.14^Transposase_22^L1 transposable element RBD-like domain^191-288^E:6.5e-53`PF17490.2^Tnp_22_dsRBD^L1 transposable element dsRBD-like domain^291-355^E:2.7e-39	.	.	GO:0005737^cellular_component^cytoplasm`GO:0036464^cellular_component^cytoplasmic ribonucleoprotein granule`GO:0010494^cellular_component^cytoplasmic stress granule`GO:0005730^cellular_component^nucleolus`GO:1990904^cellular_component^ribonucleoprotein complex`GO:0000166^molecular_function^nucleotide binding`GO:0003727^molecular_function^single-stranded RNA binding`GO:0032197^biological_process^t…	.	Coding	0.959279	coding	COD	0	0	0.835612	0.067927	0	0	46.0401	1.45253	16.2696	1.88756	9.7009	0.673505	0	0	0	0	0	0	0	0	9.10744	1.04766	14.0557	1.19722
MSTRG.12296.1	MSTRG.12296	NA	15	+	47356726	47358108	1	1383	IGEB_MOUSE^IGEB_MOUSE^Q:471-1376,H:23-295^83.775%ID^E:6.83e-147^RecName: Full=IgE-binding protein;^Eukaryota; Metazoa; Chordata; Craniata; Vertebrata; Euteleostomi; Mammalia; Eutheria; Euarchontoglires; Glires; Rodentia; Myomorpha; Muroidea; Muridae; Murinae; Mus; Mus	MSTRG.12296.1.p1	IGEB_MOUSE^IGEB_MOUSE^Q:42-364,H:2-295^84.211%ID^E:2.69e-164^RecName: Full=IgE-binding protein;^Eukaryota; Metazoa; Chordata; Craniata; Vertebrata; Euteleostomi; Mammalia; Eutheria; Euarchontoglires; Glires; Rodentia; Myomorpha; Muroidea; Muridae; Murinae; Mus; Mus	.	.	.	GO:0019863^molecular_function^IgE binding`GO:0003676^molecular_function^nucleic acid binding`GO:0015074^biological_process^DNA integration`GO:0016032^biological_process^viral process	.	Coding	0.994778	coding	COD	0.203181	0.016238	0.194505	0.015811	0.979031	0.08244	3.82502	0.120677	1.01012	0.117192	0	0	13.2175	1.05918	14.2896	1.12111	20.8246	1.42359	1.43692	0.632526	5.20752	0.599041	8.57674	0.730538
MSTRG.12480.1	MSTRG.12480	NA	15	+	68370150	68371770	1	1621	LORF2_MOUSE^LORF2_MOUSE^Q:2-1621,H:15-554^95%ID^E:0^RecName: Full=LINE-1 retrotransposable element ORF2 protein;^Eukaryota; Metazoa; Chordata; Craniata; Vertebrata; Euteleostomi; Mammalia; Eutheria; Euarchontoglires; Glires; Rodentia; Myomorpha; Muroidea; Muridae; Murinae; Mus; Mus	MSTRG.12480.1.p1	LORF2_MOUSE^LORF2_MOUSE^Q:1-540,H:15-554^95%ID^E:0^RecName: Full=LINE-1 retrotransposable element ORF2 protein;^Eukaryota; Metazoa; Chordata; Craniata; Vertebrata; Euteleostomi; Mammalia; Eutheria; Euarchontoglires; Glires; Rodentia; Myomorpha; Muroidea; Muridae; Murinae; Mus; Mus	PF03372.23^Exo_endo_phos^Endonuclease/Exonuclease/phosphatase family^5-223^E:5.1e-11	ENOG41120A8^NA	.	GO:0004519^molecular_function^endonuclease activity`GO:0046872^molecular_function^metal ion binding`GO:0003964^molecular_function^RNA-directed DNA polymerase activity`GO:0006310^biological_process^DNA recombination	.	Coding	0.999892	coding	COD	0.371499	0.029691	0.251511	0.020445	0.347358	0.02925	35.8641	1.13149	14.0327	1.62804	32.0185	2.22295	8.1133	0.650159	8.45943	0.663692	9.88846	0.675988	3.78077	1.66427	15.8395	1.82208	20.024	1.70557
MSTRG.13102.1	MSTRG.13102	NA	15	+	92816144	92817198	1	1055	LORF2_MOUSE^LORF2_MOUSE^Q:3-1055,H:175-525^94.302%ID^E:0^RecName: Full=LINE-1 retrotransposable element ORF2 protein;^Eukaryota; Metazoa; Chordata; Craniata; Vertebrata; Euteleostomi; Mammalia; Eutheria; Euarchontoglires; Glires; Rodentia; Myomorpha; Muroidea; Muridae; Murinae; Mus; Mus	MSTRG.13102.1.p1	LORF2_MOUSE^LORF2_MOUSE^Q:1-351,H:175-525^94.302%ID^E:0^RecName: Full=LINE-1 retrotransposable element ORF2 protein;^Eukaryota; Metazoa; Chordata; Craniata; Vertebrata; Euteleostomi; Mammalia; Eutheria; Euarchontoglires; Glires; Rodentia; Myomorpha; Muroidea; Muridae; Murinae; Mus; Mus	.	ENOG41120A8^NA	.	GO:0004519^molecular_function^endonuclease activity`GO:0046872^molecular_function^metal ion binding`GO:0003964^molecular_function^RNA-directed DNA polymerase activity`GO:0006310^biological_process^DNA recombination	.	Coding	0.999464	coding	COD	0.580284	0.046377	0.033175	0.002697	0	0	24.6923	0.779023	7.4979	0.869888	26.443	1.83586	0.164771	0.013204	0.245735	0.019279	0.643602	0.043997	0.140284	0.061752	2.09107	0.240544	3.64611	0.310564
MSTRG.13312.1	MSTRG.13312	NA	15	+	101656673	101657578	1	906	LORF1_MOUSE^LORF1_MOUSE^Q:7-882,H:66-357^86.301%ID^E:0^RecName: Full=LINE-1 retrotransposable element ORF1 protein {ECO:0000305};^Eukaryota; Metazoa; Chordata; Craniata; Vertebrata; Euteleostomi; Mammalia; Eutheria; Euarchontoglires; Glires; Rodentia; Myomorpha; Muroidea; Muridae; Murinae; Mus; Mus	MSTRG.13312.1.p1	LORF1_MOUSE^LORF1_MOUSE^Q:3-294,H:66-357^86.301%ID^E:0^RecName: Full=LINE-1 retrotransposable element ORF1 protein {ECO:0000305};^Eukaryota; Metazoa; Chordata; Craniata; Vertebrata; Euteleostomi; Mammalia; Eutheria; Euarchontoglires; Glires; Rodentia; Myomorpha; Muroidea; Muridae; Murinae; Mus; Mus	PF17489.2^Tnp_22_trimer^L1 transposable element trimerization domain^69-111^E:2.6e-23`PF02994.14^Transposase_22^L1 transposable element RBD-like domain^114-211^E:1.9e-50`PF17490.2^Tnp_22_dsRBD^L1 transposable element dsRBD-like domain^214-278^E:5.9e-39	.	.	GO:0005737^cellular_component^cytoplasm`GO:0036464^cellular_component^cytoplasmic ribonucleoprotein granule`GO:0010494^cellular_component^cytoplasmic stress granule`GO:0005730^cellular_component^nucleolus`GO:1990904^cellular_component^ribonucleoprotein complex`GO:0000166^molecular_function^nucleotide binding`GO:0003727^molecular_function^single-stranded RNA binding`GO:0032197^biological_process^t…	.	Coding	0.994556	coding	COD	0.928256	0.074187	0.92936	0.075547	0.609272	0.051304	48.3433	1.5252	10.5287	1.22151	33.8167	2.34779	0.311258	0.024943	0.615894	0.048321	0.386865	0.026447	1.68874	0.743375	6.0309	0.693758	8.52539	0.726164
MSTRG.1352.1	MSTRG.1352	NA	1	+	121740582	121741668	1	1087	LORF2_MOUSE^LORF2_MOUSE^Q:3-1085,H:294-654^96.676%ID^E:0^RecName: Full=LINE-1 retrotransposable element ORF2 protein;^Eukaryota; Metazoa; Chordata; Craniata; Vertebrata; Euteleostomi; Mammalia; Eutheria; Euarchontoglires; Glires; Rodentia; Myomorpha; Muroidea; Muridae; Murinae; Mus; Mus	MSTRG.1352.1.p1	LORF2_MOUSE^LORF2_MOUSE^Q:1-361,H:294-654^96.676%ID^E:0^RecName: Full=LINE-1 retrotransposable element ORF2 protein;^Eukaryota; Metazoa; Chordata; Craniata; Vertebrata; Euteleostomi; Mammalia; Eutheria; Euarchontoglires; Glires; Rodentia; Myomorpha; Muroidea; Muridae; Murinae; Mus; Mus	PF00078.27^RVT_1^Reverse transcriptase (RNA-dependent DNA polymerase)^231-360^E:6e-25	ENOG41120A8^NA	.	GO:0004519^molecular_function^endonuclease activity`GO:0046872^molecular_function^metal ion binding`GO:0003964^molecular_function^RNA-directed DNA polymerase activity`GO:0006310^biological_process^DNA recombination	.	Coding	0.999643	coding	COD	0.579025	0.046276	0.79816	0.064882	0.051886	0.004369	49.0595	1.54779	17.8478	2.07066	45.598	3.16573	1.26679	0.101514	1.13519	0.089062	1.7851	0.122031	2.92281	1.28661	12.1582	1.39861	15.8589	1.35081
MSTRG.13594.1	MSTRG.13594	NA	16	+	10401716	10404240	1	2525	LORF2_MOUSE^LORF2_MOUSE^Q:223-2523,H:1-766^95.567%ID^E:0^RecName: Full=LINE-1 retrotransposable element ORF2 protein;^Eukaryota; Metazoa; Chordata; Craniata; Vertebrata; Euteleostomi; Mammalia; Eutheria; Euarchontoglires; Glires; Rodentia; Myomorpha; Muroidea; Muridae; Murinae; Mus; Mus	MSTRG.13594.1.p1	LORF2_MOUSE^LORF2_MOUSE^Q:1-693,H:75-766^95.671%ID^E:0^RecName: Full=LINE-1 retrotransposable element ORF2 protein;^Eukaryota; Metazoa; Chordata; Craniata; Vertebrata; Euteleostomi; Mammalia; Eutheria; Euarchontoglires; Glires; Rodentia; Myomorpha; Muroidea; Muridae; Murinae; Mus; Mus	PF14529.6^Exo_endo_phos_2^Endonuclease-reverse transcriptase^43-165^E:2.3e-06`PF00078.27^RVT_1^Reverse transcriptase (RNA-dependent DNA polymerase)^451-680^E:6.7e-52	ENOG41120A8^NA	.	GO:0004519^molecular_function^endonuclease activity`GO:0046872^molecular_function^metal ion binding`GO:0003964^molecular_function^RNA-directed DNA polymerase activity`GO:0006310^biological_process^DNA recombination	.	Coding	0.999989	coding	COD	0.768634	0.06143	0.622099	0.05057	0.395393	0.033294	25.4612	0.803283	9.83835	1.14142	29.434	2.04352	0.20602	0.016509	0.688066	0.053983	1.02397	0.07	1.66282	0.731966	6.05919	0.697012	11.4866	0.978386
MSTRG.1388.1	MSTRG.1388	NA	1	+	126939517	126940672	1	1156	IGEB_MOUSE^IGEB_MOUSE^Q:315-1148,H:1-295^82.609%ID^E:1.95e-132^RecName: Full=IgE-binding protein;^Eukaryota; Metazoa; Chordata; Craniata; Vertebrata; Euteleostomi; Mammalia; Eutheria; Euarchontoglires; Glires; Rodentia; Myomorpha; Muroidea; Muridae; Murinae; Mus; Mus	MSTRG.1388.1.p1	IGEB_MOUSE^IGEB_MOUSE^Q:1-278,H:1-295^82.943%ID^E:6.11e-158^RecName: Full=IgE-binding protein;^Eukaryota; Metazoa; Chordata; Craniata; Vertebrata; Euteleostomi; Mammalia; Eutheria; Euarchontoglires; Glires; Rodentia; Myomorpha; Muroidea; Muridae; Murinae; Mus; Mus	.	.	.	GO:0019863^molecular_function^IgE binding`GO:0003676^molecular_function^nucleic acid binding`GO:0015074^biological_process^DNA integration`GO:0016032^biological_process^viral process	.	Coding	0.968986	coding	COD	36.5899	2.92431	6.3426	0.515587	3.21574	0.270785	2.19462	0.069239	0.726067	0.084237	1.74971	0.121477	0.199654	0.015999	0.834804	0.065495	1.02196	0.069862	0.319204	0.140512	0.918945	0.10571	0.137197	0.011686
MSTRG.13954.1	MSTRG.13954	NA	16	+	25191257	25192576	1	1320	LORF1_MOUSE^LORF1_MOUSE^Q:183-1295,H:1-357^85.175%ID^E:0^RecName: Full=LINE-1 retrotransposable element ORF1 protein {ECO:0000305};^Eukaryota; Metazoa; Chordata; Craniata; Vertebrata; Euteleostomi; Mammalia; Eutheria; Euarchontoglires; Glires; Rodentia; Myomorpha; Muroidea; Muridae; Murinae; Mus; Mus	MSTRG.13954.1.p1	LORF1_MOUSE^LORF1_MOUSE^Q:1-371,H:1-357^85.175%ID^E:0^RecName: Full=LINE-1 retrotransposable element ORF1 protein {ECO:0000305};^Eukaryota; Metazoa; Chordata; Craniata; Vertebrata; Euteleostomi; Mammalia; Eutheria; Euarchontoglires; Glires; Rodentia; Myomorpha; Muroidea; Muridae; Murinae; Mus; Mus	PF17489.2^Tnp_22_trimer^L1 transposable element trimerization domain^146-188^E:3.6e-23`PF02994.14^Transposase_22^L1 transposable element RBD-like domain^191-288^E:4.6e-52`PF17490.2^Tnp_22_dsRBD^L1 transposable element dsRBD-like domain^291-355^E:2.7e-39	.	.	GO:0005737^cellular_component^cytoplasm`GO:0036464^cellular_component^cytoplasmic ribonucleoprotein granule`GO:0010494^cellular_component^cytoplasmic stress granule`GO:0005730^cellular_component^nucleolus`GO:1990904^cellular_component^ribonucleoprotein complex`GO:0000166^molecular_function^nucleotide binding`GO:0003727^molecular_function^single-stranded RNA binding`GO:0032197^biological_process^t…	.	Coding	0.998578	coding	COD	0	0	0.347285	0.028231	0.603245	0.050797	19.6327	0.619396	4.97557	0.577253	18.0872	1.25574	0.833561	0.066797	0.319886	0.025097	0.667551	0.045635	2.92799	1.28889	6.69451	0.770095	22.8445	1.94582
MSTRG.13955.1	MSTRG.13955	NA	16	+	25193144	25194687	1	1544	LORF2_MOUSE^LORF2_MOUSE^Q:1-1506,H:184-685^95.618%ID^E:0^RecName: Full=LINE-1 retrotransposable element ORF2 protein;^Eukaryota; Metazoa; Chordata; Craniata; Vertebrata; Euteleostomi; Mammalia; Eutheria; Euarchontoglires; Glires; Rodentia; Myomorpha; Muroidea; Muridae; Murinae; Mus; Mus	MSTRG.13955.1.p1	LORF2_MOUSE^LORF2_MOUSE^Q:1-514,H:184-697^95.525%ID^E:0^RecName: Full=LINE-1 retrotransposable element ORF2 protein;^Eukaryota; Metazoa; Chordata; Craniata; Vertebrata; Euteleostomi; Mammalia; Eutheria; Euarchontoglires; Glires; Rodentia; Myomorpha; Muroidea; Muridae; Murinae; Mus; Mus	PF00078.27^RVT_1^Reverse transcriptase (RNA-dependent DNA polymerase)^341-507^E:1.5e-39	ENOG41120A8^NA	.	GO:0004519^molecular_function^endonuclease activity`GO:0046872^molecular_function^metal ion binding`GO:0003964^molecular_function^RNA-directed DNA polymerase activity`GO:0006310^biological_process^DNA recombination	.	Coding	0.996831	coding	COD	1.5734	0.125748	1.27731	0.103832	1.19572	0.100687	33.339	1.05182	12.6	1.46182	37.8722	2.62935	1.25392	0.100483	2.01179	0.157837	1.55192	0.106091	2.24093	0.986446	12.6623	1.45659	13.6146	1.15964
MSTRG.13960.1	MSTRG.13960	NA	16	+	26320164	26321433	1	1270	LORF2_MOUSE^LORF2_MOUSE^Q:3-1268,H:345-766^96.682%ID^E:0^RecName: Full=LINE-1 retrotransposable element ORF2 protein;^Eukaryota; Metazoa; Chordata; Craniata; Vertebrata; Euteleostomi; Mammalia; Eutheria; Euarchontoglires; Glires; Rodentia; Myomorpha; Muroidea; Muridae; Murinae; Mus; Mus	MSTRG.13960.1.p1	LORF2_MOUSE^LORF2_MOUSE^Q:1-260,H:345-604^96.538%ID^E:2.5e-173^RecName: Full=LINE-1 retrotransposable element ORF2 protein;^Eukaryota; Metazoa; Chordata; Craniata; Vertebrata; Euteleostomi; Mammalia; Eutheria; Euarchontoglires; Glires; Rodentia; Myomorpha; Muroidea; Muridae; Murinae; Mus; Mus	PF00078.27^RVT_1^Reverse transcriptase (RNA-dependent DNA polymerase)^180-258^E:2e-12	ENOG41120A8^NA	.	GO:0004519^molecular_function^endonuclease activity`GO:0046872^molecular_function^metal ion binding`GO:0003964^molecular_function^RNA-directed DNA polymerase activity`GO:0006310^biological_process^DNA recombination	.	Coding	0.546344	coding	COD	0.311772	0.024917	0.552756	0.044933	0.139685	0.011762	27.5357	0.868731	5.17433	0.600313	15.9776	1.10928	0.022205	0.001779	0.529659	0.041555	1.52469	0.104229	1.80058	0.792605	10.7455	1.2361	23.0086	1.95979
MSTRG.14098.1	MSTRG.14098	NA	16	-	33967712	34007497	2	767	RL15_RAT^RL15_RAT^Q:41-652,H:1-204^99.51%ID^E:5.1e-129^RecName: Full=60S ribosomal protein L15;^Eukaryota; Metazoa; Chordata; Craniata; Vertebrata; Euteleostomi; Mammalia; Eutheria; Euarchontoglires; Glires; Rodentia; Myomorpha; Muroidea; Muridae; Murinae; Rattus	MSTRG.14098.1.p1	RL15_RAT^RL15_RAT^Q:1-204,H:1-204^99.51%ID^E:5.28e-149^RecName: Full=60S ribosomal protein L15;^Eukaryota; Metazoa; Chordata; Craniata; Vertebrata; Euteleostomi; Mammalia; Eutheria; Euarchontoglires; Glires; Rodentia; Myomorpha; Muroidea; Muridae; Murinae; Rattus	PF00827.17^Ribosomal_L15e^Ribosomal L15^2-190^E:1.5e-97	COG1632^Ribosomal protein L15	KEGG:rno:245981`KO:K02877	GO:0031672^cellular_component^A band`GO:0022625^cellular_component^cytosolic large ribosomal subunit`GO:0016020^cellular_component^membrane`GO:0003723^molecular_function^RNA binding`GO:0003735^molecular_function^structural constituent of ribosome`GO:0002181^biological_process^cytoplasmic translation`GO:0045471^biological_process^response to ethanol	GO:0003735^molecular_function^structural constituent of ribosome`GO:0006412^biological_process^translation`GO:0005840^cellular_component^ribosome	Coding	0.97992	coding	COD	0.012529	0.001001	0.032101	0.002609	777.643	65.4822	1222.31	38.5629	253.318	29.3894	530.921	36.8603	387.937	31.0873	412.942	32.3978	374.856	25.6256	34.845	15.3386	84.3478	9.70285	99.894	8.50864
MSTRG.14098.2	MSTRG.14098	NA	16	-	33967720	34007497	2	763	RL15_RAT^RL15_RAT^Q:41-652,H:1-204^99.51%ID^E:4.91e-129^RecName: Full=60S ribosomal protein L15;^Eukaryota; Metazoa; Chordata; Craniata; Vertebrata; Euteleostomi; Mammalia; Eutheria; Euarchontoglires; Glires; Rodentia; Myomorpha; Muroidea; Muridae; Murinae; Rattus	MSTRG.14098.2.p1	RL15_RAT^RL15_RAT^Q:1-204,H:1-204^99.51%ID^E:5.28e-149^RecName: Full=60S ribosomal protein L15;^Eukaryota; Metazoa; Chordata; Craniata; Vertebrata; Euteleostomi; Mammalia; Eutheria; Euarchontoglires; Glires; Rodentia; Myomorpha; Muroidea; Muridae; Murinae; Rattus	PF00827.17^Ribosomal_L15e^Ribosomal L15^2-190^E:1.5e-97	COG1632^Ribosomal protein L15	KEGG:rno:245981`KO:K02877	GO:0031672^cellular_component^A band`GO:0022625^cellular_component^cytosolic large ribosomal subunit`GO:0016020^cellular_component^membrane`GO:0003723^molecular_function^RNA binding`GO:0003735^molecular_function^structural constituent of ribosome`GO:0002181^biological_process^cytoplasmic translation`GO:0045471^biological_process^response to ethanol	GO:0003735^molecular_function^structural constituent of ribosome`GO:0006412^biological_process^translation`GO:0005840^cellular_component^ribosome	Coding	0.98065	coding	COD	1359.27	108.634	512.865	41.6906	0.145951	0.01229	0	0	15.0019	1.74048	0	0	0	0	0	0	0	0	0	0	0	0	0	0
MSTRG.14156.1	MSTRG.14156	NA	16	+	38522721	38526960	2	542	PGLT1_MOUSE^PGLT1_MOUSE^Q:389-273,H:333-371^82.051%ID^E:6.53e-14^RecName: Full=Protein O-glucosyltransferase 1 {ECO:0000305};^Eukaryota; Metazoa; Chordata; Craniata; Vertebrata; Euteleostomi; Mammalia; Eutheria; Euarchontoglires; Glires; Rodentia; Myomorpha; Muroidea; Muridae; Murinae; Mus; Mus	MSTRG.14156.1.p1	.	.	.	.	.	.	Coding	0.555347	coding	COD	0	0	0	0	0	0	11.1385	0.351411	3.16398	0.367077	21.9128	1.52134	14.9271	1.19619	32.5923	2.55706	13.6679	0.934354	12.8948	5.67624	36.0609	4.14822	31.393	2.67395
MSTRG.14223.1	MSTRG.14223	NA	16	+	46276130	46314836	2	1233	LORF2_MOUSE^LORF2_MOUSE^Q:3-1232,H:31-440^95.366%ID^E:0^RecName: Full=LINE-1 retrotransposable element ORF2 protein;^Eukaryota; Metazoa; Chordata; Craniata; Vertebrata; Euteleostomi; Mammalia; Eutheria; Euarchontoglires; Glires; Rodentia; Myomorpha; Muroidea; Muridae; Murinae; Mus; Mus	MSTRG.14223.1.p1	LORF2_MOUSE^LORF2_MOUSE^Q:1-410,H:31-440^95.366%ID^E:0^RecName: Full=LINE-1 retrotransposable element ORF2 protein;^Eukaryota; Metazoa; Chordata; Craniata; Vertebrata; Euteleostomi; Mammalia; Eutheria; Euarchontoglires; Glires; Rodentia; Myomorpha; Muroidea; Muridae; Murinae; Mus; Mus	PF03372.23^Exo_endo_phos^Endonuclease/Exonuclease/phosphatase family^3-207^E:5.4e-09`PF14529.6^Exo_endo_phos_2^Endonuclease-reverse transcriptase^87-209^E:1.1e-06	ENOG41120A8^NA	.	GO:0004519^molecular_function^endonuclease activity`GO:0046872^molecular_function^metal ion binding`GO:0003964^molecular_function^RNA-directed DNA polymerase activity`GO:0006310^biological_process^DNA recombination	.	Coding	0.999484	coding	COD	1.57556	0.125921	1.488	0.120959	0.342579	0.028847	24.0068	0.757398	6.20376	0.719745	22.6878	1.57515	1.01018	0.080951	1.11195	0.087239	2.10442	0.143861	0.738767	0.325201	4.55697	0.524206	5.93079	0.505165
MSTRG.14351.1	MSTRG.14351	NA	16	+	58250069	58321371	2	1204	LORF1_MOUSE^LORF1_MOUSE^Q:59-1057,H:39-357^84.985%ID^E:0^RecName: Full=LINE-1 retrotransposable element ORF1 protein {ECO:0000305};^Eukaryota; Metazoa; Chordata; Craniata; Vertebrata; Euteleostomi; Mammalia; Eutheria; Euarchontoglires; Glires; Rodentia; Myomorpha; Muroidea; Muridae; Murinae; Mus; Mus	MSTRG.14351.1.p1	LORF1_MOUSE^LORF1_MOUSE^Q:2-352,H:21-357^84.615%ID^E:0^RecName: Full=LINE-1 retrotransposable element ORF1 protein {ECO:0000305};^Eukaryota; Metazoa; Chordata; Craniata; Vertebrata; Euteleostomi; Mammalia; Eutheria; Euarchontoglires; Glires; Rodentia; Myomorpha; Muroidea; Muridae; Murinae; Mus; Mus	PF17489.2^Tnp_22_trimer^L1 transposable element trimerization domain^127-169^E:3.4e-23`PF02994.14^Transposase_22^L1 transposable element RBD-like domain^172-269^E:1.9e-51`PF17490.2^Tnp_22_dsRBD^L1 transposable element dsRBD-like domain^272-336^E:2.5e-39	.	.	GO:0005737^cellular_component^cytoplasm`GO:0036464^cellular_component^cytoplasmic ribonucleoprotein granule`GO:0010494^cellular_component^cytoplasmic stress granule`GO:0005730^cellular_component^nucleolus`GO:1990904^cellular_component^ribonucleoprotein complex`GO:0000166^molecular_function^nucleotide binding`GO:0003727^molecular_function^single-stranded RNA binding`GO:0032197^biological_process^t…	.	Coding	0.995012	coding	COD	2.52865	0.202093	1.62896	0.132418	0.901246	0.07589	24.9695	0.787769	10.0038	1.16061	37.142	2.57866	1.587	0.127174	1.75276	0.137515	1.73535	0.118631	2.94084	1.29454	10.8898	1.2527	21.4041	1.82313
MSTRG.14394.1	MSTRG.14394	NA	16	+	61855928	61857659	1	1732	LORF2_MOUSE^LORF2_MOUSE^Q:3-1730,H:191-766^96.528%ID^E:0^RecName: Full=LINE-1 retrotransposable element ORF2 protein;^Eukaryota; Metazoa; Chordata; Craniata; Vertebrata; Euteleostomi; Mammalia; Eutheria; Euarchontoglires; Glires; Rodentia; Myomorpha; Muroidea; Muridae; Murinae; Mus; Mus	MSTRG.14394.1.p1	LORF2_MOUSE^LORF2_MOUSE^Q:1-576,H:191-766^96.528%ID^E:0^RecName: Full=LINE-1 retrotransposable element ORF2 protein;^Eukaryota; Metazoa; Chordata; Craniata; Vertebrata; Euteleostomi; Mammalia; Eutheria; Euarchontoglires; Glires; Rodentia; Myomorpha; Muroidea; Muridae; Murinae; Mus; Mus	PF00078.27^RVT_1^Reverse transcriptase (RNA-dependent DNA polymerase)^334-563^E:2.9e-52	ENOG41120A8^NA	.	GO:0004519^molecular_function^endonuclease activity`GO:0046872^molecular_function^metal ion binding`GO:0003964^molecular_function^RNA-directed DNA polymerase activity`GO:0006310^biological_process^DNA recombination	.	Coding	0.999468	coding	COD	1.43101	0.114368	0.47142	0.038322	0.650943	0.054813	15.5512	0.490629	6.66328	0.773057	26.1434	1.81506	0.930793	0.074589	1.17357	0.092073	1.6681	0.114033	0.521478	0.229552	2.53571	0.291692	4.27677	0.364281
MSTRG.14407.1	MSTRG.14407	NA	16	+	63969776	63970230	1	455	LORF1_MOUSE^LORF1_MOUSE^Q:3-455,H:125-275^90.728%ID^E:9.32e-93^RecName: Full=LINE-1 retrotransposable element ORF1 protein {ECO:0000305};^Eukaryota; Metazoa; Chordata; Craniata; Vertebrata; Euteleostomi; Mammalia; Eutheria; Euarchontoglires; Glires; Rodentia; Myomorpha; Muroidea; Muridae; Murinae; Mus; Mus	MSTRG.14407.1.p1	LORF1_MOUSE^LORF1_MOUSE^Q:1-112,H:125-236^89.286%ID^E:2.75e-64^RecName: Full=LINE-1 retrotransposable element ORF1 protein {ECO:0000305};^Eukaryota; Metazoa; Chordata; Craniata; Vertebrata; Euteleostomi; Mammalia; Eutheria; Euarchontoglires; Glires; Rodentia; Myomorpha; Muroidea; Muridae; Murinae; Mus; Mus	PF17489.2^Tnp_22_trimer^L1 transposable element trimerization domain^8-50^E:4.7e-24`PF02994.14^Transposase_22^L1 transposable element RBD-like domain^53-112^E:3.9e-26	.	.	GO:0005737^cellular_component^cytoplasm`GO:0036464^cellular_component^cytoplasmic ribonucleoprotein granule`GO:0010494^cellular_component^cytoplasmic stress granule`GO:0005730^cellular_component^nucleolus`GO:1990904^cellular_component^ribonucleoprotein complex`GO:0000166^molecular_function^nucleotide binding`GO:0003727^molecular_function^single-stranded RNA binding`GO:0032197^biological_process^t…	.	Coding	0.765578	coding	COD	0	0	0	0	0	0	16.6374	0.524899	5.03736	0.584422	10.7769	0.74821	0	0	0.294506	0.023106	0	0	1.23517	0.543713	8.08395	0.929928	15.2959	1.30286
MSTRG.14484.1	MSTRG.14484	NA	16	+	74973260	74974286	1	1027	LORF2_MOUSE^LORF2_MOUSE^Q:2-1027,H:1-342^93.275%ID^E:0^RecName: Full=LINE-1 retrotransposable element ORF2 protein;^Eukaryota; Metazoa; Chordata; Craniata; Vertebrata; Euteleostomi; Mammalia; Eutheria; Euarchontoglires; Glires; Rodentia; Myomorpha; Muroidea; Muridae; Murinae; Mus; Mus	MSTRG.14484.1.p1	LORF2_MOUSE^LORF2_MOUSE^Q:1-342,H:1-342^93.275%ID^E:0^RecName: Full=LINE-1 retrotransposable element ORF2 protein;^Eukaryota; Metazoa; Chordata; Craniata; Vertebrata; Euteleostomi; Mammalia; Eutheria; Euarchontoglires; Glires; Rodentia; Myomorpha; Muroidea; Muridae; Murinae; Mus; Mus	PF03372.23^Exo_endo_phos^Endonuclease/Exonuclease/phosphatase family^19-237^E:7.1e-12`PF14529.6^Exo_endo_phos_2^Endonuclease-reverse transcriptase^117-239^E:6.9e-07	ENOG41120A8^NA	.	GO:0004519^molecular_function^endonuclease activity`GO:0046872^molecular_function^metal ion binding`GO:0003964^molecular_function^RNA-directed DNA polymerase activity`GO:0006310^biological_process^DNA recombination	.	Coding	0.999385	coding	COD	0.409445	0.032723	0.227199	0.018469	0.089257	0.007516	9.12131	0.287771	4.84184	0.561738	17.2936	1.20064	0.900925	0.072196	0.340798	0.026738	1.60711	0.109864	0.392989	0.172992	3.62465	0.416958	3.18978	0.271694
MSTRG.14529.1	MSTRG.14529	NA	16	+	79662126	79663828	1	1703	LORF1_MOUSE^LORF1_MOUSE^Q:37-1149,H:1-357^85.175%ID^E:0^RecName: Full=LINE-1 retrotransposable element ORF1 protein {ECO:0000305};^Eukaryota; Metazoa; Chordata; Craniata; Vertebrata; Euteleostomi; Mammalia; Eutheria; Euarchontoglires; Glires; Rodentia; Myomorpha; Muroidea; Muridae; Murinae; Mus; Mus	MSTRG.14529.1.p1	LORF1_MOUSE^LORF1_MOUSE^Q:13-383,H:1-357^85.175%ID^E:0^RecName: Full=LINE-1 retrotransposable element ORF1 protein {ECO:0000305};^Eukaryota; Metazoa; Chordata; Craniata; Vertebrata; Euteleostomi; Mammalia; Eutheria; Euarchontoglires; Glires; Rodentia; Myomorpha; Muroidea; Muridae; Murinae; Mus; Mus	PF17489.2^Tnp_22_trimer^L1 transposable element trimerization domain^158-200^E:4e-23`PF02994.14^Transposase_22^L1 transposable element RBD-like domain^203-300^E:1.3e-52`PF17490.2^Tnp_22_dsRBD^L1 transposable element dsRBD-like domain^303-367^E:8.7e-39	.	.	GO:0005737^cellular_component^cytoplasm`GO:0036464^cellular_component^cytoplasmic ribonucleoprotein granule`GO:0010494^cellular_component^cytoplasmic stress granule`GO:0005730^cellular_component^nucleolus`GO:1990904^cellular_component^ribonucleoprotein complex`GO:0000166^molecular_function^nucleotide binding`GO:0003727^molecular_function^single-stranded RNA binding`GO:0032197^biological_process^t…	.	Coding	0.94855	coding	COD	0.311049	0.024859	0.403699	0.032817	0.80733	0.067982	42.5376	1.34203	10.9406	1.2693	37.4574	2.60056	2.06245	0.165274	1.41945	0.111364	1.16762	0.07982	0.799472	0.351923	4.61981	0.531434	9.64452	0.821488
MSTRG.14598.1	MSTRG.14598	NA	16	+	86726078	86727111	1	1034	LORF1_MOUSE^LORF1_MOUSE^Q:5-1009,H:37-357^85.075%ID^E:0^RecName: Full=LINE-1 retrotransposable element ORF1 protein {ECO:0000305};^Eukaryota; Metazoa; Chordata; Craniata; Vertebrata; Euteleostomi; Mammalia; Eutheria; Euarchontoglires; Glires; Rodentia; Myomorpha; Muroidea; Muridae; Murinae; Mus; Mus	MSTRG.14598.1.p1	LORF1_MOUSE^LORF1_MOUSE^Q:2-336,H:37-357^85.075%ID^E:0^RecName: Full=LINE-1 retrotransposable element ORF1 protein {ECO:0000305};^Eukaryota; Metazoa; Chordata; Craniata; Vertebrata; Euteleostomi; Mammalia; Eutheria; Euarchontoglires; Glires; Rodentia; Myomorpha; Muroidea; Muridae; Murinae; Mus; Mus	PF17489.2^Tnp_22_trimer^L1 transposable element trimerization domain^111-153^E:3.2e-23`PF02994.14^Transposase_22^L1 transposable element RBD-like domain^156-253^E:3.7e-53`PF17490.2^Tnp_22_dsRBD^L1 transposable element dsRBD-like domain^256-320^E:6.1e-38	.	.	GO:0005737^cellular_component^cytoplasm`GO:0036464^cellular_component^cytoplasmic ribonucleoprotein granule`GO:0010494^cellular_component^cytoplasmic stress granule`GO:0005730^cellular_component^nucleolus`GO:1990904^cellular_component^ribonucleoprotein complex`GO:0000166^molecular_function^nucleotide binding`GO:0003727^molecular_function^single-stranded RNA binding`GO:0032197^biological_process^t…	.	Coding	0.998967	coding	COD	0.697292	0.055729	0.132012	0.010731	0.130174	0.010961	24.5636	0.774963	5.05045	0.585941	29.9124	2.07673	2.41441	0.193479	2.20168	0.172735	4.82365	0.32975	2.22553	0.979667	12.6579	1.45608	20.9489	1.78436
MSTRG.14606.1	MSTRG.14606	NA	16	+	87151387	87197194	2	2177	LORF2_MOUSE^LORF2_MOUSE^Q:134-1645,H:1-504^94.048%ID^E:0^RecName: Full=LINE-1 retrotransposable element ORF2 protein;^Eukaryota; Metazoa; Chordata; Craniata; Vertebrata; Euteleostomi; Mammalia; Eutheria; Euarchontoglires; Glires; Rodentia; Myomorpha; Muroidea; Muridae; Murinae; Mus; Mus`LORF2_MOUSE^LORF2_MOUSE^Q:1638-2177,H:503-682^97.778%ID^E:8.54e-109^RecName: Full=LINE-1 retrotransposable elem…	MSTRG.14606.1.p1	LORF2_MOUSE^LORF2_MOUSE^Q:1-504,H:1-504^94.048%ID^E:0^RecName: Full=LINE-1 retrotransposable element ORF2 protein;^Eukaryota; Metazoa; Chordata; Craniata; Vertebrata; Euteleostomi; Mammalia; Eutheria; Euarchontoglires; Glires; Rodentia; Myomorpha; Muroidea; Muridae; Murinae; Mus; Mus	PF03372.23^Exo_endo_phos^Endonuclease/Exonuclease/phosphatase family^19-237^E:6.8e-09	ENOG41120A8^NA	.	GO:0004519^molecular_function^endonuclease activity`GO:0046872^molecular_function^metal ion binding`GO:0003964^molecular_function^RNA-directed DNA polymerase activity`GO:0006310^biological_process^DNA recombination	.	Coding	0.995839	coding	COD	0.802234	0.064116	0.900711	0.073218	0	0	33.4142	1.05419	11.9373	1.38493	37.1229	2.57733	0.833477	0.066791	1.12244	0.088062	2.01741	0.137913	2.34737	1.0333	5.77608	0.664445	12.5126	1.06578
MSTRG.14692.1	MSTRG.14692	NA	16	-	90342065	90349872	2	2495	ENV_IPMAE^ENV_IPMAE^Q:583-2274,H:25-584^70.495%ID^E:0^RecName: Full=Envelope glycoprotein;^Viruses; Ortervirales; Retroviridae; Intracisternal A-particles	MSTRG.14692.1.p1	ENV_IPMAE^ENV_IPMAE^Q:22-587,H:23-584^70.599%ID^E:0^RecName: Full=Envelope glycoprotein;^Viruses; Ortervirales; Retroviridae; Intracisternal A-particles	.	.	.	GO:0020002^cellular_component^host cell plasma membrane`GO:0016021^cellular_component^integral component of membrane`GO:0019031^cellular_component^viral envelope`GO:0055036^cellular_component^virion membrane`GO:0019064^biological_process^fusion of virus membrane with host plasma membrane`GO:0019062^biological_process^virion attachment to host cell	.	Coding	0.997594	coding	COD	98.3972	7.86404	19.0481	1.54841	36.9316	3.10987	6.34811	0.200278	1.65365	0.191853	4.1244	0.286345	1.39213	0.111558	1.23878	0.097189	0.531236	0.036316	1.00722	0.443373	2.30803	0.265501	2.88228	0.245503
MSTRG.14828.1	MSTRG.14828	NA	16	+	95784143	95785423	1	1281	LORF2_MOUSE^LORF2_MOUSE^Q:255-1280,H:1-342^93.567%ID^E:0^RecName: Full=LINE-1 retrotransposable element ORF2 protein;^Eukaryota; Metazoa; Chordata; Craniata; Vertebrata; Euteleostomi; Mammalia; Eutheria; Euarchontoglires; Glires; Rodentia; Myomorpha; Muroidea; Muridae; Murinae; Mus; Mus	MSTRG.14828.1.p1	LORF2_MOUSE^LORF2_MOUSE^Q:1-342,H:1-342^93.567%ID^E:0^RecName: Full=LINE-1 retrotransposable element ORF2 protein;^Eukaryota; Metazoa; Chordata; Craniata; Vertebrata; Euteleostomi; Mammalia; Eutheria; Euarchontoglires; Glires; Rodentia; Myomorpha; Muroidea; Muridae; Murinae; Mus; Mus	PF03372.23^Exo_endo_phos^Endonuclease/Exonuclease/phosphatase family^19-237^E:4.6e-12`PF14529.6^Exo_endo_phos_2^Endonuclease-reverse transcriptase^117-239^E:7.7e-07	ENOG41120A8^NA	.	GO:0004519^molecular_function^endonuclease activity`GO:0046872^molecular_function^metal ion binding`GO:0003964^molecular_function^RNA-directed DNA polymerase activity`GO:0006310^biological_process^DNA recombination	.	Coding	0.993265	coding	COD	2.56419	0.204934	1.2185	0.099051	2.03888	0.171686	56.3682	1.77838	15.147	1.75732	73.5459	5.10608	1.39586	0.111857	3.18491	0.249875	1.54265	0.105457	1.95941	0.86252	5.68556	0.654032	6.71205	0.57171
MSTRG.15302.1	MSTRG.15302	NA	17	-	22776982	22779499	2	1719	ZN271_PONAB^ZN271_PONAB^Q:261-1601,H:90-538^52.561%ID^E:1.99e-158^RecName: Full=Zinc finger protein 271;^Eukaryota; Metazoa; Chordata; Craniata; Vertebrata; Euteleostomi; Mammalia; Eutheria; Euarchontoglires; Primates; Haplorrhini; Catarrhini; Hominidae; Pongo`ZN271_PONAB^ZN271_PONAB^Q:171-1571,H:104-584^50.936%ID^E:1.15e-155^RecName: Full=Zinc finger protein 271;^Eukaryota; Metazoa; Chordata; Cr…	MSTRG.15302.1.p1	ZN271_PONAB^ZN271_PONAB^Q:87-523,H:90-528^53.075%ID^E:2.41e-158^RecName: Full=Zinc finger protein 271;^Eukaryota; Metazoa; Chordata; Craniata; Vertebrata; Euteleostomi; Mammalia; Eutheria; Euarchontoglires; Primates; Haplorrhini; Catarrhini; Hominidae; Pongo`ZN271_PONAB^ZN271_PONAB^Q:57-523,H:104-584^50.936%ID^E:1.98e-156^RecName: Full=Zinc finger protein 271;^Eukaryota; Metazoa; Chordata; Crania…	PF01352.27^KRAB^KRAB box^1-30^E:3e-12`PF00096.26^zf-C2H2^Zinc finger, C2H2 type^186-208^E:0.0015`PF00096.26^zf-C2H2^Zinc finger, C2H2 type^214-236^E:0.0029`PF00096.26^zf-C2H2^Zinc finger, C2H2 type^242-264^E:1.6e-05`PF00096.26^zf-C2H2^Zinc finger, C2H2 type^270-292^E:2.5e-05`PF00096.26^zf-C2H2^Zinc finger, C2H2 type^298-320^E:2.6e-05`PF00096.26^zf-C2H2^Zinc finger, C2H2 type^354-376^E:0.00022`PF0…	COG5048^Zinc finger protein	KEGG:pon:100173681	GO:0005634^cellular_component^nucleus`GO:0046872^molecular_function^metal ion binding`GO:0000976^molecular_function^transcription regulatory region sequence-specific DNA binding	GO:0003676^molecular_function^nucleic acid binding`GO:0006355^biological_process^regulation of transcription, DNA-templated`GO:0005622^cellular_component^intracellular	Coding	0.945207	coding	COD	15.3357	1.22565	22.915	1.86275	13.6434	1.14886	53.1761	1.67767	11.0599	1.28314	21.26	1.47602	4.59116	0.367912	3.30064	0.258955	2.32438	0.158898	0.947644	0.417148	1.95753	0.225183	3.76915	0.321044
MSTRG.1573.1	MSTRG.1573	NA	1	+	138790927	138792373	1	1447	LORF2_MOUSE^LORF2_MOUSE^Q:207-1445,H:1-413^93.947%ID^E:0^RecName: Full=LINE-1 retrotransposable element ORF2 protein;^Eukaryota; Metazoa; Chordata; Craniata; Vertebrata; Euteleostomi; Mammalia; Eutheria; Euarchontoglires; Glires; Rodentia; Myomorpha; Muroidea; Muridae; Murinae; Mus; Mus	MSTRG.1573.1.p1	LORF2_MOUSE^LORF2_MOUSE^Q:1-413,H:1-413^93.947%ID^E:0^RecName: Full=LINE-1 retrotransposable element ORF2 protein;^Eukaryota; Metazoa; Chordata; Craniata; Vertebrata; Euteleostomi; Mammalia; Eutheria; Euarchontoglires; Glires; Rodentia; Myomorpha; Muroidea; Muridae; Murinae; Mus; Mus	PF03372.23^Exo_endo_phos^Endonuclease/Exonuclease/phosphatase family^19-237^E:8.5e-12`PF14529.6^Exo_endo_phos_2^Endonuclease-reverse transcriptase^117-239^E:2e-06	ENOG41120A8^NA	.	GO:0004519^molecular_function^endonuclease activity`GO:0046872^molecular_function^metal ion binding`GO:0003964^molecular_function^RNA-directed DNA polymerase activity`GO:0006310^biological_process^DNA recombination	.	Coding	0.999164	coding	COD	20.4417	1.63373	11.666	0.948326	20.6406	1.73806	59.6856	1.88304	23.4782	2.72388	61.9597	4.30168	1.87733	0.15044	3.09737	0.243007	5.66218	0.387073	3.40226	1.49765	8.8301	1.01576	10.792	0.919224
MSTRG.15836.1	MSTRG.15836	NA	17	+	36445665	36447284	1	1620	LORF1_MOUSE^LORF1_MOUSE^Q:369-1439,H:1-357^76.045%ID^E:0^RecName: Full=LINE-1 retrotransposable element ORF1 protein {ECO:0000305};^Eukaryota; Metazoa; Chordata; Craniata; Vertebrata; Euteleostomi; Mammalia; Eutheria; Euarchontoglires; Glires; Rodentia; Myomorpha; Muroidea; Muridae; Murinae; Mus; Mus	MSTRG.15836.1.p1	LORF1_MOUSE^LORF1_MOUSE^Q:1-357,H:1-357^76.045%ID^E:0^RecName: Full=LINE-1 retrotransposable element ORF1 protein {ECO:0000305};^Eukaryota; Metazoa; Chordata; Craniata; Vertebrata; Euteleostomi; Mammalia; Eutheria; Euarchontoglires; Glires; Rodentia; Myomorpha; Muroidea; Muridae; Murinae; Mus; Mus	PF17489.2^Tnp_22_trimer^L1 transposable element trimerization domain^132-174^E:1.9e-21`PF02994.14^Transposase_22^L1 transposable element RBD-like domain^177-274^E:2.7e-50`PF17490.2^Tnp_22_dsRBD^L1 transposable element dsRBD-like domain^277-340^E:1.3e-33	.	.	GO:0005737^cellular_component^cytoplasm`GO:0036464^cellular_component^cytoplasmic ribonucleoprotein granule`GO:0010494^cellular_component^cytoplasmic stress granule`GO:0005730^cellular_component^nucleolus`GO:1990904^cellular_component^ribonucleoprotein complex`GO:0000166^molecular_function^nucleotide binding`GO:0003727^molecular_function^single-stranded RNA binding`GO:0032197^biological_process^t…	.	Coding	0.945677	coding	COD	0.153086	0.012235	0.173457	0.0141	0.530247	0.04465	1.94722	0.061433	1.21708	0.141202	1.1179	0.077613	0.130556	0.010462	0.498405	0.039103	0.47037	0.032155	4.1428	1.82364	24.0654	2.76834	32.1799	2.74098
MSTRG.15868.1	MSTRG.15868	NA	17	+	38890780	38899353	3	1866	LORF1_MOUSE^LORF1_MOUSE^Q:728-1840,H:1-357^83.827%ID^E:0^RecName: Full=LINE-1 retrotransposable element ORF1 protein {ECO:0000305};^Eukaryota; Metazoa; Chordata; Craniata; Vertebrata; Euteleostomi; Mammalia; Eutheria; Euarchontoglires; Glires; Rodentia; Myomorpha; Muroidea; Muridae; Murinae; Mus; Mus	MSTRG.15868.1.p1	LORF1_MOUSE^LORF1_MOUSE^Q:1-371,H:1-357^83.827%ID^E:0^RecName: Full=LINE-1 retrotransposable element ORF1 protein {ECO:0000305};^Eukaryota; Metazoa; Chordata; Craniata; Vertebrata; Euteleostomi; Mammalia; Eutheria; Euarchontoglires; Glires; Rodentia; Myomorpha; Muroidea; Muridae; Murinae; Mus; Mus	PF17489.2^Tnp_22_trimer^L1 transposable element trimerization domain^146-188^E:3.6e-23`PF02994.14^Transposase_22^L1 transposable element RBD-like domain^191-288^E:2e-51`PF17490.2^Tnp_22_dsRBD^L1 transposable element dsRBD-like domain^291-355^E:7.9e-38	.	.	GO:0005737^cellular_component^cytoplasm`GO:0036464^cellular_component^cytoplasmic ribonucleoprotein granule`GO:0010494^cellular_component^cytoplasmic stress granule`GO:0005730^cellular_component^nucleolus`GO:1990904^cellular_component^ribonucleoprotein complex`GO:0000166^molecular_function^nucleotide binding`GO:0003727^molecular_function^single-stranded RNA binding`GO:0032197^biological_process^t…	.	Coding	0.802432	coding	COD	1.17969	0.094282	1.03966	0.084513	1.34231	0.113031	23.0834	0.728266	9.33661	1.08321	24.5658	1.70554	1.14153	0.091476	0.907478	0.071197	1.0696	0.07312	1.50884	0.664184	3.80308	0.437483	6.80302	0.579459
MSTRG.1595.3	MSTRG.1595	NA	1	+	140924348	140961714	2	1655	LORF1_MOUSE^LORF1_MOUSE^Q:381-1493,H:1-357^83.288%ID^E:0^RecName: Full=LINE-1 retrotransposable element ORF1 protein {ECO:0000305};^Eukaryota; Metazoa; Chordata; Craniata; Vertebrata; Euteleostomi; Mammalia; Eutheria; Euarchontoglires; Glires; Rodentia; Myomorpha; Muroidea; Muridae; Murinae; Mus; Mus	MSTRG.1595.3.p1	LORF1_MOUSE^LORF1_MOUSE^Q:1-371,H:1-357^83.288%ID^E:0^RecName: Full=LINE-1 retrotransposable element ORF1 protein {ECO:0000305};^Eukaryota; Metazoa; Chordata; Craniata; Vertebrata; Euteleostomi; Mammalia; Eutheria; Euarchontoglires; Glires; Rodentia; Myomorpha; Muroidea; Muridae; Murinae; Mus; Mus	PF17489.2^Tnp_22_trimer^L1 transposable element trimerization domain^146-188^E:3.6e-23`PF02994.14^Transposase_22^L1 transposable element RBD-like domain^191-288^E:5.6e-50`PF17490.2^Tnp_22_dsRBD^L1 transposable element dsRBD-like domain^291-355^E:1.6e-37	.	.	GO:0005737^cellular_component^cytoplasm`GO:0036464^cellular_component^cytoplasmic ribonucleoprotein granule`GO:0010494^cellular_component^cytoplasmic stress granule`GO:0005730^cellular_component^nucleolus`GO:1990904^cellular_component^ribonucleoprotein complex`GO:0000166^molecular_function^nucleotide binding`GO:0003727^molecular_function^single-stranded RNA binding`GO:0032197^biological_process^t…	.	Coding	0.96891	coding	COD	1.04211	0.083286	0.523746	0.042575	0.779577	0.065645	20.1464	0.635604	11.7038	1.35785	29.9982	2.08269	1.2134	0.097236	0.845494	0.066334	0.738459	0.050482	1.45976	0.642577	5.70604	0.656388	8.85557	0.754288
MSTRG.16232.1	MSTRG.16232	NA	17	+	61949896	61950928	1	1033	LORF2_MOUSE^LORF2_MOUSE^Q:6-1031,H:1-342^93.275%ID^E:0^RecName: Full=LINE-1 retrotransposable element ORF2 protein;^Eukaryota; Metazoa; Chordata; Craniata; Vertebrata; Euteleostomi; Mammalia; Eutheria; Euarchontoglires; Glires; Rodentia; Myomorpha; Muroidea; Muridae; Murinae; Mus; Mus	MSTRG.16232.1.p1	LORF2_MOUSE^LORF2_MOUSE^Q:2-343,H:1-342^93.275%ID^E:0^RecName: Full=LINE-1 retrotransposable element ORF2 protein;^Eukaryota; Metazoa; Chordata; Craniata; Vertebrata; Euteleostomi; Mammalia; Eutheria; Euarchontoglires; Glires; Rodentia; Myomorpha; Muroidea; Muridae; Murinae; Mus; Mus	PF03372.23^Exo_endo_phos^Endonuclease/Exonuclease/phosphatase family^20-238^E:3.3e-11`PF14529.6^Exo_endo_phos_2^Endonuclease-reverse transcriptase^118-240^E:7.7e-07	ENOG41120A8^NA	.	GO:0004519^molecular_function^endonuclease activity`GO:0046872^molecular_function^metal ion binding`GO:0003964^molecular_function^RNA-directed DNA polymerase activity`GO:0006310^biological_process^DNA recombination	.	Coding	0.999372	coding	COD	0.877154	0.070103	0.866441	0.070433	0.697967	0.058773	19.9596	0.62971	4.96518	0.576048	19.0126	1.31999	0.14566	0.011672	0.31231	0.024503	0.301581	0.020616	0.133591	0.058806	0.997806	0.114781	0.820377	0.069877
MSTRG.1633.1	MSTRG.1633	NA	1	+	148554016	148555062	1	1047	LORF1_MOUSE^LORF1_MOUSE^Q:14-901,H:62-357^86.486%ID^E:0^RecName: Full=LINE-1 retrotransposable element ORF1 protein {ECO:0000305};^Eukaryota; Metazoa; Chordata; Craniata; Vertebrata; Euteleostomi; Mammalia; Eutheria; Euarchontoglires; Glires; Rodentia; Myomorpha; Muroidea; Muridae; Murinae; Mus; Mus	MSTRG.1633.1.p1	LORF1_MOUSE^LORF1_MOUSE^Q:5-300,H:62-357^86.486%ID^E:0^RecName: Full=LINE-1 retrotransposable element ORF1 protein {ECO:0000305};^Eukaryota; Metazoa; Chordata; Craniata; Vertebrata; Euteleostomi; Mammalia; Eutheria; Euarchontoglires; Glires; Rodentia; Myomorpha; Muroidea; Muridae; Murinae; Mus; Mus	PF17489.2^Tnp_22_trimer^L1 transposable element trimerization domain^75-117^E:4.2e-21`PF02994.14^Transposase_22^L1 transposable element RBD-like domain^120-217^E:1.6e-52`PF17490.2^Tnp_22_dsRBD^L1 transposable element dsRBD-like domain^220-284^E:2e-38	.	.	GO:0005737^cellular_component^cytoplasm`GO:0036464^cellular_component^cytoplasmic ribonucleoprotein granule`GO:0010494^cellular_component^cytoplasmic stress granule`GO:0005730^cellular_component^nucleolus`GO:1990904^cellular_component^ribonucleoprotein complex`GO:0000166^molecular_function^nucleotide binding`GO:0003727^molecular_function^single-stranded RNA binding`GO:0032197^biological_process^t…	.	Coding	0.980094	coding	COD	0.266953	0.021335	0.496657	0.040373	0.399713	0.033658	40.9872	1.29312	5.73462	0.665317	25.1887	1.74878	1.89417	0.15179	2.43735	0.191224	3.66686	0.250671	3.40094	1.49707	13.3752	1.5386	30.9876	2.63942
MSTRG.16436.2	MSTRG.16436	NA	17	-	79403305	79408141	2	1119	LORF2_MOUSE^LORF2_MOUSE^Q:2-1117,H:300-671^97.043%ID^E:0^RecName: Full=LINE-1 retrotransposable element ORF2 protein;^Eukaryota; Metazoa; Chordata; Craniata; Vertebrata; Euteleostomi; Mammalia; Eutheria; Euarchontoglires; Glires; Rodentia; Myomorpha; Muroidea; Muridae; Murinae; Mus; Mus	MSTRG.16436.2.p1	LORF2_MOUSE^LORF2_MOUSE^Q:1-372,H:300-671^97.043%ID^E:0^RecName: Full=LINE-1 retrotransposable element ORF2 protein;^Eukaryota; Metazoa; Chordata; Craniata; Vertebrata; Euteleostomi; Mammalia; Eutheria; Euarchontoglires; Glires; Rodentia; Myomorpha; Muroidea; Muridae; Murinae; Mus; Mus	PF00078.27^RVT_1^Reverse transcriptase (RNA-dependent DNA polymerase)^225-372^E:1.9e-32	ENOG41120A8^NA	.	GO:0004519^molecular_function^endonuclease activity`GO:0046872^molecular_function^metal ion binding`GO:0003964^molecular_function^RNA-directed DNA polymerase activity`GO:0006310^biological_process^DNA recombination	.	Coding	0.999561	coding	COD	0.2667	0.021315	0.072992	0.005933	0	0	13.0687	0.412309	6.3536	0.73713	22.6655	1.5736	0.09535	0.007641	0	0	0.14924	0.010202	0.861704	0.379317	4.28559	0.492987	7.97653	0.679414
MSTRG.16848.1	MSTRG.16848	NA	18	+	21539803	21540960	1	1158	LORF2_MOUSE^LORF2_MOUSE^Q:2-1156,H:590-974^97.403%ID^E:0^RecName: Full=LINE-1 retrotransposable element ORF2 protein;^Eukaryota; Metazoa; Chordata; Craniata; Vertebrata; Euteleostomi; Mammalia; Eutheria; Euarchontoglires; Glires; Rodentia; Myomorpha; Muroidea; Muridae; Murinae; Mus; Mus	MSTRG.16848.1.p1	LORF2_MOUSE^LORF2_MOUSE^Q:1-385,H:590-974^97.403%ID^E:0^RecName: Full=LINE-1 retrotransposable element ORF2 protein;^Eukaryota; Metazoa; Chordata; Craniata; Vertebrata; Euteleostomi; Mammalia; Eutheria; Euarchontoglires; Glires; Rodentia; Myomorpha; Muroidea; Muridae; Murinae; Mus; Mus	PF00078.27^RVT_1^Reverse transcriptase (RNA-dependent DNA polymerase)^4-191^E:9.8e-38	ENOG41120A8^NA	.	GO:0004519^molecular_function^endonuclease activity`GO:0046872^molecular_function^metal ion binding`GO:0003964^molecular_function^RNA-directed DNA polymerase activity`GO:0006310^biological_process^DNA recombination	.	Coding	0.99966	coding	COD	1.81693	0.145211	1.07254	0.087186	3.18506	0.268201	37.4564	1.18172	9.47114	1.09882	35.1263	2.43871	0.848877	0.068025	1.00389	0.078761	2.31693	0.158388	0.783247	0.344781	5.10751	0.587537	7.54922	0.643018
MSTRG.16864.1	MSTRG.16864	NA	18	+	23945215	23945655	1	441	RL19_RAT^RL19_RAT^Q:2-283,H:86-179^95.745%ID^E:1.01e-33^RecName: Full=60S ribosomal protein L19;^Eukaryota; Metazoa; Chordata; Craniata; Vertebrata; Euteleostomi; Mammalia; Eutheria; Euarchontoglires; Glires; Rodentia; Myomorpha; Muroidea; Muridae; Murinae; Rattus	MSTRG.16864.1.p1	RL19_RAT^RL19_RAT^Q:1-111,H:86-196^96.396%ID^E:1.28e-68^RecName: Full=60S ribosomal protein L19;^Eukaryota; Metazoa; Chordata; Craniata; Vertebrata; Euteleostomi; Mammalia; Eutheria; Euarchontoglires; Glires; Rodentia; Myomorpha; Muroidea; Muridae; Murinae; Rattus	PF01280.20^Ribosomal_L19e^Ribosomal protein L19e^1-60^E:5.6e-24	COG2147^ribosomal protein L19	KEGG:rno:81767`KO:K02885	GO:0022625^cellular_component^cytosolic large ribosomal subunit`GO:0045202^cellular_component^synapse`GO:1990932^molecular_function^5.8S rRNA binding`GO:0070180^molecular_function^large ribosomal subunit rRNA binding`GO:0003735^molecular_function^structural constituent of ribosome`GO:0097421^biological_process^liver regeneration`GO:0006412^biological_process^translation	GO:0003735^molecular_function^structural constituent of ribosome`GO:0006412^biological_process^translation`GO:0005622^cellular_component^intracellular`GO:0005840^cellular_component^ribosome	Coding	0.964287	coding	COD	124.449	9.94615	41.3155	3.35852	44.0034	3.70535	64.3858	2.03132	18.7332	2.17338	36.6134	2.54196	7.5274	0.603208	9.49887	0.745242	19.6236	1.34149	1.0514	0.46282	2.32351	0.267282	2.9966	0.25524
MSTRG.17228.1	MSTRG.17228	NA	18	-	43351446	43352881	2	1277	.	MSTRG.17228.1.p1	.	.	.	.	.	.	Coding	0.868775	coding	COD	36.0752	2.88318	18.8956	1.53602	28.5967	2.40801	1.86207	0.058747	0.768428	0.089151	0.172127	0.01195	0	0	0	0	0	0	3.3157	1.45955	19.2473	2.21409	20.4846	1.74481
MSTRG.17620.1	MSTRG.17620	NA	18	+	72508579	72580154	2	1001	LORF2_MOUSE^LORF2_MOUSE^Q:3-1001,H:10-342^92.492%ID^E:0^RecName: Full=LINE-1 retrotransposable element ORF2 protein;^Eukaryota; Metazoa; Chordata; Craniata; Vertebrata; Euteleostomi; Mammalia; Eutheria; Euarchontoglires; Glires; Rodentia; Myomorpha; Muroidea; Muridae; Murinae; Mus; Mus	MSTRG.17620.1.p1	LORF2_MOUSE^LORF2_MOUSE^Q:1-268,H:10-277^92.91%ID^E:3.96e-176^RecName: Full=LINE-1 retrotransposable element ORF2 protein;^Eukaryota; Metazoa; Chordata; Craniata; Vertebrata; Euteleostomi; Mammalia; Eutheria; Euarchontoglires; Glires; Rodentia; Myomorpha; Muroidea; Muridae; Murinae; Mus; Mus	PF03372.23^Exo_endo_phos^Endonuclease/Exonuclease/phosphatase family^10-228^E:3.9e-12`PF14529.6^Exo_endo_phos_2^Endonuclease-reverse transcriptase^108-230^E:7.5e-07	ENOG41120A8^NA	.	GO:0004519^molecular_function^endonuclease activity`GO:0046872^molecular_function^metal ion binding`GO:0003964^molecular_function^RNA-directed DNA polymerase activity`GO:0006310^biological_process^DNA recombination	.	Coding	0.82134	coding	COD	1.164	0.093029	0	0	0	0	27.9938	0.883183	13.3827	1.55263	42.0651	2.92046	0	0	0.843357	0.066166	0	0	0	0	3.98368	0.458258	4.16108	0.354427
MSTRG.17681.1	MSTRG.17681	NA	18	+	76788007	76790081	1	2075	LORF2_MOUSE^LORF2_MOUSE^Q:109-2073,H:1-655^95.115%ID^E:0^RecName: Full=LINE-1 retrotransposable element ORF2 protein;^Eukaryota; Metazoa; Chordata; Craniata; Vertebrata; Euteleostomi; Mammalia; Eutheria; Euarchontoglires; Glires; Rodentia; Myomorpha; Muroidea; Muridae; Murinae; Mus; Mus	MSTRG.17681.1.p1	LORF2_MOUSE^LORF2_MOUSE^Q:1-655,H:1-655^95.115%ID^E:0^RecName: Full=LINE-1 retrotransposable element ORF2 protein;^Eukaryota; Metazoa; Chordata; Craniata; Vertebrata; Euteleostomi; Mammalia; Eutheria; Euarchontoglires; Glires; Rodentia; Myomorpha; Muroidea; Muridae; Murinae; Mus; Mus	PF03372.23^Exo_endo_phos^Endonuclease/Exonuclease/phosphatase family^19-237^E:1.3e-11`PF00078.27^RVT_1^Reverse transcriptase (RNA-dependent DNA polymerase)^524-653^E:9e-26	ENOG41120A8^NA	.	GO:0004519^molecular_function^endonuclease activity`GO:0046872^molecular_function^metal ion binding`GO:0003964^molecular_function^RNA-directed DNA polymerase activity`GO:0006310^biological_process^DNA recombination	.	Coding	0.999999	coding	COD	0.101446	0.008108	0.395711	0.032167	0.232096	0.019544	11.2562	0.355125	3.51982	0.408361	12.8314	0.890846	0.171904	0.013776	0.537735	0.042188	0.285253	0.0195	3.87382	1.70524	14.954	1.72021	19.7662	1.68362
MSTRG.17773.1	MSTRG.17773	NA	18	+	82696914	82699502	1	2589	POL_XMRV6^POL_XMRV6^Q:3-2588,H:766-1627^93.039%ID^E:0^RecName: Full=Gag-Pol polyprotein;^Viruses; Ortervirales; Retroviridae; Orthoretrovirinae; Gammaretrovirus; unclassified Gammaretrovirus	MSTRG.17773.1.p1	POL_XMRV6^POL_XMRV6^Q:1-862,H:766-1627^93.039%ID^E:0^RecName: Full=Gag-Pol polyprotein;^Viruses; Ortervirales; Retroviridae; Orthoretrovirinae; Gammaretrovirus; unclassified Gammaretrovirus	PF00078.27^RVT_1^Reverse transcriptase (RNA-dependent DNA polymerase)^1-163^E:2.2e-24`PF17919.1^RT_RNaseH_2^RNase H-like domain found in reverse transcriptase^228-325^E:6.5e-15`PF17917.1^RT_RNaseH^RNase H-like domain found in reverse transcriptase^253-356^E:2.6e-09`PF00075.24^RNase_H^RNase H^410-552^E:2.7e-31`PF16721.5^zf-H3C2^Zinc-finger like, probable DNA-binding^574-674^E:2.6e-49`PF09337.10^zf…	.	.	GO:0020002^cellular_component^host cell plasma membrane`GO:0016020^cellular_component^membrane`GO:0019013^cellular_component^viral nucleocapsid`GO:0004190^molecular_function^aspartic-type endopeptidase activity`GO:0003677^molecular_function^DNA binding`GO:0003887^molecular_function^DNA-directed DNA polymerase activity`GO:0042802^molecular_function^identical protein binding`GO:0003723^molecular_fu…	GO:0003676^molecular_function^nucleic acid binding`GO:0004523^molecular_function^RNA-DNA hybrid ribonuclease activity`GO:0015074^biological_process^DNA integration	Coding	1	coding	COD	30.4737	2.4355	30.2775	2.46124	4.69234	0.395123	95.6027	3.0162	25.0594	2.90733	50.6654	3.51755	46.7977	3.75013	47.7757	3.74828	46.5482	3.18209	3.46089	1.52347	19.965	2.29665	20.2452	1.72442
MSTRG.17774.1	MSTRG.17774	NA	18	+	82700149	82701874	1	1726	ENV1_MOUSE^ENV1_MOUSE^Q:1-1548,H:126-641^99.031%ID^E:0^RecName: Full=MLV-related proviral Env polyprotein;^Eukaryota; Metazoa; Chordata; Craniata; Vertebrata; Euteleostomi; Mammalia; Eutheria; Euarchontoglires; Glires; Rodentia; Myomorpha; Muroidea; Muridae; Murinae; Mus; Mus	MSTRG.17774.1.p1	ENV1_MOUSE^ENV1_MOUSE^Q:1-516,H:126-641^99.031%ID^E:0^RecName: Full=MLV-related proviral Env polyprotein;^Eukaryota; Metazoa; Chordata; Craniata; Vertebrata; Euteleostomi; Mammalia; Eutheria; Euarchontoglires; Glires; Rodentia; Myomorpha; Muroidea; Muridae; Murinae; Mus; Mus	PF00429.19^TLV_coat^ENV polyprotein (coat polyprotein)^1-486^E:1.6e-203	.	.	GO:0016021^cellular_component^integral component of membrane`GO:0005886^cellular_component^plasma membrane`GO:0046872^molecular_function^metal ion binding	.	Coding	0.974043	coding	COD	34.4955	2.75692	58.6621	4.76862	16.5318	1.39208	97.8931	3.08846	24.7219	2.86818	47.4763	3.29614	92.7571	7.43309	70.7496	5.55072	68.8069	4.70373	8.53363	3.75646	24.5974	2.82953	32.9125	2.80338
MSTRG.17822.10	MSTRG.17822	NA	18	-	84829891	84838616	6	3203	CR063_HUMAN^CR063_HUMAN^Q:164-436,H:1-91^71.429%ID^E:3.1e-34^RecName: Full=Uncharacterized protein C18orf63;^Eukaryota; Metazoa; Chordata; Craniata; Vertebrata; Euteleostomi; Mammalia; Eutheria; Euarchontoglires; Primates; Haplorrhini; Catarrhini; Hominidae; Homo	MSTRG.17822.10.p1	HEXP_LEIMA^HEXP_LEIMA^Q:376-573,H:21-267^27.2%ID^E:3.2e-06^RecName: Full=DNA-binding protein HEXBP;^Eukaryota; Euglenozoa; Kinetoplastida; Trypanosomatidae; Leishmaniinae; Leishmania	.	COG5082^zinc finger	.	GO:0005634^cellular_component^nucleus`GO:0003677^molecular_function^DNA binding`GO:0008270^molecular_function^zinc ion binding	.	Coding	0.732943	coding	COD	0	0	0	0	0	0	37.3439	1.17817	0	0	0	0	0	0	0	0	0	0	0	0	0	0	0	0
MSTRG.18311.1	MSTRG.18311	NA	19	+	17926658	17928013	2	766	EF1A1_RABIT^EF1A1_RABIT^Q:244-738,H:290-454^90.303%ID^E:2.35e-101^RecName: Full=Elongation factor 1-alpha 1;^Eukaryota; Metazoa; Chordata; Craniata; Vertebrata; Euteleostomi; Mammalia; Eutheria; Euarchontoglires; Glires; Lagomorpha; Leporidae; Oryctolagus`EF1A1_RABIT^EF1A1_RABIT^Q:2-271,H:13-102^93.333%ID^E:5.88e-52^RecName: Full=Elongation factor 1-alpha 1;^Eukaryota; Metazoa; Chordata; Craniata…	MSTRG.18311.1.p2	EF1A1_RAT^EF1A1_RAT^Q:1-128,H:335-462^93.75%ID^E:1.22e-79^RecName: Full=Elongation factor 1-alpha 1;^Eukaryota; Metazoa; Chordata; Craniata; Vertebrata; Euteleostomi; Mammalia; Eutheria; Euarchontoglires; Glires; Rodentia; Myomorpha; Muroidea; Muridae; Murinae; Rattus	PF03143.17^GTP_EFTU_D3^Elongation factor Tu C-terminal domain^3-107^E:1e-36	COG5256^This protein promotes the GTP-dependent binding of aminoacyl-tRNA to the A-site of ribosomes during protein biosynthesis (By similarity)	KEGG:rno:171361`KO:K03231	GO:0005737^cellular_component^cytoplasm`GO:0005829^cellular_component^cytosol`GO:0005730^cellular_component^nucleolus`GO:0005634^cellular_component^nucleus`GO:0005886^cellular_component^plasma membrane`GO:0008144^molecular_function^drug binding`GO:0005525^molecular_function^GTP binding`GO:0003924^molecular_function^GTPase activity`GO:0003729^molecular_function^mRNA binding`GO:0003746^molecular_fu…	.	Coding	0.600545	coding	COD	163.367	13.0565	107.071	8.70374	175.05	14.7403	164.096	5.17711	48.3361	5.60784	70.175	4.87205	44.194	3.54149	48.941	3.83971	59.5919	4.07377	10.6625	4.69358	22.8128	2.62424	39.6938	3.38098
MSTRG.18788.1	MSTRG.18788	NA	19	-	51087664	51110938	2	868	LORF2_MOUSE^LORF2_MOUSE^Q:1-831,H:703-979^94.224%ID^E:0^RecName: Full=LINE-1 retrotransposable element ORF2 protein;^Eukaryota; Metazoa; Chordata; Craniata; Vertebrata; Euteleostomi; Mammalia; Eutheria; Euarchontoglires; Glires; Rodentia; Myomorpha; Muroidea; Muridae; Murinae; Mus; Mus`LORF2_MOUSE^LORF2_MOUSE^Q:801-866,H:903-924^100%ID^E:3.73e-07^RecName: Full=LINE-1 retrotransposable element ORF…	MSTRG.18788.1.p1	LORF2_MOUSE^LORF2_MOUSE^Q:1-277,H:703-979^94.224%ID^E:0^RecName: Full=LINE-1 retrotransposable element ORF2 protein;^Eukaryota; Metazoa; Chordata; Craniata; Vertebrata; Euteleostomi; Mammalia; Eutheria; Euarchontoglires; Glires; Rodentia; Myomorpha; Muroidea; Muridae; Murinae; Mus; Mus	PF00078.27^RVT_1^Reverse transcriptase (RNA-dependent DNA polymerase)^2-78^E:1e-08	ENOG41120A8^NA	.	GO:0004519^molecular_function^endonuclease activity`GO:0046872^molecular_function^metal ion binding`GO:0003964^molecular_function^RNA-directed DNA polymerase activity`GO:0006310^biological_process^DNA recombination	.	Coding	0.99469	coding	COD	0.466716	0.037301	0	0	0.484521	0.0408	54.8403	1.73017	9.98491	1.15843	54.3581	3.77392	0.961802	0.077074	1.26567	0.099299	1.7832	0.121902	2.08097	0.916033	3.93006	0.45209	4.91014	0.418229
MSTRG.19737.1	MSTRG.19737	NA	2	+	40170975	40172471	1	1497	LORF2_MOUSE^LORF2_MOUSE^Q:435-1496,H:1-354^98.588%ID^E:0^RecName: Full=LINE-1 retrotransposable element ORF2 protein;^Eukaryota; Metazoa; Chordata; Craniata; Vertebrata; Euteleostomi; Mammalia; Eutheria; Euarchontoglires; Glires; Rodentia; Myomorpha; Muroidea; Muridae; Murinae; Mus; Mus	MSTRG.19737.1.p1	LORF2_MOUSE^LORF2_MOUSE^Q:1-354,H:1-354^98.588%ID^E:0^RecName: Full=LINE-1 retrotransposable element ORF2 protein;^Eukaryota; Metazoa; Chordata; Craniata; Vertebrata; Euteleostomi; Mammalia; Eutheria; Euarchontoglires; Glires; Rodentia; Myomorpha; Muroidea; Muridae; Murinae; Mus; Mus	PF03372.23^Exo_endo_phos^Endonuclease/Exonuclease/phosphatase family^19-225^E:3.5e-12`PF14529.6^Exo_endo_phos_2^Endonuclease-reverse transcriptase^117-239^E:1.4e-06	ENOG41120A8^NA	.	GO:0004519^molecular_function^endonuclease activity`GO:0046872^molecular_function^metal ion binding`GO:0003964^molecular_function^RNA-directed DNA polymerase activity`GO:0006310^biological_process^DNA recombination	.	Coding	0.977628	coding	COD	0.098107	0.007841	0.247962	0.020157	0.343721	0.028943	1.54106	0.048619	1.17602	0.136439	0.439067	0.030483	0.47967	0.038438	1.33903	0.105055	0.837542	0.057255	3.22666	1.42036	18.5497	2.13385	27.9884	2.38396
MSTRG.19743.1	MSTRG.19743	NA	2	+	43409615	43410535	1	921	LORF1_MOUSE^LORF1_MOUSE^Q:7-882,H:66-357^86.986%ID^E:0^RecName: Full=LINE-1 retrotransposable element ORF1 protein {ECO:0000305};^Eukaryota; Metazoa; Chordata; Craniata; Vertebrata; Euteleostomi; Mammalia; Eutheria; Euarchontoglires; Glires; Rodentia; Myomorpha; Muroidea; Muridae; Murinae; Mus; Mus	MSTRG.19743.1.p1	LORF1_MOUSE^LORF1_MOUSE^Q:3-294,H:66-357^86.986%ID^E:0^RecName: Full=LINE-1 retrotransposable element ORF1 protein {ECO:0000305};^Eukaryota; Metazoa; Chordata; Craniata; Vertebrata; Euteleostomi; Mammalia; Eutheria; Euarchontoglires; Glires; Rodentia; Myomorpha; Muroidea; Muridae; Murinae; Mus; Mus	PF17489.2^Tnp_22_trimer^L1 transposable element trimerization domain^69-111^E:1e-22`PF02994.14^Transposase_22^L1 transposable element RBD-like domain^114-211^E:9.3e-52`PF17490.2^Tnp_22_dsRBD^L1 transposable element dsRBD-like domain^214-278^E:5.9e-39	.	.	GO:0005737^cellular_component^cytoplasm`GO:0036464^cellular_component^cytoplasmic ribonucleoprotein granule`GO:0010494^cellular_component^cytoplasmic stress granule`GO:0005730^cellular_component^nucleolus`GO:1990904^cellular_component^ribonucleoprotein complex`GO:0000166^molecular_function^nucleotide binding`GO:0003727^molecular_function^single-stranded RNA binding`GO:0032197^biological_process^t…	.	Coding	0.993529	coding	COD	2.19348	0.175306	1.70597	0.138678	4.02139	0.338625	64.3345	2.02971	23.5144	2.72808	57.5283	3.99402	3.4452	0.276081	3.68221	0.288891	6.24155	0.42668	1.97047	0.867388	6.16205	0.708845	14.798	1.26044
MSTRG.1979.1	MSTRG.1979	NA	1	+	169426319	169428179	1	1861	LORF1_MOUSE^LORF1_MOUSE^Q:151-1263,H:1-357^85.175%ID^E:0^RecName: Full=LINE-1 retrotransposable element ORF1 protein {ECO:0000305};^Eukaryota; Metazoa; Chordata; Craniata; Vertebrata; Euteleostomi; Mammalia; Eutheria; Euarchontoglires; Glires; Rodentia; Myomorpha; Muroidea; Muridae; Murinae; Mus; Mus	MSTRG.1979.1.p1	LORF1_MOUSE^LORF1_MOUSE^Q:1-371,H:1-357^85.175%ID^E:0^RecName: Full=LINE-1 retrotransposable element ORF1 protein {ECO:0000305};^Eukaryota; Metazoa; Chordata; Craniata; Vertebrata; Euteleostomi; Mammalia; Eutheria; Euarchontoglires; Glires; Rodentia; Myomorpha; Muroidea; Muridae; Murinae; Mus; Mus	PF17489.2^Tnp_22_trimer^L1 transposable element trimerization domain^146-188^E:3.6e-23`PF02994.14^Transposase_22^L1 transposable element RBD-like domain^191-288^E:3.2e-53`PF17490.2^Tnp_22_dsRBD^L1 transposable element dsRBD-like domain^291-355^E:4.2e-38	.	.	GO:0005737^cellular_component^cytoplasm`GO:0036464^cellular_component^cytoplasmic ribonucleoprotein granule`GO:0010494^cellular_component^cytoplasmic stress granule`GO:0005730^cellular_component^nucleolus`GO:1990904^cellular_component^ribonucleoprotein complex`GO:0000166^molecular_function^nucleotide binding`GO:0003727^molecular_function^single-stranded RNA binding`GO:0032197^biological_process^t…	.	Coding	0.808814	coding	COD	1.2174	0.097296	1.18288	0.096156	0.872801	0.073495	14.5403	0.458736	10.4175	1.20861	24.773	1.71992	0.976034	0.078214	1.31943	0.103517	0.867813	0.059325	0.628211	0.276535	2.95777	0.340243	5.84203	0.497604
MSTRG.19854.1	MSTRG.19854	NA	2	+	55673506	55674687	1	1182	LORF2_MOUSE^LORF2_MOUSE^Q:3-1181,H:163-555^95.42%ID^E:0^RecName: Full=LINE-1 retrotransposable element ORF2 protein;^Eukaryota; Metazoa; Chordata; Craniata; Vertebrata; Euteleostomi; Mammalia; Eutheria; Euarchontoglires; Glires; Rodentia; Myomorpha; Muroidea; Muridae; Murinae; Mus; Mus	MSTRG.19854.1.p1	LORF2_MOUSE^LORF2_MOUSE^Q:1-393,H:163-555^95.42%ID^E:0^RecName: Full=LINE-1 retrotransposable element ORF2 protein;^Eukaryota; Metazoa; Chordata; Craniata; Vertebrata; Euteleostomi; Mammalia; Eutheria; Euarchontoglires; Glires; Rodentia; Myomorpha; Muroidea; Muridae; Murinae; Mus; Mus	.	ENOG41120A8^NA	.	GO:0004519^molecular_function^endonuclease activity`GO:0046872^molecular_function^metal ion binding`GO:0003964^molecular_function^RNA-directed DNA polymerase activity`GO:0006310^biological_process^DNA recombination	.	Coding	0.999641	coding	COD	3.92593	0.313766	1.50677	0.122484	1.1379	0.095818	25.8521	0.815615	14.3634	1.6664	27.2289	1.89043	0.476015	0.038145	0.875634	0.068699	1.62999	0.111428	1.56077	0.687044	5.35391	0.61588	5.61761	0.478489
MSTRG.19932.1	MSTRG.19932	NA	2	+	66893442	66894592	1	1151	LORF1_MOUSE^LORF1_MOUSE^Q:2-991,H:42-357^84.545%ID^E:0^RecName: Full=LINE-1 retrotransposable element ORF1 protein {ECO:0000305};^Eukaryota; Metazoa; Chordata; Craniata; Vertebrata; Euteleostomi; Mammalia; Eutheria; Euarchontoglires; Glires; Rodentia; Myomorpha; Muroidea; Muridae; Murinae; Mus; Mus	MSTRG.19932.1.p1	LORF1_MOUSE^LORF1_MOUSE^Q:1-270,H:88-357^90.741%ID^E:7.45e-180^RecName: Full=LINE-1 retrotransposable element ORF1 protein {ECO:0000305};^Eukaryota; Metazoa; Chordata; Craniata; Vertebrata; Euteleostomi; Mammalia; Eutheria; Euarchontoglires; Glires; Rodentia; Myomorpha; Muroidea; Muridae; Murinae; Mus; Mus	PF17489.2^Tnp_22_trimer^L1 transposable element trimerization domain^45-87^E:1.4e-22`PF02994.14^Transposase_22^L1 transposable element RBD-like domain^90-187^E:4.5e-54`PF17490.2^Tnp_22_dsRBD^L1 transposable element dsRBD-like domain^190-254^E:1.1e-38	.	.	GO:0005737^cellular_component^cytoplasm`GO:0036464^cellular_component^cytoplasmic ribonucleoprotein granule`GO:0010494^cellular_component^cytoplasmic stress granule`GO:0005730^cellular_component^nucleolus`GO:1990904^cellular_component^ribonucleoprotein complex`GO:0000166^molecular_function^nucleotide binding`GO:0003727^molecular_function^single-stranded RNA binding`GO:0032197^biological_process^t…	.	Coding	0.944171	coding	COD	0.381929	0.030524	0.472632	0.03842	0.355691	0.029951	12.4992	0.394342	5.33811	0.619315	12.9574	0.899592	0.620765	0.049745	0.582276	0.045683	1.96772	0.134516	6.26225	2.75661	20.5764	2.36698	28.665	2.44159
MSTRG.19946.1	MSTRG.19946	NA	2	+	68771509	68772421	1	913	LORF1_MOUSE^LORF1_MOUSE^Q:1-699,H:125-357^88.841%ID^E:9.17e-151^RecName: Full=LINE-1 retrotransposable element ORF1 protein {ECO:0000305};^Eukaryota; Metazoa; Chordata; Craniata; Vertebrata; Euteleostomi; Mammalia; Eutheria; Euarchontoglires; Glires; Rodentia; Myomorpha; Muroidea; Muridae; Murinae; Mus; Mus	MSTRG.19946.1.p1	LORF1_MOUSE^LORF1_MOUSE^Q:1-233,H:125-357^88.841%ID^E:5.16e-152^RecName: Full=LINE-1 retrotransposable element ORF1 protein {ECO:0000305};^Eukaryota; Metazoa; Chordata; Craniata; Vertebrata; Euteleostomi; Mammalia; Eutheria; Euarchontoglires; Glires; Rodentia; Myomorpha; Muroidea; Muridae; Murinae; Mus; Mus	PF17489.2^Tnp_22_trimer^L1 transposable element trimerization domain^8-50^E:1.8e-23`PF02994.14^Transposase_22^L1 transposable element RBD-like domain^53-150^E:2.6e-51`PF17490.2^Tnp_22_dsRBD^L1 transposable element dsRBD-like domain^153-217^E:3.9e-39	.	.	GO:0005737^cellular_component^cytoplasm`GO:0036464^cellular_component^cytoplasmic ribonucleoprotein granule`GO:0010494^cellular_component^cytoplasmic stress granule`GO:0005730^cellular_component^nucleolus`GO:1990904^cellular_component^ribonucleoprotein complex`GO:0000166^molecular_function^nucleotide binding`GO:0003727^molecular_function^single-stranded RNA binding`GO:0032197^biological_process^t…	.	Coding	0.934943	coding	COD	1.51698	0.121239	2.08105	0.169168	0.819277	0.068988	41.1172	1.29722	21.0645	2.44386	35.2859	2.44979	2.12705	0.170451	1.06408	0.083483	1.71522	0.117255	2.88554	1.2702	4.8452	0.557362	7.32548	0.62396
MSTRG.20383.1	MSTRG.20383	NA	2	+	95417767	95419303	1	1537	LORF2_MOUSE^LORF2_MOUSE^Q:1-1536,H:524-1035^97.266%ID^E:0^RecName: Full=LINE-1 retrotransposable element ORF2 protein;^Eukaryota; Metazoa; Chordata; Craniata; Vertebrata; Euteleostomi; Mammalia; Eutheria; Euarchontoglires; Glires; Rodentia; Myomorpha; Muroidea; Muridae; Murinae; Mus; Mus	MSTRG.20383.1.p1	LORF2_MOUSE^LORF2_MOUSE^Q:1-381,H:524-904^97.375%ID^E:0^RecName: Full=LINE-1 retrotransposable element ORF2 protein;^Eukaryota; Metazoa; Chordata; Craniata; Vertebrata; Euteleostomi; Mammalia; Eutheria; Euarchontoglires; Glires; Rodentia; Myomorpha; Muroidea; Muridae; Murinae; Mus; Mus	PF00078.27^RVT_1^Reverse transcriptase (RNA-dependent DNA polymerase)^1-257^E:4.9e-55	ENOG41120A8^NA	.	GO:0004519^molecular_function^endonuclease activity`GO:0046872^molecular_function^metal ion binding`GO:0003964^molecular_function^RNA-directed DNA polymerase activity`GO:0006310^biological_process^DNA recombination	.	Coding	0.981737	coding	COD	1.40151	0.11201	1.45407	0.1182	1.29983	0.109453	16.4263	0.518239	4.56268	0.52935	15.8531	1.10064	0.773802	0.062009	1.19259	0.093566	1.29573	0.088578	1.16814	0.514209	1.51149	0.173873	3.57707	0.304682
MSTRG.20545.1	MSTRG.20545	NA	2	+	111386199	111386849	1	651	GAG_IPMA^GAG_IPMA^Q:39-641,H:308-511^53.14%ID^E:1.03e-67^RecName: Full=Intracisternal A-particle Gag-related polyprotein;^Viruses; Ortervirales; Retroviridae; Intracisternal A-particles	MSTRG.20545.1.p1	GAG_IPMA^GAG_IPMA^Q:13-170,H:308-471^54.268%ID^E:7.35e-56^RecName: Full=Intracisternal A-particle Gag-related polyprotein;^Viruses; Ortervirales; Retroviridae; Intracisternal A-particles	PF00607.20^Gag_p24^gag gene protein p24 (core nucleocapsid protein)^8-143^E:1.4e-27`PF00098.23^zf-CCHC^Zinc knuckle^158-170^E:1.7e-05	.	.	GO:0004190^molecular_function^aspartic-type endopeptidase activity`GO:0003676^molecular_function^nucleic acid binding`GO:0008270^molecular_function^zinc ion binding`GO:0016032^biological_process^viral process	GO:0016032^biological_process^viral process`GO:0003676^molecular_function^nucleic acid binding`GO:0008270^molecular_function^zinc ion binding	Coding	0.76144	coding	COD	0	0	0.368664	0.029969	0.113978	0.009598	0.190476	0.006009	0.420507	0.048786	4.53341	0.314741	4.18894	0.335681	6.05684	0.475195	20.5131	1.4023	7.26728	3.19902	15.0894	1.73579	36.3328	3.09471
MSTRG.21484.1	MSTRG.21484	NA	2	+	158662202	158662545	1	344	.	MSTRG.21484.1.p1	.	.	.	.	.	.	Coding	0.893977	coding	COD	0	0	0.409884	0.033319	1.88372	0.158621	32.1919	1.01563	4.25872	0.494086	2.86047	0.198594	0.563953	0.045192	0.037791	0.002965	0	0	1.63372	0.719155	0	0	1.47965	0.126032
MSTRG.2155.1	MSTRG.2155	NA	1	+	179637197	179638009	1	813	LORF1_MOUSE^LORF1_MOUSE^Q:3-608,H:156-357^90.594%ID^E:2.12e-132^RecName: Full=LINE-1 retrotransposable element ORF1 protein {ECO:0000305};^Eukaryota; Metazoa; Chordata; Craniata; Vertebrata; Euteleostomi; Mammalia; Eutheria; Euarchontoglires; Glires; Rodentia; Myomorpha; Muroidea; Muridae; Murinae; Mus; Mus	MSTRG.2155.1.p1	LORF1_MOUSE^LORF1_MOUSE^Q:1-202,H:156-357^90.594%ID^E:1.33e-133^RecName: Full=LINE-1 retrotransposable element ORF1 protein {ECO:0000305};^Eukaryota; Metazoa; Chordata; Craniata; Vertebrata; Euteleostomi; Mammalia; Eutheria; Euarchontoglires; Glires; Rodentia; Myomorpha; Muroidea; Muridae; Murinae; Mus; Mus	PF17489.2^Tnp_22_trimer^L1 transposable element trimerization domain^1-19^E:1.5e-06`PF02994.14^Transposase_22^L1 transposable element RBD-like domain^22-119^E:2.3e-51`PF17490.2^Tnp_22_dsRBD^L1 transposable element dsRBD-like domain^122-186^E:1.4e-38	.	.	GO:0005737^cellular_component^cytoplasm`GO:0036464^cellular_component^cytoplasmic ribonucleoprotein granule`GO:0010494^cellular_component^cytoplasmic stress granule`GO:0005730^cellular_component^nucleolus`GO:1990904^cellular_component^ribonucleoprotein complex`GO:0000166^molecular_function^nucleotide binding`GO:0003727^molecular_function^single-stranded RNA binding`GO:0032197^biological_process^t…	.	Coding	0.803566	coding	COD	1.66372	0.132966	1.04625	0.085049	1.17181	0.098674	1.49151	0.047056	1.43698	0.166715	2.24686	0.155993	0.767118	0.061473	1.01066	0.079292	0.275523	0.018835	9.45851	4.16358	24.0959	2.77184	41.5949	3.54291
MSTRG.21883.1	MSTRG.21883	NA	2	+	177744749	177746416	1	1668	LORF2_MOUSE^LORF2_MOUSE^Q:118-1668,H:99-615^93.037%ID^E:0^RecName: Full=LINE-1 retrotransposable element ORF2 protein;^Eukaryota; Metazoa; Chordata; Craniata; Vertebrata; Euteleostomi; Mammalia; Eutheria; Euarchontoglires; Glires; Rodentia; Myomorpha; Muroidea; Muridae; Murinae; Mus; Mus`LORF2_MOUSE^LORF2_MOUSE^Q:2-115,H:60-97^92.105%ID^E:6.86e-11^RecName: Full=LINE-1 retrotransposable element OR…	MSTRG.21883.1.p1	LORF2_MOUSE^LORF2_MOUSE^Q:1-437,H:179-615^92.906%ID^E:0^RecName: Full=LINE-1 retrotransposable element ORF2 protein;^Eukaryota; Metazoa; Chordata; Craniata; Vertebrata; Euteleostomi; Mammalia; Eutheria; Euarchontoglires; Glires; Rodentia; Myomorpha; Muroidea; Muridae; Murinae; Mus; Mus	PF00078.27^RVT_1^Reverse transcriptase (RNA-dependent DNA polymerase)^346-437^E:1.8e-16	ENOG41120A8^NA	.	GO:0004519^molecular_function^endonuclease activity`GO:0046872^molecular_function^metal ion binding`GO:0003964^molecular_function^RNA-directed DNA polymerase activity`GO:0006310^biological_process^DNA recombination	.	Coding	0.998487	coding	COD	0.071283	0.005697	0.518585	0.042156	1.49205	0.125639	20.8885	0.659016	5.59434	0.649041	5.39446	0.374522	2.00701	0.160832	1.28148	0.10054	4.78366	0.327017	4.43312	1.95144	11.2393	1.29289	19.5863	1.6683
MSTRG.22076.1	MSTRG.22076	NA	3	-	9171962	9173453	1	1492	.	MSTRG.22076.1.p1	.	.	.	.	.	.	Coding	0.96489	coding	COD	0.172922	0.01382	0.069705	0.005666	0	0	0	0	0	0	2.53391	0.175922	0.262735	0.021054	0	0	0	0	5.93566	2.61284	16.587	1.90807	25.7143	2.19026
MSTRG.22099.1	MSTRG.22099	NA	3	-	11014380	11066001	2	1096	PGAM1_RAT^PGAM1_RAT^Q:313-1044,H:1-244^100%ID^E:1.17e-172^RecName: Full=Phosphoglycerate mutase 1;^Eukaryota; Metazoa; Chordata; Craniata; Vertebrata; Euteleostomi; Mammalia; Eutheria; Euarchontoglires; Glires; Rodentia; Myomorpha; Muroidea; Muridae; Murinae; Rattus	MSTRG.22099.1.p1	PGAM1_RAT^PGAM1_RAT^Q:1-254,H:1-254^100%ID^E:0^RecName: Full=Phosphoglycerate mutase 1;^Eukaryota; Metazoa; Chordata; Craniata; Vertebrata; Euteleostomi; Mammalia; Eutheria; Euarchontoglires; Glires; Rodentia; Myomorpha; Muroidea; Muridae; Murinae; Rattus	PF00300.22^His_Phos_1^Histidine phosphatase superfamily (branch 1)^6-128^E:3.5e-27`PF00300.22^His_Phos_1^Histidine phosphatase superfamily (branch 1)^143-212^E:9.4e-06	COG0588^Catalyzes the interconversion of 2-phosphoglycerate and 3-phosphoglycerate (By similarity)	KEGG:rno:24642`KO:K01834	GO:0005829^cellular_component^cytosol`GO:0005634^cellular_component^nucleus`GO:0004082^molecular_function^bisphosphoglycerate mutase activity`GO:0016787^molecular_function^hydrolase activity`GO:0004619^molecular_function^phosphoglycerate mutase activity`GO:0019901^molecular_function^protein kinase binding`GO:0006096^biological_process^glycolytic process`GO:0006110^biological_process^regulation of…	.	Coding	0.987632	coding	COD	43.538	3.47961	36.5515	2.97126	51.1321	4.30563	33.9661	1.07161	0	0	14.1058	0.979321	6.08029	0.487244	11.8746	0.931632	16.1194	1.10194	3.47156	1.52816	11.2468	1.29376	15.8204	1.34753
MSTRG.22578.1	MSTRG.22578	NA	3	+	49443693	49445266	1	1574	LORF1_MOUSE^LORF1_MOUSE^Q:437-1549,H:1-357^86.253%ID^E:0^RecName: Full=LINE-1 retrotransposable element ORF1 protein {ECO:0000305};^Eukaryota; Metazoa; Chordata; Craniata; Vertebrata; Euteleostomi; Mammalia; Eutheria; Euarchontoglires; Glires; Rodentia; Myomorpha; Muroidea; Muridae; Murinae; Mus; Mus	MSTRG.22578.1.p1	LORF1_MOUSE^LORF1_MOUSE^Q:1-371,H:1-357^86.253%ID^E:0^RecName: Full=LINE-1 retrotransposable element ORF1 protein {ECO:0000305};^Eukaryota; Metazoa; Chordata; Craniata; Vertebrata; Euteleostomi; Mammalia; Eutheria; Euarchontoglires; Glires; Rodentia; Myomorpha; Muroidea; Muridae; Murinae; Mus; Mus	PF17489.2^Tnp_22_trimer^L1 transposable element trimerization domain^146-188^E:1.5e-22`PF02994.14^Transposase_22^L1 transposable element RBD-like domain^191-288^E:3.2e-53`PF17490.2^Tnp_22_dsRBD^L1 transposable element dsRBD-like domain^291-355^E:1.7e-38	.	.	GO:0005737^cellular_component^cytoplasm`GO:0036464^cellular_component^cytoplasmic ribonucleoprotein granule`GO:0010494^cellular_component^cytoplasmic stress granule`GO:0005730^cellular_component^nucleolus`GO:1990904^cellular_component^ribonucleoprotein complex`GO:0000166^molecular_function^nucleotide binding`GO:0003727^molecular_function^single-stranded RNA binding`GO:0032197^biological_process^t…	.	Coding	0.983829	coding	COD	0.536213	0.042855	0.149936	0.012188	0.530496	0.044671	11.0508	0.348646	3.26854	0.379208	21.4592	1.48985	0.626429	0.050199	0.733164	0.057521	0.349111	0.023866	0.659371	0.290251	2.92099	0.336012	3.48585	0.296913
MSTRG.22710.1	MSTRG.22710	NA	3	+	58909462	58911142	1	1681	LORF2_MOUSE^LORF2_MOUSE^Q:592-1527,H:172-483^90.385%ID^E:0^RecName: Full=LINE-1 retrotransposable element ORF2 protein;^Eukaryota; Metazoa; Chordata; Craniata; Vertebrata; Euteleostomi; Mammalia; Eutheria; Euarchontoglires; Glires; Rodentia; Myomorpha; Muroidea; Muridae; Murinae; Mus; Mus`LORF2_MOUSE^LORF2_MOUSE^Q:1494-1679,H:473-534^90.323%ID^E:6.33e-28^RecName: Full=LINE-1 retrotransposable ele…	MSTRG.22710.1.p1	LORF2_MOUSE^LORF2_MOUSE^Q:8-319,H:172-483^90.385%ID^E:0^RecName: Full=LINE-1 retrotransposable element ORF2 protein;^Eukaryota; Metazoa; Chordata; Craniata; Vertebrata; Euteleostomi; Mammalia; Eutheria; Euarchontoglires; Glires; Rodentia; Myomorpha; Muroidea; Muridae; Murinae; Mus; Mus	.	ENOG41120A8^NA	.	GO:0004519^molecular_function^endonuclease activity`GO:0046872^molecular_function^metal ion binding`GO:0003964^molecular_function^RNA-directed DNA polymerase activity`GO:0006310^biological_process^DNA recombination	.	Coding	0.700339	coding	COD	0.599048	0.047877	0.150059	0.012198	0.669463	0.056373	5.40765	0.170608	1.94792	0.225993	4.8277	0.335173	0.939352	0.075275	2.22915	0.17489	2.86252	0.195686	6.3334	2.78793	20.4044	2.3472	26.8846	2.28994
MSTRG.22738.1	MSTRG.22738	NA	3	+	61447006	61448092	1	1087	LORF2_MOUSE^LORF2_MOUSE^Q:1-1086,H:164-525^95.028%ID^E:0^RecName: Full=LINE-1 retrotransposable element ORF2 protein;^Eukaryota; Metazoa; Chordata; Craniata; Vertebrata; Euteleostomi; Mammalia; Eutheria; Euarchontoglires; Glires; Rodentia; Myomorpha; Muroidea; Muridae; Murinae; Mus; Mus	MSTRG.22738.1.p1	LORF2_MOUSE^LORF2_MOUSE^Q:1-362,H:164-525^95.028%ID^E:0^RecName: Full=LINE-1 retrotransposable element ORF2 protein;^Eukaryota; Metazoa; Chordata; Craniata; Vertebrata; Euteleostomi; Mammalia; Eutheria; Euarchontoglires; Glires; Rodentia; Myomorpha; Muroidea; Muridae; Murinae; Mus; Mus	.	ENOG41120A8^NA	.	GO:0004519^molecular_function^endonuclease activity`GO:0046872^molecular_function^metal ion binding`GO:0003964^molecular_function^RNA-directed DNA polymerase activity`GO:0006310^biological_process^DNA recombination	.	Coding	0.999526	coding	COD	0.994358	0.07947	0.124655	0.010133	0.74793	0.06298	26.1198	0.824062	11.0611	1.28328	26.6693	1.85157	0.873689	0.070013	2.11165	0.165672	0.626802	0.042849	2.15961	0.95065	11.0552	1.27172	13.3551	1.13754
MSTRG.22878.1	MSTRG.22878	NA	3	+	80466620	80467644	1	1025	LORF1_MOUSE^LORF1_MOUSE^Q:3-860,H:72-357^88.112%ID^E:0^RecName: Full=LINE-1 retrotransposable element ORF1 protein {ECO:0000305};^Eukaryota; Metazoa; Chordata; Craniata; Vertebrata; Euteleostomi; Mammalia; Eutheria; Euarchontoglires; Glires; Rodentia; Myomorpha; Muroidea; Muridae; Murinae; Mus; Mus	MSTRG.22878.1.p1	LORF1_MOUSE^LORF1_MOUSE^Q:1-286,H:72-357^88.112%ID^E:0^RecName: Full=LINE-1 retrotransposable element ORF1 protein {ECO:0000305};^Eukaryota; Metazoa; Chordata; Craniata; Vertebrata; Euteleostomi; Mammalia; Eutheria; Euarchontoglires; Glires; Rodentia; Myomorpha; Muroidea; Muridae; Murinae; Mus; Mus	PF17489.2^Tnp_22_trimer^L1 transposable element trimerization domain^61-103^E:2.5e-23`PF02994.14^Transposase_22^L1 transposable element RBD-like domain^106-203^E:1.8e-50`PF17490.2^Tnp_22_dsRBD^L1 transposable element dsRBD-like domain^206-270^E:5.4e-39	.	.	GO:0005737^cellular_component^cytoplasm`GO:0036464^cellular_component^cytoplasmic ribonucleoprotein granule`GO:0010494^cellular_component^cytoplasmic stress granule`GO:0005730^cellular_component^nucleolus`GO:1990904^cellular_component^ribonucleoprotein complex`GO:0000166^molecular_function^nucleotide binding`GO:0003727^molecular_function^single-stranded RNA binding`GO:0032197^biological_process^t…	.	Coding	0.983463	coding	COD	5.5752	0.445578	3.18361	0.258794	4.94537	0.41643	38.8678	1.22625	30.2677	3.51159	70.5181	4.89587	2.71707	0.217733	3.15766	0.247737	3.83439	0.262124	6.51463	2.86771	13.3136	1.53152	31.239	2.66084
MSTRG.23836.1	MSTRG.23836	NA	3	+	131706937	131708506	1	1570	LORF1_MOUSE^LORF1_MOUSE^Q:274-1386,H:1-357^84.906%ID^E:0^RecName: Full=LINE-1 retrotransposable element ORF1 protein {ECO:0000305};^Eukaryota; Metazoa; Chordata; Craniata; Vertebrata; Euteleostomi; Mammalia; Eutheria; Euarchontoglires; Glires; Rodentia; Myomorpha; Muroidea; Muridae; Murinae; Mus; Mus	MSTRG.23836.1.p1	LORF1_MOUSE^LORF1_MOUSE^Q:1-324,H:48-357^85.185%ID^E:0^RecName: Full=LINE-1 retrotransposable element ORF1 protein {ECO:0000305};^Eukaryota; Metazoa; Chordata; Craniata; Vertebrata; Euteleostomi; Mammalia; Eutheria; Euarchontoglires; Glires; Rodentia; Myomorpha; Muroidea; Muridae; Murinae; Mus; Mus	PF17489.2^Tnp_22_trimer^L1 transposable element trimerization domain^99-141^E:3e-23`PF02994.14^Transposase_22^L1 transposable element RBD-like domain^144-241^E:8e-53`PF17490.2^Tnp_22_dsRBD^L1 transposable element dsRBD-like domain^244-308^E:4.3e-37	.	.	GO:0005737^cellular_component^cytoplasm`GO:0036464^cellular_component^cytoplasmic ribonucleoprotein granule`GO:0010494^cellular_component^cytoplasmic stress granule`GO:0005730^cellular_component^nucleolus`GO:1990904^cellular_component^ribonucleoprotein complex`GO:0000166^molecular_function^nucleotide binding`GO:0003727^molecular_function^single-stranded RNA binding`GO:0032197^biological_process^t…	.	Coding	0.862223	coding	COD	1.45796	0.116522	1.06369	0.086467	0.938344	0.079014	27.0446	0.853238	9.35174	1.08497	26.9065	1.86804	5.65468	0.453138	5.93499	0.465635	5.62038	0.384216	5.7828	2.54556	21.5708	2.48137	39.9198	3.40023
MSTRG.24129.2	MSTRG.24129	NA	4	-	3192209	3200529	2	3017	ENV_IPMAE^ENV_IPMAE^Q:581-2272,H:25-584^70.141%ID^E:0^RecName: Full=Envelope glycoprotein;^Viruses; Ortervirales; Retroviridae; Intracisternal A-particles	MSTRG.24129.2.p1	ENV_IPMAE^ENV_IPMAE^Q:10-587,H:11-584^69.483%ID^E:0^RecName: Full=Envelope glycoprotein;^Viruses; Ortervirales; Retroviridae; Intracisternal A-particles	.	.	.	GO:0020002^cellular_component^host cell plasma membrane`GO:0016021^cellular_component^integral component of membrane`GO:0019031^cellular_component^viral envelope`GO:0055036^cellular_component^virion membrane`GO:0019064^biological_process^fusion of virus membrane with host plasma membrane`GO:0019062^biological_process^virion attachment to host cell	.	Coding	0.736992	coding	COD	32.3222	2.58323	58.4268	4.74948	25.5192	2.14887	4.72429	0.149048	0.851747	0.098818	2.02681	0.140715	0.855838	0.068583	0.225677	0.017706	0.695405	0.047539	1.08743	0.478681	3.10125	0.356748	3.40097	0.289683
MSTRG.24481.2	MSTRG.24481	NA	4	+	35598545	35628940	2	1720	LORF1_MOUSE^LORF1_MOUSE^Q:355-1467,H:1-357^85.714%ID^E:0^RecName: Full=LINE-1 retrotransposable element ORF1 protein {ECO:0000305};^Eukaryota; Metazoa; Chordata; Craniata; Vertebrata; Euteleostomi; Mammalia; Eutheria; Euarchontoglires; Glires; Rodentia; Myomorpha; Muroidea; Muridae; Murinae; Mus; Mus	MSTRG.24481.2.p1	LORF1_MOUSE^LORF1_MOUSE^Q:1-371,H:1-357^85.714%ID^E:0^RecName: Full=LINE-1 retrotransposable element ORF1 protein {ECO:0000305};^Eukaryota; Metazoa; Chordata; Craniata; Vertebrata; Euteleostomi; Mammalia; Eutheria; Euarchontoglires; Glires; Rodentia; Myomorpha; Muroidea; Muridae; Murinae; Mus; Mus	PF17489.2^Tnp_22_trimer^L1 transposable element trimerization domain^146-188^E:3.6e-23`PF02994.14^Transposase_22^L1 transposable element RBD-like domain^191-288^E:3.2e-53`PF17490.2^Tnp_22_dsRBD^L1 transposable element dsRBD-like domain^291-355^E:9e-39	.	.	GO:0005737^cellular_component^cytoplasm`GO:0036464^cellular_component^cytoplasmic ribonucleoprotein granule`GO:0010494^cellular_component^cytoplasmic stress granule`GO:0005730^cellular_component^nucleolus`GO:1990904^cellular_component^ribonucleoprotein complex`GO:0000166^molecular_function^nucleotide binding`GO:0003727^molecular_function^single-stranded RNA binding`GO:0032197^biological_process^t…	.	Coding	0.939794	coding	COD	1.40059	0.111937	0.664391	0.054008	0.702616	0.059164	24.9341	0.786654	5.17286	0.600142	20.1947	1.40206	0.866938	0.069472	1.39062	0.109102	1.00811	0.068915	1.29961	0.57208	3.92173	0.451132	7.30813	0.622482
MSTRG.24791.1	MSTRG.24791	NA	4	+	50382850	50383789	1	940	LORF2_MOUSE^LORF2_MOUSE^Q:2-940,H:147-459^95.847%ID^E:0^RecName: Full=LINE-1 retrotransposable element ORF2 protein;^Eukaryota; Metazoa; Chordata; Craniata; Vertebrata; Euteleostomi; Mammalia; Eutheria; Euarchontoglires; Glires; Rodentia; Myomorpha; Muroidea; Muridae; Murinae; Mus; Mus	MSTRG.24791.1.p1	LORF2_MOUSE^LORF2_MOUSE^Q:1-313,H:147-459^95.847%ID^E:0^RecName: Full=LINE-1 retrotransposable element ORF2 protein;^Eukaryota; Metazoa; Chordata; Craniata; Vertebrata; Euteleostomi; Mammalia; Eutheria; Euarchontoglires; Glires; Rodentia; Myomorpha; Muroidea; Muridae; Murinae; Mus; Mus	.	ENOG41120A8^NA	.	GO:0004519^molecular_function^endonuclease activity`GO:0046872^molecular_function^metal ion binding`GO:0003964^molecular_function^RNA-directed DNA polymerase activity`GO:0006310^biological_process^DNA recombination	.	Coding	0.99829	coding	COD	3.77074	0.301363	1.49255	0.121329	3.25213	0.273849	51.0835	1.61165	14.971	1.7369	52.9829	3.67845	1.18697	0.095118	1.63085	0.12795	4.0278	0.275346	2.83234	1.24678	11.6737	1.34287	19.8186	1.68808
MSTRG.25029.1	MSTRG.25029	NA	4	+	79144849	79146894	1	2046	LORF2_MOUSE^LORF2_MOUSE^Q:80-2044,H:1-655^95.115%ID^E:0^RecName: Full=LINE-1 retrotransposable element ORF2 protein;^Eukaryota; Metazoa; Chordata; Craniata; Vertebrata; Euteleostomi; Mammalia; Eutheria; Euarchontoglires; Glires; Rodentia; Myomorpha; Muroidea; Muridae; Murinae; Mus; Mus	MSTRG.25029.1.p1	LORF2_MOUSE^LORF2_MOUSE^Q:1-477,H:179-655^96.436%ID^E:0^RecName: Full=LINE-1 retrotransposable element ORF2 protein;^Eukaryota; Metazoa; Chordata; Craniata; Vertebrata; Euteleostomi; Mammalia; Eutheria; Euarchontoglires; Glires; Rodentia; Myomorpha; Muroidea; Muridae; Murinae; Mus; Mus	PF00078.27^RVT_1^Reverse transcriptase (RNA-dependent DNA polymerase)^346-475^E:6.8e-26	ENOG41120A8^NA	.	GO:0004519^molecular_function^endonuclease activity`GO:0046872^molecular_function^metal ion binding`GO:0003964^molecular_function^RNA-directed DNA polymerase activity`GO:0006310^biological_process^DNA recombination	.	Coding	0.993071	coding	COD	0.431378	0.034476	1.54236	0.125378	1.13526	0.095595	24.3083	0.766908	14.2875	1.6576	27.3199	1.89674	1.80556	0.144689	2.72897	0.214104	2.04404	0.139733	2.36828	1.0425	4.11497	0.473361	6.82977	0.581737
MSTRG.25462.1	MSTRG.25462	NA	4	+	110188903	110193954	1	5052	LORF2_MOUSE^LORF2_MOUSE^Q:3-3809,H:14-1281^96.296%ID^E:0^RecName: Full=LINE-1 retrotransposable element ORF2 protein;^Eukaryota; Metazoa; Chordata; Craniata; Vertebrata; Euteleostomi; Mammalia; Eutheria; Euarchontoglires; Glires; Rodentia; Myomorpha; Muroidea; Muridae; Murinae; Mus; Mus	MSTRG.25462.1.p1	LORF2_MOUSE^LORF2_MOUSE^Q:1-1269,H:14-1281^96.296%ID^E:0^RecName: Full=LINE-1 retrotransposable element ORF2 protein;^Eukaryota; Metazoa; Chordata; Craniata; Vertebrata; Euteleostomi; Mammalia; Eutheria; Euarchontoglires; Glires; Rodentia; Myomorpha; Muroidea; Muridae; Murinae; Mus; Mus	PF03372.23^Exo_endo_phos^Endonuclease/Exonuclease/phosphatase family^6-224^E:4.2e-11`PF00078.27^RVT_1^Reverse transcriptase (RNA-dependent DNA polymerase)^511-767^E:3.2e-53`PF08333.11^DUF1725^Protein of unknown function (DUF1725)^1236-1253^E:1.5e-08	ENOG41120A8^NA	.	GO:0004519^molecular_function^endonuclease activity`GO:0046872^molecular_function^metal ion binding`GO:0003964^molecular_function^RNA-directed DNA polymerase activity`GO:0006310^biological_process^DNA recombination	.	Coding	0.999999	coding	COD	0.064826	0.005181	0.379216	0.030826	0.26473	0.022292	48.6146	1.53376	16.2917	1.89012	56.7979	3.94331	0.69842	0.055968	0.53073	0.041639	0.623251	0.042606	0.913206	0.401988	2.18987	0.251909	2.62464	0.223558
MSTRG.2558.1	MSTRG.2558	NA	10	+	17139782	17147287	2	1199	LORF2_MOUSE^LORF2_MOUSE^Q:3-1199,H:279-677^98.246%ID^E:0^RecName: Full=LINE-1 retrotransposable element ORF2 protein;^Eukaryota; Metazoa; Chordata; Craniata; Vertebrata; Euteleostomi; Mammalia; Eutheria; Euarchontoglires; Glires; Rodentia; Myomorpha; Muroidea; Muridae; Murinae; Mus; Mus	MSTRG.2558.1.p1	LORF2_MOUSE^LORF2_MOUSE^Q:1-399,H:279-677^98.246%ID^E:0^RecName: Full=LINE-1 retrotransposable element ORF2 protein;^Eukaryota; Metazoa; Chordata; Craniata; Vertebrata; Euteleostomi; Mammalia; Eutheria; Euarchontoglires; Glires; Rodentia; Myomorpha; Muroidea; Muridae; Murinae; Mus; Mus	PF00078.27^RVT_1^Reverse transcriptase (RNA-dependent DNA polymerase)^246-399^E:1.3e-36	ENOG41120A8^NA	.	GO:0004519^molecular_function^endonuclease activity`GO:0046872^molecular_function^metal ion binding`GO:0003964^molecular_function^RNA-directed DNA polymerase activity`GO:0006310^biological_process^DNA recombination	.	Coding	0.999679	coding	COD	0	0	0	0	0.720384	0.060661	16.0199	0.505415	3.57995	0.415338	18.8708	1.31015	1.11393	0.089265	1.48707	0.11667	1.70664	0.116668	0.310285	0.136586	2.90142	0.333761	2.64439	0.22524
MSTRG.26856.1	MSTRG.26856	NA	5	-	17035252	17101159	2	2106	LORF2_MOUSE^LORF2_MOUSE^Q:1-2106,H:66-767^96.154%ID^E:0^RecName: Full=LINE-1 retrotransposable element ORF2 protein;^Eukaryota; Metazoa; Chordata; Craniata; Vertebrata; Euteleostomi; Mammalia; Eutheria; Euarchontoglires; Glires; Rodentia; Myomorpha; Muroidea; Muridae; Murinae; Mus; Mus	MSTRG.26856.1.p1	LORF2_MOUSE^LORF2_MOUSE^Q:1-702,H:66-767^96.154%ID^E:0^RecName: Full=LINE-1 retrotransposable element ORF2 protein;^Eukaryota; Metazoa; Chordata; Craniata; Vertebrata; Euteleostomi; Mammalia; Eutheria; Euarchontoglires; Glires; Rodentia; Myomorpha; Muroidea; Muridae; Murinae; Mus; Mus	PF14529.6^Exo_endo_phos_2^Endonuclease-reverse transcriptase^52-174^E:2.6e-06`PF00078.27^RVT_1^Reverse transcriptase (RNA-dependent DNA polymerase)^459-689^E:2e-52	ENOG41120A8^NA	.	GO:0004519^molecular_function^endonuclease activity`GO:0046872^molecular_function^metal ion binding`GO:0003964^molecular_function^RNA-directed DNA polymerase activity`GO:0006310^biological_process^DNA recombination	.	Coding	1	coding	COD	6.63099	0.529958	3.27156	0.265943	1.34553	0.113301	19.2467	0.607221	7.79836	0.904747	32.298	2.24235	0.538782	0.043175	0.625962	0.04911	1.40258	0.095882	0.384695	0.169341	7.03659	0.809446	9.17072	0.781131
MSTRG.26909.2	MSTRG.26909	NA	5	+	23314334	23339822	6	10524	CB016_HUMAN^CB016_HUMAN^Q:4920-9449,H:2-1580^45.125%ID^E:0^RecName: Full=Uncharacterized protein C2orf16;^Eukaryota; Metazoa; Chordata; Craniata; Vertebrata; Euteleostomi; Mammalia; Eutheria; Euarchontoglires; Primates; Haplorrhini; Catarrhini; Hominidae; Homo	MSTRG.26909.2.p1	CB016_HUMAN^CB016_HUMAN^Q:1024-2728,H:2-1799^44.86%ID^E:0^RecName: Full=Uncharacterized protein C2orf16;^Eukaryota; Metazoa; Chordata; Craniata; Vertebrata; Euteleostomi; Mammalia; Eutheria; Euarchontoglires; Primates; Haplorrhini; Catarrhini; Hominidae; Homo`CB016_HUMAN^CB016_HUMAN^Q:2499-2727,H:1675-1925^44.444%ID^E:1.56e-25^RecName: Full=Uncharacterized protein C2orf16;^Eukaryota; Metazoa; Cho…	.	ENOG4111Y2D^mucin 20, cell surface associated	KEGG:hsa:84226	GO:0070062^cellular_component^extracellular exosome`GO:0005634^cellular_component^nucleus	.	Coding	1	coding	COD	0	0	0	0	0	0	0	0	0	0	0	0	0	0	0	0	0	0	0	0	5.55246	0.63872	73.2838	6.24207
MSTRG.26909.3	MSTRG.26909	NA	5	+	23314334	23339822	6	10956	CB016_HUMAN^CB016_HUMAN^Q:4920-9449,H:2-1580^45.125%ID^E:0^RecName: Full=Uncharacterized protein C2orf16;^Eukaryota; Metazoa; Chordata; Craniata; Vertebrata; Euteleostomi; Mammalia; Eutheria; Euarchontoglires; Primates; Haplorrhini; Catarrhini; Hominidae; Homo	MSTRG.26909.3.p1	CB016_HUMAN^CB016_HUMAN^Q:1024-2871,H:2-1925^44.158%ID^E:0^RecName: Full=Uncharacterized protein C2orf16;^Eukaryota; Metazoa; Chordata; Craniata; Vertebrata; Euteleostomi; Mammalia; Eutheria; Euarchontoglires; Primates; Haplorrhini; Catarrhini; Hominidae; Homo`CB016_HUMAN^CB016_HUMAN^Q:2499-2772,H:1675-1956^44.366%ID^E:5.2e-29^RecName: Full=Uncharacterized protein C2orf16;^Eukaryota; Metazoa; Cho…	.	ENOG4111Y2D^mucin 20, cell surface associated	KEGG:hsa:84226	GO:0070062^cellular_component^extracellular exosome`GO:0005634^cellular_component^nucleus	.	Coding	1	coding	COD	0	0	0	0	0	0	0	0	0	0	0	0	0	0	0	0	0	0	0	0	50.5028	5.80953	5.94826	0.506653
MSTRG.26909.4	MSTRG.26909	NA	5	+	23314336	23340490	6	11454	CB016_HUMAN^CB016_HUMAN^Q:4918-9447,H:2-1580^45.125%ID^E:0^RecName: Full=Uncharacterized protein C2orf16;^Eukaryota; Metazoa; Chordata; Craniata; Vertebrata; Euteleostomi; Mammalia; Eutheria; Euarchontoglires; Primates; Haplorrhini; Catarrhini; Hominidae; Homo	MSTRG.26909.4.p1	CB016_HUMAN^CB016_HUMAN^Q:1024-2835,H:2-1905^44.41%ID^E:0^RecName: Full=Uncharacterized protein C2orf16;^Eukaryota; Metazoa; Chordata; Craniata; Vertebrata; Euteleostomi; Mammalia; Eutheria; Euarchontoglires; Primates; Haplorrhini; Catarrhini; Hominidae; Homo`CB016_HUMAN^CB016_HUMAN^Q:2491-2784,H:1675-1937^42.857%ID^E:3.49e-28^RecName: Full=Uncharacterized protein C2orf16;^Eukaryota; Metazoa; Cho…	.	ENOG4111Y2D^mucin 20, cell surface associated	KEGG:hsa:84226	GO:0070062^cellular_component^extracellular exosome`GO:0005634^cellular_component^nucleus	.	Coding	1	coding	COD	0	0	0	0	0	0	0	0	0	0	0	0	0	0	0	0	0	0	11.1688	4.91644	24.8234	2.85553	44.8232	3.81789
MSTRG.2695.1	MSTRG.2695	NA	10	+	30481861	30482837	1	977	IGEB_MOUSE^IGEB_MOUSE^Q:144-977,H:1-281^78.912%ID^E:1.71e-119^RecName: Full=IgE-binding protein;^Eukaryota; Metazoa; Chordata; Craniata; Vertebrata; Euteleostomi; Mammalia; Eutheria; Euarchontoglires; Glires; Rodentia; Myomorpha; Muroidea; Muridae; Murinae; Mus; Mus	MSTRG.2695.1.p1	GAG_IPMA^GAG_IPMA^Q:53-325,H:1-280^78.201%ID^E:4.13e-140^RecName: Full=Intracisternal A-particle Gag-related polyprotein;^Viruses; Ortervirales; Retroviridae; Intracisternal A-particles	.	.	.	GO:0004190^molecular_function^aspartic-type endopeptidase activity`GO:0003676^molecular_function^nucleic acid binding`GO:0008270^molecular_function^zinc ion binding`GO:0016032^biological_process^viral process	.	Coding	0.991774	coding	COD	0	0	0.184237	0.014977	0.95609	0.080509	0	0	0.144319	0.016744	0.575742	0.039972	0	0	0.144319	0.011323	0.071648	0.004898	2.5131	1.10625	10.5044	1.20837	18.3767	1.56526
MSTRG.27058.4	MSTRG.27058	NA	5	+	27941904	27977331	3	9896	CB016_HUMAN^CB016_HUMAN^Q:4199-8737,H:2-1582^44.569%ID^E:0^RecName: Full=Uncharacterized protein C2orf16;^Eukaryota; Metazoa; Chordata; Craniata; Vertebrata; Euteleostomi; Mammalia; Eutheria; Euarchontoglires; Primates; Haplorrhini; Catarrhini; Hominidae; Homo	MSTRG.27058.4.p1	CB016_HUMAN^CB016_HUMAN^Q:1353-3167,H:2-1905^43.902%ID^E:0^RecName: Full=Uncharacterized protein C2orf16;^Eukaryota; Metazoa; Chordata; Craniata; Vertebrata; Euteleostomi; Mammalia; Eutheria; Euarchontoglires; Primates; Haplorrhini; Catarrhini; Hominidae; Homo`CB016_HUMAN^CB016_HUMAN^Q:2812-3075,H:1683-1936^45.353%ID^E:6.43e-28^RecName: Full=Uncharacterized protein C2orf16;^Eukaryota; Metazoa; Ch…	.	ENOG4111Y2D^mucin 20, cell surface associated	KEGG:hsa:84226	GO:0070062^cellular_component^extracellular exosome`GO:0005634^cellular_component^nucleus	.	Coding	1	coding	COD	0	0	0	0	0	0	0	0	0	0	1.82161	0.126469	0	0	0	0	0	0	8.319	3.66198	47.1841	5.42777	63.1069	5.37523
MSTRG.27058.5	MSTRG.27058	NA	5	+	27943442	27978020	3	10152	CB016_HUMAN^CB016_HUMAN^Q:3766-8304,H:2-1582^44.569%ID^E:0^RecName: Full=Uncharacterized protein C2orf16;^Eukaryota; Metazoa; Chordata; Craniata; Vertebrata; Euteleostomi; Mammalia; Eutheria; Euarchontoglires; Primates; Haplorrhini; Catarrhini; Hominidae; Homo	MSTRG.27058.5.p1	CB016_HUMAN^CB016_HUMAN^Q:1256-3070,H:2-1905^43.938%ID^E:0^RecName: Full=Uncharacterized protein C2orf16;^Eukaryota; Metazoa; Chordata; Craniata; Vertebrata; Euteleostomi; Mammalia; Eutheria; Euarchontoglires; Primates; Haplorrhini; Catarrhini; Hominidae; Homo`CB016_HUMAN^CB016_HUMAN^Q:2715-2978,H:1683-1936^44.981%ID^E:1.79e-27^RecName: Full=Uncharacterized protein C2orf16;^Eukaryota; Metazoa; Ch…	.	ENOG4111Y2D^mucin 20, cell surface associated	KEGG:hsa:84226	GO:0070062^cellular_component^extracellular exosome`GO:0005634^cellular_component^nucleus	.	Coding	1	coding	COD	0	0	0	0	0	0	0	0	0	0	0	0	0.005319	0.000426	0	0	0	0	3.18275	1.40103	13.8339	1.59136	27.9756	2.38287
MSTRG.27058.9	MSTRG.27058	NA	5	+	27952003	27978278	6	11625	CB016_HUMAN^CB016_HUMAN^Q:4981-9519,H:2-1582^44.569%ID^E:0^RecName: Full=Uncharacterized protein C2orf16;^Eukaryota; Metazoa; Chordata; Craniata; Vertebrata; Euteleostomi; Mammalia; Eutheria; Euarchontoglires; Primates; Haplorrhini; Catarrhini; Hominidae; Homo	MSTRG.27058.9.p1	CB016_HUMAN^CB016_HUMAN^Q:1621-3435,H:2-1905^43.902%ID^E:0^RecName: Full=Uncharacterized protein C2orf16;^Eukaryota; Metazoa; Chordata; Craniata; Vertebrata; Euteleostomi; Mammalia; Eutheria; Euarchontoglires; Primates; Haplorrhini; Catarrhini; Hominidae; Homo`CB016_HUMAN^CB016_HUMAN^Q:3080-3343,H:1683-1936^45.353%ID^E:4.04e-28^RecName: Full=Uncharacterized protein C2orf16;^Eukaryota; Metazoa; Ch…	.	ENOG4111Y2D^mucin 20, cell surface associated	KEGG:hsa:84226	GO:0070062^cellular_component^extracellular exosome`GO:0005634^cellular_component^nucleus	.	Coding	1	coding	COD	0	0	0.246334	0.020024	0	0	0	0	0.359606	0.041721	1.83954	0.127714	0	0	0.4919	0.038592	0.413232	0.028249	2.90555	1.27901	19.1547	2.20344	27.1133	2.30942
MSTRG.27094.1	MSTRG.27094	NA	5	-	30228713	30232520	2	1360	GAG_IPMA^GAG_IPMA^Q:613-1359,H:18-267^85.827%ID^E:1.84e-111^RecName: Full=Intracisternal A-particle Gag-related polyprotein;^Viruses; Ortervirales; Retroviridae; Intracisternal A-particles	MSTRG.27094.1.p1	GAG_IPMA^GAG_IPMA^Q:46-311,H:1-267^85.24%ID^E:4.34e-145^RecName: Full=Intracisternal A-particle Gag-related polyprotein;^Viruses; Ortervirales; Retroviridae; Intracisternal A-particles	.	.	.	GO:0004190^molecular_function^aspartic-type endopeptidase activity`GO:0003676^molecular_function^nucleic acid binding`GO:0008270^molecular_function^zinc ion binding`GO:0016032^biological_process^viral process	.	Coding	0.958528	coding	COD	38.5135	3.07805	49.0221	3.98498	26.3123	2.21565	98.9915	3.12311	28.2981	3.28307	16.3986	1.1385	9.6021	0.769464	10.869	0.852734	10.2699	0.702063	1.56735	0.68994	5.72999	0.659143	7.12338	0.606746
MSTRG.27387.1	MSTRG.27387	NA	5	-	42005071	42013023	2	1088	LORF1_MOUSE^LORF1_MOUSE^Q:65-1063,H:39-357^84.084%ID^E:0^RecName: Full=LINE-1 retrotransposable element ORF1 protein {ECO:0000305};^Eukaryota; Metazoa; Chordata; Craniata; Vertebrata; Euteleostomi; Mammalia; Eutheria; Euarchontoglires; Glires; Rodentia; Myomorpha; Muroidea; Muridae; Murinae; Mus; Mus	MSTRG.27387.1.p1	LORF1_MOUSE^LORF1_MOUSE^Q:1-354,H:18-357^83.616%ID^E:0^RecName: Full=LINE-1 retrotransposable element ORF1 protein {ECO:0000305};^Eukaryota; Metazoa; Chordata; Craniata; Vertebrata; Euteleostomi; Mammalia; Eutheria; Euarchontoglires; Glires; Rodentia; Myomorpha; Muroidea; Muridae; Murinae; Mus; Mus	PF17489.2^Tnp_22_trimer^L1 transposable element trimerization domain^129-171^E:3.4e-23`PF02994.14^Transposase_22^L1 transposable element RBD-like domain^174-271^E:1.8e-51`PF17490.2^Tnp_22_dsRBD^L1 transposable element dsRBD-like domain^274-338^E:8e-39	.	.	GO:0005737^cellular_component^cytoplasm`GO:0036464^cellular_component^cytoplasmic ribonucleoprotein granule`GO:0010494^cellular_component^cytoplasmic stress granule`GO:0005730^cellular_component^nucleolus`GO:1990904^cellular_component^ribonucleoprotein complex`GO:0000166^molecular_function^nucleotide binding`GO:0003727^molecular_function^single-stranded RNA binding`GO:0032197^biological_process^t…	.	Coding	0.998268	coding	COD	2.08469	0.166611	0.21677	0.017621	1.7026	0.143369	14.11	0.44516	6.10873	0.708719	24.3092	1.68772	1.0144	0.081289	0.552747	0.043366	1.18934	0.081305	0.171806	0.075628	3.9369	0.452877	6.18807	0.527079
MSTRG.27565.1	MSTRG.27565	NA	5	+	56191378	56192943	1	1566	LORF2_MOUSE^LORF2_MOUSE^Q:3-1565,H:23-543^94.818%ID^E:0^RecName: Full=LINE-1 retrotransposable element ORF2 protein;^Eukaryota; Metazoa; Chordata; Craniata; Vertebrata; Euteleostomi; Mammalia; Eutheria; Euarchontoglires; Glires; Rodentia; Myomorpha; Muroidea; Muridae; Murinae; Mus; Mus	MSTRG.27565.1.p1	LORF2_MOUSE^LORF2_MOUSE^Q:1-521,H:23-543^94.818%ID^E:0^RecName: Full=LINE-1 retrotransposable element ORF2 protein;^Eukaryota; Metazoa; Chordata; Craniata; Vertebrata; Euteleostomi; Mammalia; Eutheria; Euarchontoglires; Glires; Rodentia; Myomorpha; Muroidea; Muridae; Murinae; Mus; Mus	PF03372.23^Exo_endo_phos^Endonuclease/Exonuclease/phosphatase family^3-215^E:7.7e-10`PF14529.6^Exo_endo_phos_2^Endonuclease-reverse transcriptase^95-217^E:1.7e-06	ENOG41120A8^NA	.	GO:0004519^molecular_function^endonuclease activity`GO:0046872^molecular_function^metal ion binding`GO:0003964^molecular_function^RNA-directed DNA polymerase activity`GO:0006310^biological_process^DNA recombination	.	Coding	0.999934	coding	COD	2.82013	0.225388	1.60643	0.130586	1.85419	0.156134	32.3379	1.02024	9.79991	1.13696	43.1328	2.99458	1.20456	0.096527	1.77794	0.13949	3.18659	0.217839	0.570817	0.251271	3.94771	0.45412	5.8338	0.496904
MSTRG.27586.1	MSTRG.27586	NA	5	+	61213429	61234306	2	1491	LORF1_MOUSE^LORF1_MOUSE^Q:260-1372,H:1-357^84.097%ID^E:0^RecName: Full=LINE-1 retrotransposable element ORF1 protein {ECO:0000305};^Eukaryota; Metazoa; Chordata; Craniata; Vertebrata; Euteleostomi; Mammalia; Eutheria; Euarchontoglires; Glires; Rodentia; Myomorpha; Muroidea; Muridae; Murinae; Mus; Mus	MSTRG.27586.1.p1	LORF1_MOUSE^LORF1_MOUSE^Q:1-371,H:1-357^84.097%ID^E:0^RecName: Full=LINE-1 retrotransposable element ORF1 protein {ECO:0000305};^Eukaryota; Metazoa; Chordata; Craniata; Vertebrata; Euteleostomi; Mammalia; Eutheria; Euarchontoglires; Glires; Rodentia; Myomorpha; Muroidea; Muridae; Murinae; Mus; Mus	PF17489.2^Tnp_22_trimer^L1 transposable element trimerization domain^146-188^E:3.6e-23`PF02994.14^Transposase_22^L1 transposable element RBD-like domain^191-288^E:1.3e-51`PF17490.2^Tnp_22_dsRBD^L1 transposable element dsRBD-like domain^291-355^E:6.4e-37	.	.	GO:0005737^cellular_component^cytoplasm`GO:0036464^cellular_component^cytoplasmic ribonucleoprotein granule`GO:0010494^cellular_component^cytoplasmic stress granule`GO:0005730^cellular_component^nucleolus`GO:1990904^cellular_component^ribonucleoprotein complex`GO:0000166^molecular_function^nucleotide binding`GO:0003727^molecular_function^single-stranded RNA binding`GO:0032197^biological_process^t…	.	Coding	0.992763	coding	COD	0.493844	0.039469	0.721522	0.058652	0.647217	0.0545	22.3449	0.704967	10.0727	1.16861	21.3666	1.48342	0.700369	0.056124	1.47178	0.11547	0.31964	0.021851	1.8408	0.81031	5.83756	0.671517	7.56735	0.644561
MSTRG.27790.1	MSTRG.27790	NA	5	+	77625723	77627316	1	1594	LORF2_MOUSE^LORF2_MOUSE^Q:2-1594,H:85-615^95.857%ID^E:0^RecName: Full=LINE-1 retrotransposable element ORF2 protein;^Eukaryota; Metazoa; Chordata; Craniata; Vertebrata; Euteleostomi; Mammalia; Eutheria; Euarchontoglires; Glires; Rodentia; Myomorpha; Muroidea; Muridae; Murinae; Mus; Mus	MSTRG.27790.1.p1	LORF2_MOUSE^LORF2_MOUSE^Q:1-531,H:85-615^95.857%ID^E:0^RecName: Full=LINE-1 retrotransposable element ORF2 protein;^Eukaryota; Metazoa; Chordata; Craniata; Vertebrata; Euteleostomi; Mammalia; Eutheria; Euarchontoglires; Glires; Rodentia; Myomorpha; Muroidea; Muridae; Murinae; Mus; Mus	PF14529.6^Exo_endo_phos_2^Endonuclease-reverse transcriptase^33-155^E:1.9e-06`PF00078.27^RVT_1^Reverse transcriptase (RNA-dependent DNA polymerase)^440-531^E:1.3e-17	ENOG41120A8^NA	.	GO:0004519^molecular_function^endonuclease activity`GO:0046872^molecular_function^metal ion binding`GO:0003964^molecular_function^RNA-directed DNA polymerase activity`GO:0006310^biological_process^DNA recombination	.	Coding	0.999716	coding	COD	2.02949	0.162199	1.85257	0.150595	1.80803	0.152247	51.966	1.63949	10.5087	1.21919	41.5161	2.88234	0.926913	0.074278	1.2042	0.094477	1.97616	0.135093	0.568695	0.250336	3.93016	0.452101	5.75497	0.490189
MSTRG.28056.2	MSTRG.28056	NA	5	+	104580886	104583458	3	1255	ZN431_MOUSE^ZN431_MOUSE^Q:37-1032,H:119-461^57.391%ID^E:1.23e-129^RecName: Full=Zinc finger protein 431;^Eukaryota; Metazoa; Chordata; Craniata; Vertebrata; Euteleostomi; Mammalia; Eutheria; Euarchontoglires; Glires; Rodentia; Myomorpha; Muroidea; Muridae; Murinae; Mus; Mus`ZN431_MOUSE^ZN431_MOUSE^Q:1-1032,H:55-405^55.211%ID^E:1.24e-125^RecName: Full=Zinc finger protein 431;^Eukaryota; Metazoa; C…	MSTRG.28056.2.p1	ZN844_HUMAN^ZN844_HUMAN^Q:50-331,H:371-650^40.071%ID^E:4.21e-49^RecName: Full=Zinc finger protein 844;^Eukaryota; Metazoa; Chordata; Craniata; Vertebrata; Euteleostomi; Mammalia; Eutheria; Euarchontoglires; Primates; Haplorrhini; Catarrhini; Hominidae; Homo`ZN844_HUMAN^ZN844_HUMAN^Q:96-367,H:334-598^40.293%ID^E:3.01e-42^RecName: Full=Zinc finger protein 844;^Eukaryota; Metazoa; Chordata; Craniata…	.	COG5048^Zinc finger protein	KEGG:hsa:284391	GO:0005634^cellular_component^nucleus`GO:0003677^molecular_function^DNA binding`GO:0000981^molecular_function^DNA-binding transcription factor activity, RNA polymerase II-specific`GO:0046872^molecular_function^metal ion binding	.	Coding	0.999718	coding	COD	0	0	0	0	0	0	61.0722	1.92678	0	0	0	0	0	0	0	0	8.93943	0.61111	0	0	12.6986	1.46077	0	0
MSTRG.28177.1	MSTRG.28177	NA	5	+	109069680	109070466	1	787	DUTL_HUMAN^DUTL_HUMAN^Q:220-498,H:1-87^51.613%ID^E:2.91e-18^RecName: Full=Putative inactive deoxyuridine 5'-triphosphate nucleotidohydrolase-like protein FLJ16323;^Eukaryota; Metazoa; Chordata; Craniata; Vertebrata; Euteleostomi; Mammalia; Eutheria; Euarchontoglires; Primates; Haplorrhini; Catarrhini; Hominidae; Homo	MSTRG.28177.1.p1	DUTL_HUMAN^DUTL_HUMAN^Q:74-166,H:1-87^51.613%ID^E:1.62e-18^RecName: Full=Putative inactive deoxyuridine 5'-triphosphate nucleotidohydrolase-like protein FLJ16323;^Eukaryota; Metazoa; Chordata; Craniata; Vertebrata; Euteleostomi; Mammalia; Eutheria; Euarchontoglires; Primates; Haplorrhini; Catarrhini; Hominidae; Homo	PF00692.19^dUTPase^dUTPase^77-179^E:1.8e-12	.	KEGG:hsa:100506422	GO:0004170^molecular_function^dUTP diphosphatase activity`GO:0000287^molecular_function^magnesium ion binding`GO:0006226^biological_process^dUMP biosynthetic process`GO:0046081^biological_process^dUTP catabolic process	.	Coding	0.566953	coding	COD	25.7103	2.0548	21.8875	1.77923	49.5302	4.17074	5.17853	0.163379	1.24079	0.143953	2.03177	0.14106	0.17662	0.014153	0	0	0.889454	0.060804	0.711563	0.313226	3.63977	0.418697	3.50508	0.298551
MSTRG.283.1	MSTRG.283	NA	1	+	33409296	33410328	1	1033	LORF1_MOUSE^LORF1_MOUSE^Q:5-1009,H:37-357^84.179%ID^E:0^RecName: Full=LINE-1 retrotransposable element ORF1 protein {ECO:0000305};^Eukaryota; Metazoa; Chordata; Craniata; Vertebrata; Euteleostomi; Mammalia; Eutheria; Euarchontoglires; Glires; Rodentia; Myomorpha; Muroidea; Muridae; Murinae; Mus; Mus	MSTRG.283.1.p1	LORF1_MOUSE^LORF1_MOUSE^Q:2-336,H:37-357^84.179%ID^E:0^RecName: Full=LINE-1 retrotransposable element ORF1 protein {ECO:0000305};^Eukaryota; Metazoa; Chordata; Craniata; Vertebrata; Euteleostomi; Mammalia; Eutheria; Euarchontoglires; Glires; Rodentia; Myomorpha; Muroidea; Muridae; Murinae; Mus; Mus	PF17489.2^Tnp_22_trimer^L1 transposable element trimerization domain^111-153^E:3.2e-23`PF02994.14^Transposase_22^L1 transposable element RBD-like domain^156-253^E:1.6e-51`PF17490.2^Tnp_22_dsRBD^L1 transposable element dsRBD-like domain^256-320^E:3.2e-38	.	.	GO:0005737^cellular_component^cytoplasm`GO:0036464^cellular_component^cytoplasmic ribonucleoprotein granule`GO:0010494^cellular_component^cytoplasmic stress granule`GO:0005730^cellular_component^nucleolus`GO:1990904^cellular_component^ribonucleoprotein complex`GO:0000166^molecular_function^nucleotide binding`GO:0003727^molecular_function^single-stranded RNA binding`GO:0032197^biological_process^t…	.	Coding	0.998978	coding	COD	0.797193	0.063713	0.804453	0.065394	0.905905	0.076283	15.1825	0.478996	4.73733	0.549614	19.4784	1.35233	0.067764	0.00543	0.886254	0.069532	1.88287	0.128715	1.0697	0.470876	1.92778	0.22176	5.56292	0.473831
MSTRG.28900.1	MSTRG.28900	NA	5	-	137178520	137185589	2	1042	.	MSTRG.28900.1.p1	.	.	.	.	.	.	Coding	0.995351	coding	COD	31.9376	2.5525	11.2173	0.911849	23.3442	1.96572	2.70442	0.085322	0	0	0.797084	0.055339	0	0	0	0	0	0	0	0	0.269674	0.031022	0.537428	0.045776
MSTRG.29293.1	MSTRG.29293	NA	6	+	4093195	4094646	1	1452	LORF1_MOUSE^LORF1_MOUSE^Q:2-991,H:42-357^85.455%ID^E:0^RecName: Full=LINE-1 retrotransposable element ORF1 protein {ECO:0000305};^Eukaryota; Metazoa; Chordata; Craniata; Vertebrata; Euteleostomi; Mammalia; Eutheria; Euarchontoglires; Glires; Rodentia; Myomorpha; Muroidea; Muridae; Murinae; Mus; Mus	MSTRG.29293.1.p1	LORF1_MOUSE^LORF1_MOUSE^Q:1-330,H:42-357^85.455%ID^E:0^RecName: Full=LINE-1 retrotransposable element ORF1 protein {ECO:0000305};^Eukaryota; Metazoa; Chordata; Craniata; Vertebrata; Euteleostomi; Mammalia; Eutheria; Euarchontoglires; Glires; Rodentia; Myomorpha; Muroidea; Muridae; Murinae; Mus; Mus	PF17489.2^Tnp_22_trimer^L1 transposable element trimerization domain^105-147^E:3.1e-23`PF02994.14^Transposase_22^L1 transposable element RBD-like domain^150-247^E:2.6e-53`PF17490.2^Tnp_22_dsRBD^L1 transposable element dsRBD-like domain^250-314^E:1.2e-38	.	.	GO:0005737^cellular_component^cytoplasm`GO:0036464^cellular_component^cytoplasmic ribonucleoprotein granule`GO:0010494^cellular_component^cytoplasmic stress granule`GO:0005730^cellular_component^nucleolus`GO:1990904^cellular_component^ribonucleoprotein complex`GO:0000166^molecular_function^nucleotide binding`GO:0003727^molecular_function^single-stranded RNA binding`GO:0032197^biological_process^t…	.	Coding	0.947294	coding	COD	0.936398	0.074838	1.23989	0.10079	1.32433	0.111517	22.6194	0.713625	13.4299	1.55811	25.8255	1.79299	1.9579	0.156896	1.54282	0.121043	1.57153	0.107432	1.76367	0.776358	5.11872	0.588826	11.1973	0.953745
MSTRG.29336.1	MSTRG.29336	NA	6	+	7502154	7502978	1	825	LORF2_MOUSE^LORF2_MOUSE^Q:2-823,H:408-681^97.81%ID^E:0^RecName: Full=LINE-1 retrotransposable element ORF2 protein;^Eukaryota; Metazoa; Chordata; Craniata; Vertebrata; Euteleostomi; Mammalia; Eutheria; Euarchontoglires; Glires; Rodentia; Myomorpha; Muroidea; Muridae; Murinae; Mus; Mus	MSTRG.29336.1.p1	LORF2_MOUSE^LORF2_MOUSE^Q:1-220,H:408-627^97.727%ID^E:4.36e-147^RecName: Full=LINE-1 retrotransposable element ORF2 protein;^Eukaryota; Metazoa; Chordata; Craniata; Vertebrata; Euteleostomi; Mammalia; Eutheria; Euarchontoglires; Glires; Rodentia; Myomorpha; Muroidea; Muridae; Murinae; Mus; Mus	PF00078.27^RVT_1^Reverse transcriptase (RNA-dependent DNA polymerase)^117-218^E:1.9e-21	ENOG41120A8^NA	.	GO:0004519^molecular_function^endonuclease activity`GO:0046872^molecular_function^metal ion binding`GO:0003964^molecular_function^RNA-directed DNA polymerase activity`GO:0006310^biological_process^DNA recombination	.	Coding	0.898733	coding	COD	1.18909	0.095034	1.51758	0.123363	0	0	19.1951	0.605592	10.5491	1.22388	13.7092	0.951789	0.498182	0.039922	1.02836	0.080681	1.65321	0.113016	1.61636	0.711515	4.68673	0.539132	8.08277	0.688463
MSTRG.29407.1	MSTRG.29407	NA	6	+	16001924	16003073	1	1150	LORF2_MOUSE^LORF2_MOUSE^Q:1-1149,H:712-1094^96.867%ID^E:0^RecName: Full=LINE-1 retrotransposable element ORF2 protein;^Eukaryota; Metazoa; Chordata; Craniata; Vertebrata; Euteleostomi; Mammalia; Eutheria; Euarchontoglires; Glires; Rodentia; Myomorpha; Muroidea; Muridae; Murinae; Mus; Mus	MSTRG.29407.1.p1	LORF2_MOUSE^LORF2_MOUSE^Q:1-383,H:712-1094^96.867%ID^E:0^RecName: Full=LINE-1 retrotransposable element ORF2 protein;^Eukaryota; Metazoa; Chordata; Craniata; Vertebrata; Euteleostomi; Mammalia; Eutheria; Euarchontoglires; Glires; Rodentia; Myomorpha; Muroidea; Muridae; Murinae; Mus; Mus	.	ENOG41120A8^NA	.	GO:0004519^molecular_function^endonuclease activity`GO:0046872^molecular_function^metal ion binding`GO:0003964^molecular_function^RNA-directed DNA polymerase activity`GO:0006310^biological_process^DNA recombination	.	Coding	0.998761	coding	COD	0.709188	0.056679	1.00138	0.081401	0.67971	0.057236	27.1352	0.856094	5.52435	0.640921	51.3133	3.56253	1.07739	0.086337	2.21313	0.173633	1.06638	0.072899	0.455043	0.200307	3.70896	0.426656	4.97398	0.423667
MSTRG.2944.1	MSTRG.2944	NA	10	+	57767872	57768751	1	880	LORF1_MOUSE^LORF1_MOUSE^Q:3-839,H:79-357^88.53%ID^E:0^RecName: Full=LINE-1 retrotransposable element ORF1 protein {ECO:0000305};^Eukaryota; Metazoa; Chordata; Craniata; Vertebrata; Euteleostomi; Mammalia; Eutheria; Euarchontoglires; Glires; Rodentia; Myomorpha; Muroidea; Muridae; Murinae; Mus; Mus	MSTRG.2944.1.p1	LORF1_MOUSE^LORF1_MOUSE^Q:1-279,H:79-357^88.53%ID^E:0^RecName: Full=LINE-1 retrotransposable element ORF1 protein {ECO:0000305};^Eukaryota; Metazoa; Chordata; Craniata; Vertebrata; Euteleostomi; Mammalia; Eutheria; Euarchontoglires; Glires; Rodentia; Myomorpha; Muroidea; Muridae; Murinae; Mus; Mus	PF17489.2^Tnp_22_trimer^L1 transposable element trimerization domain^54-96^E:2.4e-23`PF02994.14^Transposase_22^L1 transposable element RBD-like domain^99-196^E:8.4e-52`PF17490.2^Tnp_22_dsRBD^L1 transposable element dsRBD-like domain^199-263^E:3.4e-38	.	.	GO:0005737^cellular_component^cytoplasm`GO:0036464^cellular_component^cytoplasmic ribonucleoprotein granule`GO:0010494^cellular_component^cytoplasmic stress granule`GO:0005730^cellular_component^nucleolus`GO:1990904^cellular_component^ribonucleoprotein complex`GO:0000166^molecular_function^nucleotide binding`GO:0003727^molecular_function^single-stranded RNA binding`GO:0032197^biological_process^t…	.	Coding	0.995784	coding	COD	0.317045	0.025339	1.57273	0.127846	1.17614	0.099038	66.156	2.08717	16.1824	1.87744	104.478	7.25359	0.959091	0.076857	1.46742	0.115128	0.667273	0.045616	0.776136	0.341651	4.45108	0.512025	2.93477	0.249974
MSTRG.29774.1	MSTRG.29774	NA	6	+	42451553	42452366	1	814	LORF1_MOUSE^LORF1_MOUSE^Q:3-800,H:92-357^91.353%ID^E:9.87e-178^RecName: Full=LINE-1 retrotransposable element ORF1 protein {ECO:0000305};^Eukaryota; Metazoa; Chordata; Craniata; Vertebrata; Euteleostomi; Mammalia; Eutheria; Euarchontoglires; Glires; Rodentia; Myomorpha; Muroidea; Muridae; Murinae; Mus; Mus	MSTRG.29774.1.p1	LORF1_MOUSE^LORF1_MOUSE^Q:1-266,H:92-357^91.353%ID^E:7.87e-178^RecName: Full=LINE-1 retrotransposable element ORF1 protein {ECO:0000305};^Eukaryota; Metazoa; Chordata; Craniata; Vertebrata; Euteleostomi; Mammalia; Eutheria; Euarchontoglires; Glires; Rodentia; Myomorpha; Muroidea; Muridae; Murinae; Mus; Mus	PF17489.2^Tnp_22_trimer^L1 transposable element trimerization domain^41-83^E:2.2e-23`PF02994.14^Transposase_22^L1 transposable element RBD-like domain^86-183^E:1.6e-53`PF17490.2^Tnp_22_dsRBD^L1 transposable element dsRBD-like domain^186-250^E:1.6e-39	.	.	GO:0005737^cellular_component^cytoplasm`GO:0036464^cellular_component^cytoplasmic ribonucleoprotein granule`GO:0010494^cellular_component^cytoplasmic stress granule`GO:0005730^cellular_component^nucleolus`GO:1990904^cellular_component^ribonucleoprotein complex`GO:0000166^molecular_function^nucleotide binding`GO:0003727^molecular_function^single-stranded RNA binding`GO:0032197^biological_process^t…	.	Coding	0.973434	coding	COD	0.486486	0.038881	0.714005	0.058041	0.859767	0.072398	14.7519	0.465413	5.41626	0.628381	21.094	1.4645	0.413145	0.033107	1.24429	0.097622	0.756757	0.051733	8.23485	3.62493	24.7525	2.84738	38.8977	3.31318
MSTRG.30.1	MSTRG.30	NA	1	+	5192015	5193537	1	1523	LORF2_MOUSE^LORF2_MOUSE^Q:2-1522,H:274-780^97.239%ID^E:0^RecName: Full=LINE-1 retrotransposable element ORF2 protein;^Eukaryota; Metazoa; Chordata; Craniata; Vertebrata; Euteleostomi; Mammalia; Eutheria; Euarchontoglires; Glires; Rodentia; Myomorpha; Muroidea; Muridae; Murinae; Mus; Mus	MSTRG.30.1.p1	LORF2_MOUSE^LORF2_MOUSE^Q:1-507,H:274-780^97.239%ID^E:0^RecName: Full=LINE-1 retrotransposable element ORF2 protein;^Eukaryota; Metazoa; Chordata; Craniata; Vertebrata; Euteleostomi; Mammalia; Eutheria; Euarchontoglires; Glires; Rodentia; Myomorpha; Muroidea; Muridae; Murinae; Mus; Mus	PF00078.27^RVT_1^Reverse transcriptase (RNA-dependent DNA polymerase)^251-507^E:4e-55	ENOG41120A8^NA	.	GO:0004519^molecular_function^endonuclease activity`GO:0046872^molecular_function^metal ion binding`GO:0003964^molecular_function^RNA-directed DNA polymerase activity`GO:0006310^biological_process^DNA recombination	.	Coding	0.999963	coding	COD	2.22979	0.178208	0.359127	0.029193	1.44922	0.122033	25.1688	0.794056	8.95971	1.03948	16.0932	1.11731	0.665135	0.053301	0.802998	0.063	1.46472	0.10013	1.12119	0.49354	5.76196	0.66282	8.92034	0.759805
MSTRG.30070.1	MSTRG.30070	NA	6	-	62991722	63009095	2	1209	LORF2_MOUSE^LORF2_MOUSE^Q:2-1207,H:163-564^94.776%ID^E:0^RecName: Full=LINE-1 retrotransposable element ORF2 protein;^Eukaryota; Metazoa; Chordata; Craniata; Vertebrata; Euteleostomi; Mammalia; Eutheria; Euarchontoglires; Glires; Rodentia; Myomorpha; Muroidea; Muridae; Murinae; Mus; Mus	MSTRG.30070.1.p1	LORF2_MOUSE^LORF2_MOUSE^Q:1-402,H:163-564^94.776%ID^E:0^RecName: Full=LINE-1 retrotransposable element ORF2 protein;^Eukaryota; Metazoa; Chordata; Craniata; Vertebrata; Euteleostomi; Mammalia; Eutheria; Euarchontoglires; Glires; Rodentia; Myomorpha; Muroidea; Muridae; Murinae; Mus; Mus	.	ENOG41120A8^NA	.	GO:0004519^molecular_function^endonuclease activity`GO:0046872^molecular_function^metal ion binding`GO:0003964^molecular_function^RNA-directed DNA polymerase activity`GO:0006310^biological_process^DNA recombination	.	Coding	0.999721	coding	COD	1.22511	0.097912	0.431038	0.035039	2.45439	0.206674	38.9353	1.22838	13.8015	1.60122	43.7431	3.03695	1.50207	0.120368	1.43736	0.112769	1.68693	0.115321	1.25021	0.550334	5.04202	0.580003	9.42561	0.802841
MSTRG.30402.2	MSTRG.30402	NA	6	-	87694364	87723916	12	3271	YC006_HUMAN^YC006_HUMAN^Q:1822-2910,H:2-364^69.146%ID^E:1.31e-165^RecName: Full=Uncharacterized protein FLJ43738;^Eukaryota; Metazoa; Chordata; Craniata; Vertebrata; Euteleostomi; Mammalia; Eutheria; Euarchontoglires; Primates; Haplorrhini; Catarrhini; Hominidae; Homo	MSTRG.30402.2.p1	YC006_HUMAN^YC006_HUMAN^Q:444-806,H:2-364^69.146%ID^E:8.52e-177^RecName: Full=Uncharacterized protein FLJ43738;^Eukaryota; Metazoa; Chordata; Craniata; Vertebrata; Euteleostomi; Mammalia; Eutheria; Euarchontoglires; Primates; Haplorrhini; Catarrhini; Hominidae; Homo	PF15084.6^DUF4550^Domain of unknown function (DUF4550)^109-202^E:9e-40	ENOG410YCS8^NA	.	.	.	Coding	0.999984	coding	COD	0	0	0.278261	0.02262	0	0	9.50124	0.299757	0	0	2.74689	0.190708	0.123974	0.009935	0	0	0	0	13.4775	5.93273	61.3228	7.05419	16.3577	1.39329
MSTRG.31063.1	MSTRG.31063	NA	6	+	132305551	132307150	1	1600	LORF2_MOUSE^LORF2_MOUSE^Q:2-1600,H:402-934^97.186%ID^E:0^RecName: Full=LINE-1 retrotransposable element ORF2 protein;^Eukaryota; Metazoa; Chordata; Craniata; Vertebrata; Euteleostomi; Mammalia; Eutheria; Euarchontoglires; Glires; Rodentia; Myomorpha; Muroidea; Muridae; Murinae; Mus; Mus	MSTRG.31063.1.p1	LORF2_MOUSE^LORF2_MOUSE^Q:1-533,H:402-934^97.186%ID^E:0^RecName: Full=LINE-1 retrotransposable element ORF2 protein;^Eukaryota; Metazoa; Chordata; Craniata; Vertebrata; Euteleostomi; Mammalia; Eutheria; Euarchontoglires; Glires; Rodentia; Myomorpha; Muroidea; Muridae; Murinae; Mus; Mus	PF00078.27^RVT_1^Reverse transcriptase (RNA-dependent DNA polymerase)^123-379^E:9.8e-55	ENOG41120A8^NA	.	GO:0004519^molecular_function^endonuclease activity`GO:0046872^molecular_function^metal ion binding`GO:0003964^molecular_function^RNA-directed DNA polymerase activity`GO:0006310^biological_process^DNA recombination	.	Coding	0.999969	coding	COD	0.8225	0.065735	0.87625	0.07123	0.876875	0.073838	14.0159	0.442191	5.07038	0.588252	17.9378	1.24537	0.454531	0.036424	1.26812	0.099492	0.879375	0.060115	0.542292	0.238714	2.55625	0.294055	3.03823	0.258786
MSTRG.31511.1	MSTRG.31511	NA	7	+	18189989	18192060	1	2072	LORF2_MOUSE^LORF2_MOUSE^Q:1-1272,H:55-478^93.868%ID^E:0^RecName: Full=LINE-1 retrotransposable element ORF2 protein;^Eukaryota; Metazoa; Chordata; Craniata; Vertebrata; Euteleostomi; Mammalia; Eutheria; Euarchontoglires; Glires; Rodentia; Myomorpha; Muroidea; Muridae; Murinae; Mus; Mus`LORF2_MOUSE^LORF2_MOUSE^Q:1262-2071,H:475-744^96.667%ID^E:0^RecName: Full=LINE-1 retrotransposable element ORF2 …	MSTRG.31511.1.p1	LORF2_MOUSE^LORF2_MOUSE^Q:1-424,H:55-478^93.868%ID^E:0^RecName: Full=LINE-1 retrotransposable element ORF2 protein;^Eukaryota; Metazoa; Chordata; Craniata; Vertebrata; Euteleostomi; Mammalia; Eutheria; Euarchontoglires; Glires; Rodentia; Myomorpha; Muroidea; Muridae; Murinae; Mus; Mus	PF14529.6^Exo_endo_phos_2^Endonuclease-reverse transcriptase^63-186^E:1.2e-06	ENOG41120A8^NA	.	GO:0004519^molecular_function^endonuclease activity`GO:0046872^molecular_function^metal ion binding`GO:0003964^molecular_function^RNA-directed DNA polymerase activity`GO:0006310^biological_process^DNA recombination	.	Coding	0.783732	coding	COD	0.400869	0.032038	0.381274	0.030994	0.180912	0.015234	13.5359	0.427049	2.48317	0.288092	18.0884	1.25583	0.517519	0.041471	0.546477	0.042874	0.313851	0.021455	0.423166	0.186275	1.78087	0.204861	3.06136	0.260756
MSTRG.31742.1	MSTRG.31742	NA	7	-	27934598	27942028	2	2126	ENV_IPMAE^ENV_IPMAE^Q:545-2125,H:25-547^68.998%ID^E:0^RecName: Full=Envelope glycoprotein;^Viruses; Ortervirales; Retroviridae; Intracisternal A-particles	MSTRG.31742.1.p1	ENV_IPMAE^ENV_IPMAE^Q:22-550,H:23-547^69.115%ID^E:0^RecName: Full=Envelope glycoprotein;^Viruses; Ortervirales; Retroviridae; Intracisternal A-particles	.	.	.	GO:0020002^cellular_component^host cell plasma membrane`GO:0016021^cellular_component^integral component of membrane`GO:0019031^cellular_component^viral envelope`GO:0055036^cellular_component^virion membrane`GO:0019064^biological_process^fusion of virus membrane with host plasma membrane`GO:0019062^biological_process^virion attachment to host cell	.	Coding	0.999481	coding	COD	50.0815	4.00258	56.5223	4.59467	37.7219	3.17641	4.7838	0.150925	2.01938	0.234283	4.66697	0.324014	0.820021	0.065712	0.898276	0.070475	0.705132	0.048204	1.95838	0.862066	2.97911	0.342698	3.51888	0.299726
MSTRG.31932.1	MSTRG.31932	NA	7	-	35235758	35275580	11	2747	WDR88_HUMAN^WDR88_HUMAN^Q:655-1965,H:5-445^66.216%ID^E:0^RecName: Full=WD repeat-containing protein 88;^Eukaryota; Metazoa; Chordata; Craniata; Vertebrata; Euteleostomi; Mammalia; Eutheria; Euarchontoglires; Primates; Haplorrhini; Catarrhini; Hominidae; Homo	MSTRG.31932.1.p1	WDR88_HUMAN^WDR88_HUMAN^Q:196-632,H:5-445^66.216%ID^E:0^RecName: Full=WD repeat-containing protein 88;^Eukaryota; Metazoa; Chordata; Craniata; Vertebrata; Euteleostomi; Mammalia; Eutheria; Euarchontoglires; Primates; Haplorrhini; Catarrhini; Hominidae; Homo	PF00400.32^WD40^WD domain, G-beta repeat^283-317^E:0.00095`PF13360.6^PQQ_2^PQQ-like domain^301-373^E:2e-06`PF00400.32^WD40^WD domain, G-beta repeat^365-398^E:0.081`PF00400.32^WD40^WD domain, G-beta repeat^410-445^E:2.4e-06`PF00400.32^WD40^WD domain, G-beta repeat^454-488^E:5.9e-06`PF00400.32^WD40^WD domain, G-beta repeat^499-536^E:9.7e-06`PF00400.32^WD40^WD domain, G-beta repeat^546-578^E:1.5e-06	ENOG410XP3K^Positively regulates the activity of the minus-end directed microtubule motor protein dynein. May enhance dynein- mediated microtubule sliding by targeting dynein to the microtubule plus end. Required for	KEGG:hsa:126248	.	GO:0005515^molecular_function^protein binding	Coding	0.999603	coding	COD	0.755768	0.060402	0.483436	0.039298	0.593011	0.049935	10.0059	0.315679	0	0	6.25339	0.434154	24.0837	1.92995	30.5844	2.39953	89.05	6.08756	24.8574	10.9421	101.666	11.695	180.042	15.3353
MSTRG.32302.1	MSTRG.32302	NA	7	+	51274015	51278024	2	1433	LORF2_MOUSE^LORF2_MOUSE^Q:40-1431,H:371-834^97.198%ID^E:0^RecName: Full=LINE-1 retrotransposable element ORF2 protein;^Eukaryota; Metazoa; Chordata; Craniata; Vertebrata; Euteleostomi; Mammalia; Eutheria; Euarchontoglires; Glires; Rodentia; Myomorpha; Muroidea; Muridae; Murinae; Mus; Mus	MSTRG.32302.1.p1	LORF2_MOUSE^LORF2_MOUSE^Q:1-477,H:358-834^97.275%ID^E:0^RecName: Full=LINE-1 retrotransposable element ORF2 protein;^Eukaryota; Metazoa; Chordata; Craniata; Vertebrata; Euteleostomi; Mammalia; Eutheria; Euarchontoglires; Glires; Rodentia; Myomorpha; Muroidea; Muridae; Murinae; Mus; Mus	PF00078.27^RVT_1^Reverse transcriptase (RNA-dependent DNA polymerase)^167-423^E:4.5e-55	ENOG41120A8^NA	.	GO:0004519^molecular_function^endonuclease activity`GO:0046872^molecular_function^metal ion binding`GO:0003964^molecular_function^RNA-directed DNA polymerase activity`GO:0006310^biological_process^DNA recombination	.	Coding	0.998953	coding	COD	0.408594	0.032655	0.293789	0.023882	0.261828	0.022047	17.4815	0.551529	5.92485	0.687386	17.3031	1.2013	1.22615	0.098257	1.36811	0.107336	1.85004	0.126471	0.232831	0.102491	1.50295	0.17289	3.02308	0.257496
MSTRG.32344.1	MSTRG.32344	NA	7	+	58071108	58102526	2	1543	LORF1_MOUSE^LORF1_MOUSE^Q:407-1519,H:1-357^84.906%ID^E:0^RecName: Full=LINE-1 retrotransposable element ORF1 protein {ECO:0000305};^Eukaryota; Metazoa; Chordata; Craniata; Vertebrata; Euteleostomi; Mammalia; Eutheria; Euarchontoglires; Glires; Rodentia; Myomorpha; Muroidea; Muridae; Murinae; Mus; Mus	MSTRG.32344.1.p1	LORF1_MOUSE^LORF1_MOUSE^Q:1-371,H:1-357^84.906%ID^E:0^RecName: Full=LINE-1 retrotransposable element ORF1 protein {ECO:0000305};^Eukaryota; Metazoa; Chordata; Craniata; Vertebrata; Euteleostomi; Mammalia; Eutheria; Euarchontoglires; Glires; Rodentia; Myomorpha; Muroidea; Muridae; Murinae; Mus; Mus	PF17489.2^Tnp_22_trimer^L1 transposable element trimerization domain^146-188^E:3.6e-23`PF02994.14^Transposase_22^L1 transposable element RBD-like domain^191-288^E:2e-51`PF17490.2^Tnp_22_dsRBD^L1 transposable element dsRBD-like domain^291-355^E:8.6e-39	.	.	GO:0005737^cellular_component^cytoplasm`GO:0036464^cellular_component^cytoplasmic ribonucleoprotein granule`GO:0010494^cellular_component^cytoplasmic stress granule`GO:0005730^cellular_component^nucleolus`GO:1990904^cellular_component^ribonucleoprotein complex`GO:0000166^molecular_function^nucleotide binding`GO:0003727^molecular_function^single-stranded RNA binding`GO:0032197^biological_process^t…	.	Coding	0.988789	coding	COD	2.89116	0.231065	0.949245	0.077164	1.57464	0.132594	43.6822	1.37814	13.4578	1.56134	50.7558	3.52383	0.407119	0.032624	1.91415	0.150177	3.69469	0.252573	2.57884	1.13519	6.61947	0.761463	14.4142	1.22776
MSTRG.32375.1	MSTRG.32375	NA	7	+	61508063	61509195	1	1133	LORF1_MOUSE^LORF1_MOUSE^Q:2-973,H:48-357^85.494%ID^E:0^RecName: Full=LINE-1 retrotransposable element ORF1 protein {ECO:0000305};^Eukaryota; Metazoa; Chordata; Craniata; Vertebrata; Euteleostomi; Mammalia; Eutheria; Euarchontoglires; Glires; Rodentia; Myomorpha; Muroidea; Muridae; Murinae; Mus; Mus	MSTRG.32375.1.p1	LORF1_MOUSE^LORF1_MOUSE^Q:1-324,H:48-357^85.494%ID^E:0^RecName: Full=LINE-1 retrotransposable element ORF1 protein {ECO:0000305};^Eukaryota; Metazoa; Chordata; Craniata; Vertebrata; Euteleostomi; Mammalia; Eutheria; Euarchontoglires; Glires; Rodentia; Myomorpha; Muroidea; Muridae; Murinae; Mus; Mus	PF17489.2^Tnp_22_trimer^L1 transposable element trimerization domain^99-141^E:2e-22`PF02994.14^Transposase_22^L1 transposable element RBD-like domain^144-241^E:2.5e-53`PF17490.2^Tnp_22_dsRBD^L1 transposable element dsRBD-like domain^244-308^E:2.7e-37	.	.	GO:0005737^cellular_component^cytoplasm`GO:0036464^cellular_component^cytoplasmic ribonucleoprotein granule`GO:0010494^cellular_component^cytoplasmic stress granule`GO:0005730^cellular_component^nucleolus`GO:1990904^cellular_component^ribonucleoprotein complex`GO:0000166^molecular_function^nucleotide binding`GO:0003727^molecular_function^single-stranded RNA binding`GO:0032197^biological_process^t…	.	Coding	0.997336	coding	COD	0.359356	0.02872	0.467432	0.037997	0.880185	0.074117	17.1725	0.54178	4.49854	0.52191	21.6679	1.50434	3.23963	0.259608	1.42167	0.111538	0.855163	0.05846	3.47043	1.52767	13.7963	1.58704	27.8722	2.37406
MSTRG.33732.1	MSTRG.33732	NA	8	+	6154158	6156351	1	2194	LORF2_MOUSE^LORF2_MOUSE^Q:648-1928,H:1-427^93.208%ID^E:0^RecName: Full=LINE-1 retrotransposable element ORF2 protein;^Eukaryota; Metazoa; Chordata; Craniata; Vertebrata; Euteleostomi; Mammalia; Eutheria; Euarchontoglires; Glires; Rodentia; Myomorpha; Muroidea; Muridae; Murinae; Mus; Mus`LORF2_MOUSE^LORF2_MOUSE^Q:1928-2194,H:428-516^92.135%ID^E:7.58e-42^RecName: Full=LINE-1 retrotransposable eleme…	MSTRG.33732.1.p1	LORF2_MOUSE^LORF2_MOUSE^Q:1-427,H:1-427^93.208%ID^E:0^RecName: Full=LINE-1 retrotransposable element ORF2 protein;^Eukaryota; Metazoa; Chordata; Craniata; Vertebrata; Euteleostomi; Mammalia; Eutheria; Euarchontoglires; Glires; Rodentia; Myomorpha; Muroidea; Muridae; Murinae; Mus; Mus	PF03372.23^Exo_endo_phos^Endonuclease/Exonuclease/phosphatase family^19-237^E:3e-12`PF14529.6^Exo_endo_phos_2^Endonuclease-reverse transcriptase^117-239^E:2.3e-06	ENOG41120A8^NA	.	GO:0004519^molecular_function^endonuclease activity`GO:0046872^molecular_function^metal ion binding`GO:0003964^molecular_function^RNA-directed DNA polymerase activity`GO:0006310^biological_process^DNA recombination	.	Coding	0.838216	coding	COD	0.680629	0.054397	0.16479	0.013396	1.33459	0.112381	17.6041	0.555398	8.8302	1.02446	21.8577	1.51751	1.1036	0.088437	0.750486	0.05888	1.78416	0.121967	1.37739	0.606321	7.50679	0.863535	14.4679	1.23233
MSTRG.33894.1	MSTRG.33894	NA	8	-	19040900	19042419	1	1520	LORF2_MOUSE^LORF2_MOUSE^Q:3-1520,H:186-691^96.64%ID^E:0^RecName: Full=LINE-1 retrotransposable element ORF2 protein;^Eukaryota; Metazoa; Chordata; Craniata; Vertebrata; Euteleostomi; Mammalia; Eutheria; Euarchontoglires; Glires; Rodentia; Myomorpha; Muroidea; Muridae; Murinae; Mus; Mus	MSTRG.33894.1.p1	LORF2_MOUSE^LORF2_MOUSE^Q:1-506,H:186-691^96.64%ID^E:0^RecName: Full=LINE-1 retrotransposable element ORF2 protein;^Eukaryota; Metazoa; Chordata; Craniata; Vertebrata; Euteleostomi; Mammalia; Eutheria; Euarchontoglires; Glires; Rodentia; Myomorpha; Muroidea; Muridae; Murinae; Mus; Mus	PF00078.27^RVT_1^Reverse transcriptase (RNA-dependent DNA polymerase)^339-504^E:1.1e-38	ENOG41120A8^NA	.	GO:0004519^molecular_function^endonuclease activity`GO:0046872^molecular_function^metal ion binding`GO:0003964^molecular_function^RNA-directed DNA polymerase activity`GO:0006310^biological_process^DNA recombination	.	Coding	0.997804	coding	COD	0.46102	0.036845	0.138717	0.011276	0.232171	0.01955	32.6545	1.03023	14.9228	1.7313	31.0645	2.15672	0.578224	0.046336	0.860318	0.067497	1.49767	0.102382	1.95592	0.860986	1.88769	0.217148	7.30517	0.62223
MSTRG.33919.1	MSTRG.33919	NA	8	+	19932456	19934679	2	985	CRBG2_HUMAN^CRBG2_HUMAN^Q:50-709,H:444-663^26.364%ID^E:6.76e-06^RecName: Full=Beta/gamma crystallin domain-containing protein 2 {ECO:0000312|HGNC:HGNC:17295};^Eukaryota; Metazoa; Chordata; Craniata; Vertebrata; Euteleostomi; Mammalia; Eutheria; Euarchontoglires; Primates; Haplorrhini; Catarrhini; Hominidae; Homo	MSTRG.33919.1.p1	CRBG2_HUMAN^CRBG2_HUMAN^Q:17-236,H:444-663^26.364%ID^E:3.08e-06^RecName: Full=Beta/gamma crystallin domain-containing protein 2 {ECO:0000312|HGNC:HGNC:17295};^Eukaryota; Metazoa; Chordata; Craniata; Vertebrata; Euteleostomi; Mammalia; Eutheria; Euarchontoglires; Primates; Haplorrhini; Catarrhini; Hominidae; Homo	.	ENOG4110BHM^absent in melanoma	KEGG:hsa:55057	GO:0030246^molecular_function^carbohydrate binding	.	Coding	0.619095	coding	COD	2.3835	0.190493	2.6642	0.216571	2.76355	0.232708	133.861	4.22323	37.9361	4.40125	52.2446	3.62719	34.4586	2.76134	36.9281	2.89723	49.484	3.38279	67.5305	29.7265	338.338	38.9203	423.69	36.0885
MSTRG.33939.1	MSTRG.33939	NA	8	+	20096396	20097512	1	1117	.	MSTRG.33939.1.p1	.	.	.	.	.	.	Coding	0.998206	coding	COD	0.047622	0.003806	0.215532	0.01752	2.39051	0.201295	21.8106	0.688107	7.08495	0.821978	11.1724	0.775668	8.20347	0.657385	9.045	0.709634	6.81632	0.465972	7.6449	3.36524	31.1234	3.58025	22.2261	1.89315
MSTRG.33939.2	MSTRG.33939	NA	8	+	20096396	20097512	2	961	.	MSTRG.33939.2.p1	.	.	.	.	.	.	Coding	0.994159	coding	COD	0.501568	0.040086	0.668628	0.054352	0	0	3.94328	0.124408	0	0	0	0	0	0	0	0	0	0	9.48845	4.17676	53.0773	6.10569	65.0055	5.53695
MSTRG.33972.2	MSTRG.33972	NA	8	+	20681026	20685664	3	610	.	MSTRG.33972.2.p1	.	.	.	.	.	.	Coding	0.900644	coding	COD	0	0	0	0	0	0	7.27752	0.229601	2.14602	0.248977	5.58889	0.38802	1.88115	0.150746	1.85446	0.145494	2.14465	0.146611	5.1793	2.2799	32.725	3.76448	26.3134	2.24129
MSTRG.34276.1	MSTRG.34276	NA	8	+	43785982	43793993	2	1244	LORF1_MOUSE^LORF1_MOUSE^Q:3-998,H:40-357^83.434%ID^E:0^RecName: Full=LINE-1 retrotransposable element ORF1 protein {ECO:0000305};^Eukaryota; Metazoa; Chordata; Craniata; Vertebrata; Euteleostomi; Mammalia; Eutheria; Euarchontoglires; Glires; Rodentia; Myomorpha; Muroidea; Muridae; Murinae; Mus; Mus	MSTRG.34276.1.p1	LORF1_MOUSE^LORF1_MOUSE^Q:1-270,H:88-357^90%ID^E:1.39e-177^RecName: Full=LINE-1 retrotransposable element ORF1 protein {ECO:0000305};^Eukaryota; Metazoa; Chordata; Craniata; Vertebrata; Euteleostomi; Mammalia; Eutheria; Euarchontoglires; Glires; Rodentia; Myomorpha; Muroidea; Muridae; Murinae; Mus; Mus	PF17489.2^Tnp_22_trimer^L1 transposable element trimerization domain^45-87^E:2.3e-23`PF02994.14^Transposase_22^L1 transposable element RBD-like domain^90-187^E:2.2e-51`PF17490.2^Tnp_22_dsRBD^L1 transposable element dsRBD-like domain^190-254^E:1.4e-39	.	.	GO:0005737^cellular_component^cytoplasm`GO:0036464^cellular_component^cytoplasmic ribonucleoprotein granule`GO:0010494^cellular_component^cytoplasmic stress granule`GO:0005730^cellular_component^nucleolus`GO:1990904^cellular_component^ribonucleoprotein complex`GO:0000166^molecular_function^nucleotide binding`GO:0003727^molecular_function^single-stranded RNA binding`GO:0032197^biological_process^t…	.	Coding	0.880839	coding	COD	1.08055	0.086359	0.716344	0.058231	0.351018	0.029558	21.7014	0.684662	16.5755	1.92305	42.2894	2.93603	0.741158	0.059393	0.831575	0.065242	1.69373	0.115786	9.44132	4.15602	34.9568	4.02121	72.7298	6.19489
MSTRG.34429.1	MSTRG.34429	NA	8	+	59650914	59680323	2	1111	LORF1_MOUSE^LORF1_MOUSE^Q:72-1070,H:39-357^84.384%ID^E:0^RecName: Full=LINE-1 retrotransposable element ORF1 protein {ECO:0000305};^Eukaryota; Metazoa; Chordata; Craniata; Vertebrata; Euteleostomi; Mammalia; Eutheria; Euarchontoglires; Glires; Rodentia; Myomorpha; Muroidea; Muridae; Murinae; Mus; Mus	MSTRG.34429.1.p1	LORF1_MOUSE^LORF1_MOUSE^Q:1-356,H:16-357^83.989%ID^E:0^RecName: Full=LINE-1 retrotransposable element ORF1 protein {ECO:0000305};^Eukaryota; Metazoa; Chordata; Craniata; Vertebrata; Euteleostomi; Mammalia; Eutheria; Euarchontoglires; Glires; Rodentia; Myomorpha; Muroidea; Muridae; Murinae; Mus; Mus	PF17489.2^Tnp_22_trimer^L1 transposable element trimerization domain^131-173^E:1.6e-22`PF02994.14^Transposase_22^L1 transposable element RBD-like domain^176-273^E:6e-51`PF17490.2^Tnp_22_dsRBD^L1 transposable element dsRBD-like domain^276-340^E:4.7e-38	.	.	GO:0005737^cellular_component^cytoplasm`GO:0036464^cellular_component^cytoplasmic ribonucleoprotein granule`GO:0010494^cellular_component^cytoplasmic stress granule`GO:0005730^cellular_component^nucleolus`GO:1990904^cellular_component^ribonucleoprotein complex`GO:0000166^molecular_function^nucleotide binding`GO:0003727^molecular_function^single-stranded RNA binding`GO:0032197^biological_process^t…	.	Coding	0.997822	coding	COD	1.35033	0.10792	0.687489	0.055886	0.829478	0.069847	17.3149	0.546274	6.68132	0.77515	21.6882	1.50575	0.677812	0.054316	0.70244	0.055111	0.848882	0.058031	0.258686	0.113872	2.29277	0.263746	7.50555	0.639298
MSTRG.35124.1	MSTRG.35124	NA	8	-	103798634	103802228	1	3595	.	MSTRG.35124.1.p1	NCKX1_RAT^NCKX1_RAT^Q:59-220,H:768-930^41.566%ID^E:1.29e-09^RecName: Full=Sodium/potassium/calcium exchanger 1;^Eukaryota; Metazoa; Chordata; Craniata; Vertebrata; Euteleostomi; Mammalia; Eutheria; Euarchontoglires; Glires; Rodentia; Myomorpha; Muroidea; Muridae; Murinae; Rattus`NCKX1_RAT^NCKX1_RAT^Q:115-244,H:736-874^41.007%ID^E:1.56e-07^RecName: Full=Sodium/potassium/calcium exchanger 1;^Eukary…	.	ENOG410Y9YY^Solute carrier family 24 (Sodium potassium calcium exchanger), member	KEGG:rno:56814`KO:K13749	GO:0005887^cellular_component^integral component of plasma membrane`GO:0031226^cellular_component^intrinsic component of plasma membrane`GO:0005262^molecular_function^calcium channel activity`GO:0008273^molecular_function^calcium, potassium:sodium antiporter activity`GO:0015293^molecular_function^symporter activity`GO:0070588^biological_process^calcium ion transmembrane transport`GO:0006874^biolo…	.	Coding	1	coding	COD	1.74993	0.139857	0.732128	0.059514	2.01669	0.169817	2.95605	0.093261	1.28303	0.148854	13.19	0.915742	1.59319	0.12767	2.42754	0.190455	2.91878	0.199531	59.6997	26.2795	257.736	29.6483	354.314	30.1793
MSTRG.35519.1	MSTRG.35519	NA	8	+	127864632	127871066	2	778	LORF1_MOUSE^LORF1_MOUSE^Q:3-608,H:156-357^91.584%ID^E:1.13e-134^RecName: Full=LINE-1 retrotransposable element ORF1 protein {ECO:0000305};^Eukaryota; Metazoa; Chordata; Craniata; Vertebrata; Euteleostomi; Mammalia; Eutheria; Euarchontoglires; Glires; Rodentia; Myomorpha; Muroidea; Muridae; Murinae; Mus; Mus	MSTRG.35519.1.p1	LORF1_MOUSE^LORF1_MOUSE^Q:1-202,H:156-357^91.584%ID^E:1.13e-135^RecName: Full=LINE-1 retrotransposable element ORF1 protein {ECO:0000305};^Eukaryota; Metazoa; Chordata; Craniata; Vertebrata; Euteleostomi; Mammalia; Eutheria; Euarchontoglires; Glires; Rodentia; Myomorpha; Muroidea; Muridae; Murinae; Mus; Mus	PF17489.2^Tnp_22_trimer^L1 transposable element trimerization domain^1-19^E:1.5e-06`PF02994.14^Transposase_22^L1 transposable element RBD-like domain^22-119^E:5.7e-53`PF17490.2^Tnp_22_dsRBD^L1 transposable element dsRBD-like domain^122-186^E:6.2e-39	.	.	GO:0005737^cellular_component^cytoplasm`GO:0036464^cellular_component^cytoplasmic ribonucleoprotein granule`GO:0010494^cellular_component^cytoplasmic stress granule`GO:0005730^cellular_component^nucleolus`GO:1990904^cellular_component^ribonucleoprotein complex`GO:0000166^molecular_function^nucleotide binding`GO:0003727^molecular_function^single-stranded RNA binding`GO:0032197^biological_process^t…	.	Coding	0.851898	coding	COD	6.48942	0.518643	10.2899	0.836465	15.9663	1.34446	1.56208	0.049283	1.53402	0.177973	0	0	0	0	1.75039	0.137328	0.355099	0.024275	1.02399	0.450756	1.0829	0.124571	11.4381	0.974262
MSTRG.35681.1	MSTRG.35681	NA	9	+	10966210	10968003	1	1794	LORF2_MOUSE^LORF2_MOUSE^Q:318-1793,H:138-629^95.325%ID^E:0^RecName: Full=LINE-1 retrotransposable element ORF2 protein;^Eukaryota; Metazoa; Chordata; Craniata; Vertebrata; Euteleostomi; Mammalia; Eutheria; Euarchontoglires; Glires; Rodentia; Myomorpha; Muroidea; Muridae; Murinae; Mus; Mus`LORF2_MOUSE^LORF2_MOUSE^Q:1-327,H:32-140^90.826%ID^E:0^RecName: Full=LINE-1 retrotransposable element ORF2 pr…	MSTRG.35681.1.p1	LORF2_MOUSE^LORF2_MOUSE^Q:2-470,H:161-629^95.736%ID^E:0^RecName: Full=LINE-1 retrotransposable element ORF2 protein;^Eukaryota; Metazoa; Chordata; Craniata; Vertebrata; Euteleostomi; Mammalia; Eutheria; Euarchontoglires; Glires; Rodentia; Myomorpha; Muroidea; Muridae; Murinae; Mus; Mus	PF00078.27^RVT_1^Reverse transcriptase (RNA-dependent DNA polymerase)^371-468^E:1.1e-20	ENOG41120A8^NA	.	GO:0004519^molecular_function^endonuclease activity`GO:0046872^molecular_function^metal ion binding`GO:0003964^molecular_function^RNA-directed DNA polymerase activity`GO:0006310^biological_process^DNA recombination	.	Coding	0.999018	coding	COD	0.507246	0.04054	0.313824	0.025511	0.73913	0.062239	12.5328	0.395401	6.42546	0.745466	20.025	1.39028	0.163694	0.013118	0.704274	0.055254	0.854515	0.058416	0.511427	0.225127	3.21324	0.369631	4.89591	0.417017
MSTRG.35792.1	MSTRG.35792	NA	9	+	18489757	18490626	1	870	LORF1_MOUSE^LORF1_MOUSE^Q:5-775,H:85-341^92.996%ID^E:1.68e-172^RecName: Full=LINE-1 retrotransposable element ORF1 protein {ECO:0000305};^Eukaryota; Metazoa; Chordata; Craniata; Vertebrata; Euteleostomi; Mammalia; Eutheria; Euarchontoglires; Glires; Rodentia; Myomorpha; Muroidea; Muridae; Murinae; Mus; Mus	MSTRG.35792.1.p1	LORF1_MOUSE^LORF1_MOUSE^Q:2-277,H:85-357^90.217%ID^E:6.5e-179^RecName: Full=LINE-1 retrotransposable element ORF1 protein {ECO:0000305};^Eukaryota; Metazoa; Chordata; Craniata; Vertebrata; Euteleostomi; Mammalia; Eutheria; Euarchontoglires; Glires; Rodentia; Myomorpha; Muroidea; Muridae; Murinae; Mus; Mus	PF17489.2^Tnp_22_trimer^L1 transposable element trimerization domain^49-91^E:1.8e-22`PF02994.14^Transposase_22^L1 transposable element RBD-like domain^94-191^E:1.5e-52`PF17490.2^Tnp_22_dsRBD^L1 transposable element dsRBD-like domain^194-258^E:1.9e-38	.	.	GO:0005737^cellular_component^cytoplasm`GO:0036464^cellular_component^cytoplasmic ribonucleoprotein granule`GO:0010494^cellular_component^cytoplasmic stress granule`GO:0005730^cellular_component^nucleolus`GO:1990904^cellular_component^ribonucleoprotein complex`GO:0000166^molecular_function^nucleotide binding`GO:0003727^molecular_function^single-stranded RNA binding`GO:0032197^biological_process^t…	.	Coding	0.996526	coding	COD	0.398276	0.031831	0.029885	0.002429	0.12318	0.010372	7.22743	0.22802	2.82146	0.327338	7.43525	0.516208	0.422893	0.033889	0.157471	0.012355	1.07069	0.073194	4.62542	2.03608	16.9692	1.95203	28.8478	2.45716
MSTRG.35815.2	MSTRG.35815	NA	9	+	20222121	20228565	2	1504	ENV_IPMAE^ENV_IPMAE^Q:373-1503,H:156-525^40.519%ID^E:6.51e-80^RecName: Full=Envelope glycoprotein;^Viruses; Ortervirales; Retroviridae; Intracisternal A-particles	MSTRG.35815.2.p1	ENV_IPMAE^ENV_IPMAE^Q:1-292,H:239-525^42.088%ID^E:3.52e-63^RecName: Full=Envelope glycoprotein;^Viruses; Ortervirales; Retroviridae; Intracisternal A-particles	.	.	.	GO:0020002^cellular_component^host cell plasma membrane`GO:0016021^cellular_component^integral component of membrane`GO:0019031^cellular_component^viral envelope`GO:0055036^cellular_component^virion membrane`GO:0019064^biological_process^fusion of virus membrane with host plasma membrane`GO:0019062^biological_process^virion attachment to host cell	.	Coding	0.629959	coding	COD	394.749	31.5488	284.567	23.1323	320.198	26.9626	16.9939	0.536147	4.32598	0.501889	0	0	1.32428	0.106121	1.23349	0.096775	2.55319	0.174539	1.24324	0.547267	5.79825	0.666995	0	0
MSTRG.35886.1	MSTRG.35886	NA	9	+	21704786	21705410	1	625	.	MSTRG.35886.1.p1	.	.	.	.	.	.	Coding	0.694909	coding	COD	21.7493	1.73823	13.6089	1.10626	6.8496	0.576777	43.9328	1.38605	14.8379	1.72146	20.128	1.39743	7.776	0.62313	6.67082	0.523366	13.936	0.952682	0.4496	0.197911	1.11424	0.128175	1.5696	0.133693
MSTRG.36.1	MSTRG.36	NA	1	+	5995743	5996775	1	1033	LORF2_MOUSE^LORF2_MOUSE^Q:2-1033,H:304-647^96.221%ID^E:0^RecName: Full=LINE-1 retrotransposable element ORF2 protein;^Eukaryota; Metazoa; Chordata; Craniata; Vertebrata; Euteleostomi; Mammalia; Eutheria; Euarchontoglires; Glires; Rodentia; Myomorpha; Muroidea; Muridae; Murinae; Mus; Mus	MSTRG.36.1.p1	LORF2_MOUSE^LORF2_MOUSE^Q:1-344,H:304-647^96.221%ID^E:0^RecName: Full=LINE-1 retrotransposable element ORF2 protein;^Eukaryota; Metazoa; Chordata; Craniata; Vertebrata; Euteleostomi; Mammalia; Eutheria; Euarchontoglires; Glires; Rodentia; Myomorpha; Muroidea; Muridae; Murinae; Mus; Mus	PF00078.27^RVT_1^Reverse transcriptase (RNA-dependent DNA polymerase)^221-341^E:1.2e-22	ENOG41120A8^NA	.	GO:0004519^molecular_function^endonuclease activity`GO:0046872^molecular_function^metal ion binding`GO:0003964^molecular_function^RNA-directed DNA polymerase activity`GO:0006310^biological_process^DNA recombination	.	Coding	0.999347	coding	COD	0.18393	0.0147	0.943562	0.076702	0.024395	0.002054	55.6342	1.75522	23.1352	2.68409	53.852	3.73878	1.20862	0.096852	1.18742	0.09316	1.52475	0.104234	2.9772	1.31055	9.32262	1.07242	9.20826	0.784329
MSTRG.36059.1	MSTRG.36059	NA	9	+	36238151	36240505	1	2355	LORF2_MOUSE^LORF2_MOUSE^Q:2-1609,H:257-792^97.015%ID^E:0^RecName: Full=LINE-1 retrotransposable element ORF2 protein;^Eukaryota; Metazoa; Chordata; Craniata; Vertebrata; Euteleostomi; Mammalia; Eutheria; Euarchontoglires; Glires; Rodentia; Myomorpha; Muroidea; Muridae; Murinae; Mus; Mus`LORF2_MOUSE^LORF2_MOUSE^Q:1633-2355,H:801-1041^96.68%ID^E:6.01e-157^RecName: Full=LINE-1 retrotransposable elem…	MSTRG.36059.1.p1	LORF2_MOUSE^LORF2_MOUSE^Q:1-545,H:257-801^96.881%ID^E:0^RecName: Full=LINE-1 retrotransposable element ORF2 protein;^Eukaryota; Metazoa; Chordata; Craniata; Vertebrata; Euteleostomi; Mammalia; Eutheria; Euarchontoglires; Glires; Rodentia; Myomorpha; Muroidea; Muridae; Murinae; Mus; Mus	PF00078.27^RVT_1^Reverse transcriptase (RNA-dependent DNA polymerase)^268-524^E:1.3e-54	ENOG41120A8^NA	.	GO:0004519^molecular_function^endonuclease activity`GO:0046872^molecular_function^metal ion binding`GO:0003964^molecular_function^RNA-directed DNA polymerase activity`GO:0006310^biological_process^DNA recombination	.	Coding	0.988192	coding	COD	1.8124	0.144849	1.05435	0.085708	0.928068	0.078149	20.7627	0.655049	5.59155	0.648718	20.8927	1.45052	1.02701	0.082299	1.58234	0.124144	0.577601	0.039486	0.739745	0.325632	3.26365	0.37543	2.89987	0.247001
MSTRG.36108.1	MSTRG.36108	NA	9	+	40041775	40042567	1	793	LORF1_MOUSE^LORF1_MOUSE^Q:3-587,H:149-343^91.795%ID^E:1.93e-127^RecName: Full=LINE-1 retrotransposable element ORF1 protein {ECO:0000305};^Eukaryota; Metazoa; Chordata; Craniata; Vertebrata; Euteleostomi; Mammalia; Eutheria; Euarchontoglires; Glires; Rodentia; Myomorpha; Muroidea; Muridae; Murinae; Mus; Mus	MSTRG.36108.1.p1	LORF1_MOUSE^LORF1_MOUSE^Q:1-195,H:149-343^91.795%ID^E:2.84e-128^RecName: Full=LINE-1 retrotransposable element ORF1 protein {ECO:0000305};^Eukaryota; Metazoa; Chordata; Craniata; Vertebrata; Euteleostomi; Mammalia; Eutheria; Euarchontoglires; Glires; Rodentia; Myomorpha; Muroidea; Muridae; Murinae; Mus; Mus	PF17489.2^Tnp_22_trimer^L1 transposable element trimerization domain^1-26^E:1.2e-09`PF02994.14^Transposase_22^L1 transposable element RBD-like domain^30-126^E:4.8e-53`PF17490.2^Tnp_22_dsRBD^L1 transposable element dsRBD-like domain^129-193^E:8.9e-38	.	.	GO:0005737^cellular_component^cytoplasm`GO:0036464^cellular_component^cytoplasmic ribonucleoprotein granule`GO:0010494^cellular_component^cytoplasmic stress granule`GO:0005730^cellular_component^nucleolus`GO:1990904^cellular_component^ribonucleoprotein complex`GO:0000166^molecular_function^nucleotide binding`GO:0003727^molecular_function^single-stranded RNA binding`GO:0032197^biological_process^t…	.	Coding	0.872799	coding	COD	1.34048	0.107133	0.336696	0.02737	0.810341	0.068236	9.75206	0.30767	2.81211	0.326254	9.05498	0.628661	1.18159	0.094687	1.95057	0.153034	0.875158	0.059827	15.7367	6.92721	63.6485	7.32174	109.559	9.33186
MSTRG.3634.1	MSTRG.3634	NA	10	+	86595646	86598455	1	2810	LORF2_MOUSE^LORF2_MOUSE^Q:3-2810,H:61-996^97.543%ID^E:0^RecName: Full=LINE-1 retrotransposable element ORF2 protein;^Eukaryota; Metazoa; Chordata; Craniata; Vertebrata; Euteleostomi; Mammalia; Eutheria; Euarchontoglires; Glires; Rodentia; Myomorpha; Muroidea; Muridae; Murinae; Mus; Mus	MSTRG.3634.1.p1	LORF2_MOUSE^LORF2_MOUSE^Q:1-791,H:61-851^97.724%ID^E:0^RecName: Full=LINE-1 retrotransposable element ORF2 protein;^Eukaryota; Metazoa; Chordata; Craniata; Vertebrata; Euteleostomi; Mammalia; Eutheria; Euarchontoglires; Glires; Rodentia; Myomorpha; Muroidea; Muridae; Murinae; Mus; Mus	PF00078.27^RVT_1^Reverse transcriptase (RNA-dependent DNA polymerase)^464-720^E:7.6e-53	ENOG41120A8^NA	.	GO:0004519^molecular_function^endonuclease activity`GO:0046872^molecular_function^metal ion binding`GO:0003964^molecular_function^RNA-directed DNA polymerase activity`GO:0006310^biological_process^DNA recombination	.	Coding	0.999829	coding	COD	0.150534	0.012031	0.376002	0.030565	0.664113	0.055922	35.1412	1.10868	5.28467	0.613115	1.75203	0.121638	113.12	9.06483	121.04	9.49634	145.049	9.9157	2.15408	0.948212	3.84655	0.442484	5.05979	0.430976
MSTRG.36952.1	MSTRG.36952	NA	9	+	91621849	91623210	1	1362	LORF2_MOUSE^LORF2_MOUSE^Q:3-1361,H:327-779^97.13%ID^E:0^RecName: Full=LINE-1 retrotransposable element ORF2 protein;^Eukaryota; Metazoa; Chordata; Craniata; Vertebrata; Euteleostomi; Mammalia; Eutheria; Euarchontoglires; Glires; Rodentia; Myomorpha; Muroidea; Muridae; Murinae; Mus; Mus	MSTRG.36952.1.p1	LORF2_MOUSE^LORF2_MOUSE^Q:1-453,H:327-779^97.13%ID^E:0^RecName: Full=LINE-1 retrotransposable element ORF2 protein;^Eukaryota; Metazoa; Chordata; Craniata; Vertebrata; Euteleostomi; Mammalia; Eutheria; Euarchontoglires; Glires; Rodentia; Myomorpha; Muroidea; Muridae; Murinae; Mus; Mus	PF00078.27^RVT_1^Reverse transcriptase (RNA-dependent DNA polymerase)^198-453^E:2.9e-55	ENOG41120A8^NA	.	GO:0004519^molecular_function^endonuclease activity`GO:0046872^molecular_function^metal ion binding`GO:0003964^molecular_function^RNA-directed DNA polymerase activity`GO:0006310^biological_process^DNA recombination	.	Coding	0.990905	coding	COD	0.617474	0.049349	0.461087	0.037482	2.19053	0.184456	29.8434	0.941536	5.3696	0.622968	35.9704	2.49732	0.514684	0.041244	0.20558	0.016129	0.968429	0.066203	1.20448	0.530205	2.28965	0.263387	3.42211	0.291484
MSTRG.37642.1	MSTRG.37642	NA	GL456350.1	-	220807	225267	2	1588	F25A4_MOUSE^F25A4_MOUSE^Q:36-1052,H:520-887^55.795%ID^E:8.57e-133^RecName: Full=Protein FAM205A-4 {ECO:0000312|MGI:MGI:5434294};^Eukaryota; Metazoa; Chordata; Craniata; Vertebrata; Euteleostomi; Mammalia; Eutheria; Euarchontoglires; Glires; Rodentia; Myomorpha; Muroidea; Muridae; Murinae; Mus; Mus`F25A4_MOUSE^F25A4_MOUSE^Q:1054-1587,H:886-1088^49.761%ID^E:8.57e-133^RecName: Full=Protein FAM205A-4…	MSTRG.37642.1.p1	F25A4_MOUSE^F25A4_MOUSE^Q:10-326,H:550-887^58.358%ID^E:4.99e-113^RecName: Full=Protein FAM205A-4 {ECO:0000312|MGI:MGI:5434294};^Eukaryota; Metazoa; Chordata; Craniata; Vertebrata; Euteleostomi; Mammalia; Eutheria; Euarchontoglires; Glires; Rodentia; Myomorpha; Muroidea; Muridae; Murinae; Mus; Mus	.	.	KEGG:mmu:100862324`KEGG:mmu:545611	GO:0016021^cellular_component^integral component of membrane	.	Coding	0.894133	coding	COD	12.9253	1.03301	13.627	1.10773	6.0221	0.507097	6.02865	0.1902	0.668303	0.077535	1.33674	0.092806	3.14939	0.252376	4.88055	0.382908	2.40998	0.164749	1.1038	0.485888	3.25821	0.374805	4.54537	0.387159
MSTRG.37642.10	MSTRG.37642	NA	GL456350.1	-	220818	225484	2	1794	F25A4_MOUSE^F25A4_MOUSE^Q:154-1269,H:487-887^56.543%ID^E:1.29e-136^RecName: Full=Protein FAM205A-4 {ECO:0000312|MGI:MGI:5434294};^Eukaryota; Metazoa; Chordata; Craniata; Vertebrata; Euteleostomi; Mammalia; Eutheria; Euarchontoglires; Glires; Rodentia; Myomorpha; Muroidea; Muridae; Murinae; Mus; Mus`F25A4_MOUSE^F25A4_MOUSE^Q:1271-1789,H:886-1083^49.02%ID^E:1.29e-136^RecName: Full=Protein FAM205A-4…	MSTRG.37642.10.p1	F25A4_MOUSE^F25A4_MOUSE^Q:10-326,H:550-887^59.238%ID^E:8.82e-116^RecName: Full=Protein FAM205A-4 {ECO:0000312|MGI:MGI:5434294};^Eukaryota; Metazoa; Chordata; Craniata; Vertebrata; Euteleostomi; Mammalia; Eutheria; Euarchontoglires; Glires; Rodentia; Myomorpha; Muroidea; Muridae; Murinae; Mus; Mus	.	.	KEGG:mmu:100862324`KEGG:mmu:545611	GO:0016021^cellular_component^integral component of membrane	.	Coding	0.548235	coding	COD	15.8073	1.26334	13.0372	1.05979	4.19118	0.352922	33.2206	1.04808	5.56401	0.645522	11.612	0.80619	23.5351	1.88599	22.9498	1.80055	19.661	1.34405	4.72575	2.08025	16.1585	1.85877	19.9372	1.69819
MSTRG.37642.11	MSTRG.37642	NA	GL456350.1	-	223060	226504	2	571	F25A4_MOUSE^F25A4_MOUSE^Q:53-427,H:1189-1308^72%ID^E:8.49e-51^RecName: Full=Protein FAM205A-4 {ECO:0000312|MGI:MGI:5434294};^Eukaryota; Metazoa; Chordata; Craniata; Vertebrata; Euteleostomi; Mammalia; Eutheria; Euarchontoglires; Glires; Rodentia; Myomorpha; Muroidea; Muridae; Murinae; Mus; Mus	MSTRG.37642.11.p1	F25A4_MOUSE^F25A4_MOUSE^Q:18-142,H:1189-1308^72%ID^E:1.27e-51^RecName: Full=Protein FAM205A-4 {ECO:0000312|MGI:MGI:5434294};^Eukaryota; Metazoa; Chordata; Craniata; Vertebrata; Euteleostomi; Mammalia; Eutheria; Euarchontoglires; Glires; Rodentia; Myomorpha; Muroidea; Muridae; Murinae; Mus; Mus	.	.	KEGG:mmu:100862324`KEGG:mmu:545611	GO:0016021^cellular_component^integral component of membrane	.	Coding	0.633515	coding	COD	66.6156	5.32401	42.1823	3.42898	41.5241	3.49658	127.954	4.03685	7.5265	0.873206	17.9411	1.2456	33.5466	2.68825	56.6377	4.44356	13.0211	0.890136	43.7606	19.2632	110.527	12.7144	49.5752	4.22265
MSTRG.37642.12	MSTRG.37642	NA	GL456350.1	-	223060	227322	3	1197	F25A4_MOUSE^F25A4_MOUSE^Q:216-875,H:882-1126^56.175%ID^E:1.83e-59^RecName: Full=Protein FAM205A-4 {ECO:0000312|MGI:MGI:5434294};^Eukaryota; Metazoa; Chordata; Craniata; Vertebrata; Euteleostomi; Mammalia; Eutheria; Euarchontoglires; Glires; Rodentia; Myomorpha; Muroidea; Muridae; Murinae; Mus; Mus`F25A4_MOUSE^F25A4_MOUSE^Q:1-222,H:803-884^47.561%ID^E:1.83e-59^RecName: Full=Protein FAM205A-4 {ECO:…	MSTRG.37642.12.p1	F25A4_MOUSE^F25A4_MOUSE^Q:20-239,H:882-1126^56.175%ID^E:1.75e-66^RecName: Full=Protein FAM205A-4 {ECO:0000312|MGI:MGI:5434294};^Eukaryota; Metazoa; Chordata; Craniata; Vertebrata; Euteleostomi; Mammalia; Eutheria; Euarchontoglires; Glires; Rodentia; Myomorpha; Muroidea; Muridae; Murinae; Mus; Mus	.	.	KEGG:mmu:100862324`KEGG:mmu:545611	GO:0016021^cellular_component^integral component of membrane	.	Coding	0.848403	coding	COD	17.6142	1.40775	14.7915	1.2024	34.2416	2.88335	9.70077	0.306052	5.35545	0.621326	4.07775	0.283106	7.65237	0.613222	4.78497	0.375409	9.64485	0.659334	1.44443	0.635832	12.0144	1.38206	8.3995	0.715442
MSTRG.37642.14	MSTRG.37642	NA	GL456350.1	-	223084	227322	3	1174	F25A4_MOUSE^F25A4_MOUSE^Q:1-876,H:803-1126^53.776%ID^E:1.64e-68^RecName: Full=Protein FAM205A-4 {ECO:0000312|MGI:MGI:5434294};^Eukaryota; Metazoa; Chordata; Craniata; Vertebrata; Euteleostomi; Mammalia; Eutheria; Euarchontoglires; Glires; Rodentia; Myomorpha; Muroidea; Muridae; Murinae; Mus; Mus`F25A4_MOUSE^F25A4_MOUSE^Q:860-1054,H:1249-1308^56.923%ID^E:6.21e-13^RecName: Full=Protein FAM205A-4 {E…	MSTRG.37642.14.p1	F25A4_MOUSE^F25A4_MOUSE^Q:1-292,H:803-1126^53.776%ID^E:1.09e-86^RecName: Full=Protein FAM205A-4 {ECO:0000312|MGI:MGI:5434294};^Eukaryota; Metazoa; Chordata; Craniata; Vertebrata; Euteleostomi; Mammalia; Eutheria; Euarchontoglires; Glires; Rodentia; Myomorpha; Muroidea; Muridae; Murinae; Mus; Mus	.	.	KEGG:mmu:100862324`KEGG:mmu:545611	GO:0016021^cellular_component^integral component of membrane	.	Coding	0.655956	coding	COD	28.8458	2.30539	30.289	2.46218	0	0	0	0	0	0	0	0	0	0	2.2e-05	2e-06	0	0	0	0	0	0	0	0
MSTRG.37642.2	MSTRG.37642	NA	GL456350.1	-	220807	225484	2	1805	F25A4_MOUSE^F25A4_MOUSE^Q:154-1269,H:487-887^56.543%ID^E:1.27e-139^RecName: Full=Protein FAM205A-4 {ECO:0000312|MGI:MGI:5434294};^Eukaryota; Metazoa; Chordata; Craniata; Vertebrata; Euteleostomi; Mammalia; Eutheria; Euarchontoglires; Glires; Rodentia; Myomorpha; Muroidea; Muridae; Murinae; Mus; Mus`F25A4_MOUSE^F25A4_MOUSE^Q:1271-1804,H:886-1088^49.761%ID^E:1.27e-139^RecName: Full=Protein FAM205A-…	MSTRG.37642.2.p1	F25A4_MOUSE^F25A4_MOUSE^Q:10-326,H:550-887^59.238%ID^E:8.82e-116^RecName: Full=Protein FAM205A-4 {ECO:0000312|MGI:MGI:5434294};^Eukaryota; Metazoa; Chordata; Craniata; Vertebrata; Euteleostomi; Mammalia; Eutheria; Euarchontoglires; Glires; Rodentia; Myomorpha; Muroidea; Muridae; Murinae; Mus; Mus	.	.	KEGG:mmu:100862324`KEGG:mmu:545611	GO:0016021^cellular_component^integral component of membrane	.	Coding	0.522377	coding	COD	39.8124	3.18186	33.1813	2.69729	21.7376	1.83043	10.1462	0.320105	1.59071	0.184551	8.89045	0.617238	10.7619	0.862408	15.0269	1.17895	10.2497	0.700685	2.99815	1.31977	9.55543	1.0992	13.0399	1.1107
MSTRG.37656.1	MSTRG.37656	NA	GL456382.1	-	14193	14752	1	560	RS27A_RAT^RS27A_RAT^Q:42-440,H:1-133^100%ID^E:1.3e-64^RecName: Full=Ubiquitin-40S ribosomal protein S27a;^Eukaryota; Metazoa; Chordata; Craniata; Vertebrata; Euteleostomi; Mammalia; Eutheria; Euarchontoglires; Glires; Rodentia; Myomorpha; Muroidea; Muridae; Murinae; Rattus`RS27A_RAT^RS27A_RAT^Q:436-510,H:132-156^96%ID^E:3.34e-10^RecName: Full=Ubiquitin-40S ribosomal protein S27a;^Eukaryota; Metaz…	MSTRG.37656.1.p1	RS27A_RAT^RS27A_RAT^Q:1-133,H:1-133^100%ID^E:3.27e-93^RecName: Full=Ubiquitin-40S ribosomal protein S27a;^Eukaryota; Metazoa; Chordata; Craniata; Vertebrata; Euteleostomi; Mammalia; Eutheria; Euarchontoglires; Glires; Rodentia; Myomorpha; Muroidea; Muridae; Murinae; Rattus	PF11976.8^Rad60-SLD^Ubiquitin-2 like Rad60 SUMO-like^1-71^E:8.9e-17`PF00240.23^ubiquitin^Ubiquitin family^3-74^E:8.3e-35`PF13881.6^Rad60-SLD_2^Ubiquitin-2 like Rad60 SUMO-like^9-91^E:0.00023`PF14560.6^Ubiquitin_2^Ubiquitin-like domain^11-69^E:2.4e-05`PF01599.19^Ribosomal_S27^Ribosomal protein S27a^102-134^E:3.2e-16	COG5272^ubiquitin	KEGG:rno:100912032`KO:K02977	GO:0005737^cellular_component^cytoplasm`GO:0022627^cellular_component^cytosolic small ribosomal subunit`GO:0005634^cellular_component^nucleus`GO:0046872^molecular_function^metal ion binding`GO:0031386^molecular_function^protein tag`GO:0003735^molecular_function^structural constituent of ribosome`GO:0031625^molecular_function^ubiquitin protein ligase binding`GO:0019941^biological_process^modificat…	GO:0005515^molecular_function^protein binding`GO:0003735^molecular_function^structural constituent of ribosome`GO:0006412^biological_process^translation`GO:0005840^cellular_component^ribosome	Coding	0.948617	coding	COD	753.608	60.2294	1377.37	111.966	1645.19	138.535	368.369	11.6218	570.41	66.1775	469.97	32.6287	398.707	31.9504	366.485	28.7529	283.489	19.3797	66.6882	29.3558	199.252	22.9207	228.384	19.453
MSTRG.37767.1	MSTRG.37767	NA	X	-	9594361	9631010	2	913	LORF1_MOUSE^LORF1_MOUSE^Q:2-889,H:62-357^87.838%ID^E:0^RecName: Full=LINE-1 retrotransposable element ORF1 protein {ECO:0000305};^Eukaryota; Metazoa; Chordata; Craniata; Vertebrata; Euteleostomi; Mammalia; Eutheria; Euarchontoglires; Glires; Rodentia; Myomorpha; Muroidea; Muridae; Murinae; Mus; Mus	MSTRG.37767.1.p1	LORF1_MOUSE^LORF1_MOUSE^Q:1-296,H:62-357^87.838%ID^E:0^RecName: Full=LINE-1 retrotransposable element ORF1 protein {ECO:0000305};^Eukaryota; Metazoa; Chordata; Craniata; Vertebrata; Euteleostomi; Mammalia; Eutheria; Euarchontoglires; Glires; Rodentia; Myomorpha; Muroidea; Muridae; Murinae; Mus; Mus	PF17489.2^Tnp_22_trimer^L1 transposable element trimerization domain^71-113^E:2.9e-22`PF02994.14^Transposase_22^L1 transposable element RBD-like domain^116-213^E:2.1e-53`PF17490.2^Tnp_22_dsRBD^L1 transposable element dsRBD-like domain^216-280^E:6.2e-39	.	.	GO:0005737^cellular_component^cytoplasm`GO:0036464^cellular_component^cytoplasmic ribonucleoprotein granule`GO:0010494^cellular_component^cytoplasmic stress granule`GO:0005730^cellular_component^nucleolus`GO:1990904^cellular_component^ribonucleoprotein complex`GO:0000166^molecular_function^nucleotide binding`GO:0003727^molecular_function^single-stranded RNA binding`GO:0032197^biological_process^t…	.	Coding	0.993998	coding	COD	0.788609	0.063027	0.45345	0.036861	1.97809	0.166567	20.6972	0.65298	4.76157	0.552426	22.7628	1.58035	1.40931	0.112935	1.70533	0.133793	1.10624	0.075624	0.293428	0.129165	4.08459	0.469866	5.42233	0.461856
MSTRG.37821.1	MSTRG.37821	NA	X	-	17881663	17885418	1	3756	.	MSTRG.37821.1.p1	.	.	.	.	.	.	Coding	1	coding	COD	0.152201	0.012164	0.166356	0.013523	0.014643	0.001233	0.459938	0.014511	0.14184	0.016456	1.41062	0.097935	0.874046	0.070042	0.224531	0.017616	1.29354	0.088428	8.20851	3.61334	42.9893	4.94523	44.2419	3.76838
MSTRG.37821.2	MSTRG.37821	NA	X	-	17881663	17885418	2	3336	.	MSTRG.37821.2.p1	.	.	.	.	.	.	Coding	1	coding	COD	0.333034	0.026617	0	0	0.1252	0.010543	0	0	0	0	2.14652	0.149027	0	0	0.617859	0.048475	0	0	6.06055	2.66782	29.9354	3.44359	35.9941	3.06586
MSTRG.37821.4	MSTRG.37821	NA	X	-	17881863	17885418	2	2086	.	MSTRG.37821.4.p1	.	.	.	.	.	.	Coding	0.999992	coding	COD	0	0	0	0	0	0	2.24038	0.070683	0.139621	0.016198	1.36625	0.094855	0	0	0	0	0	0	8.20526	3.61191	31.6713	3.64327	6.79694	0.578941
MSTRG.37822.1	MSTRG.37822	NA	X	-	17913986	17917722	2	2267	.	MSTRG.37822.1.p1	.	.	.	.	.	.	Coding	0.999998	coding	COD	0.189016	0.015106	0	0	0	0	1.1963	0.037742	0.165637	0.019217	3.62431	0.251625	1.03913	0.083271	0.829712	0.065096	0.098678	0.006746	15.6864	6.90505	74.9936	8.62681	89.4288	7.61725
MSTRG.37955.1	MSTRG.37955	NA	X	+	37634410	37635638	1	1229	LORF1_MOUSE^LORF1_MOUSE^Q:363-1229,H:1-275^84.775%ID^E:1.34e-157^RecName: Full=LINE-1 retrotransposable element ORF1 protein {ECO:0000305};^Eukaryota; Metazoa; Chordata; Craniata; Vertebrata; Euteleostomi; Mammalia; Eutheria; Euarchontoglires; Glires; Rodentia; Myomorpha; Muroidea; Muridae; Murinae; Mus; Mus	MSTRG.37955.1.p1	LORF1_MOUSE^LORF1_MOUSE^Q:1-289,H:1-275^84.775%ID^E:3.06e-174^RecName: Full=LINE-1 retrotransposable element ORF1 protein {ECO:0000305};^Eukaryota; Metazoa; Chordata; Craniata; Vertebrata; Euteleostomi; Mammalia; Eutheria; Euarchontoglires; Glires; Rodentia; Myomorpha; Muroidea; Muridae; Murinae; Mus; Mus	PF17489.2^Tnp_22_trimer^L1 transposable element trimerization domain^146-188^E:2.5e-23`PF02994.14^Transposase_22^L1 transposable element RBD-like domain^191-288^E:9.2e-53	.	.	GO:0005737^cellular_component^cytoplasm`GO:0036464^cellular_component^cytoplasmic ribonucleoprotein granule`GO:0010494^cellular_component^cytoplasmic stress granule`GO:0005730^cellular_component^nucleolus`GO:1990904^cellular_component^ribonucleoprotein complex`GO:0000166^molecular_function^nucleotide binding`GO:0003727^molecular_function^single-stranded RNA binding`GO:0032197^biological_process^t…	.	Coding	0.965726	coding	COD	0.227014	0.018143	0	0	0.308055	0.02594	23.1112	0.729142	6.04475	0.701297	24.0796	1.67178	0.612286	0.049066	0.515378	0.040434	1.01055	0.069083	1.23047	0.541647	5.11269	0.588133	7.53933	0.642175
MSTRG.3799.1	MSTRG.3799	NA	10	+	100647529	100648367	1	839	LORF1_MOUSE^LORF1_MOUSE^Q:3-800,H:92-357^89.85%ID^E:1.42e-174^RecName: Full=LINE-1 retrotransposable element ORF1 protein {ECO:0000305};^Eukaryota; Metazoa; Chordata; Craniata; Vertebrata; Euteleostomi; Mammalia; Eutheria; Euarchontoglires; Glires; Rodentia; Myomorpha; Muroidea; Muridae; Murinae; Mus; Mus	MSTRG.3799.1.p1	LORF1_MOUSE^LORF1_MOUSE^Q:1-266,H:92-357^89.85%ID^E:7.91e-175^RecName: Full=LINE-1 retrotransposable element ORF1 protein {ECO:0000305};^Eukaryota; Metazoa; Chordata; Craniata; Vertebrata; Euteleostomi; Mammalia; Eutheria; Euarchontoglires; Glires; Rodentia; Myomorpha; Muroidea; Muridae; Murinae; Mus; Mus	PF17489.2^Tnp_22_trimer^L1 transposable element trimerization domain^41-83^E:1e-22`PF02994.14^Transposase_22^L1 transposable element RBD-like domain^86-183^E:1.8e-52`PF17490.2^Tnp_22_dsRBD^L1 transposable element dsRBD-like domain^186-250^E:1e-37	.	.	GO:0005737^cellular_component^cytoplasm`GO:0036464^cellular_component^cytoplasmic ribonucleoprotein granule`GO:0010494^cellular_component^cytoplasmic stress granule`GO:0005730^cellular_component^nucleolus`GO:1990904^cellular_component^ribonucleoprotein complex`GO:0000166^molecular_function^nucleotide binding`GO:0003727^molecular_function^single-stranded RNA binding`GO:0032197^biological_process^t…	.	Coding	0.965801	coding	COD	1.23758	0.098909	0.388558	0.031586	3.40288	0.286543	22.3293	0.704473	6.3557	0.737373	26.8637	1.86507	0.76172	0.06104	1.47179	0.115471	1.03373	0.070667	1.26544	0.557038	3.81923	0.439341	7.42418	0.632366
MSTRG.3800.1	MSTRG.3800	NA	10	+	100648897	100650032	1	1136	LORF2_MOUSE^LORF2_MOUSE^Q:1-1134,H:176-553^95.503%ID^E:0^RecName: Full=LINE-1 retrotransposable element ORF2 protein;^Eukaryota; Metazoa; Chordata; Craniata; Vertebrata; Euteleostomi; Mammalia; Eutheria; Euarchontoglires; Glires; Rodentia; Myomorpha; Muroidea; Muridae; Murinae; Mus; Mus	MSTRG.3800.1.p1	LORF2_MOUSE^LORF2_MOUSE^Q:1-378,H:176-553^95.503%ID^E:0^RecName: Full=LINE-1 retrotransposable element ORF2 protein;^Eukaryota; Metazoa; Chordata; Craniata; Vertebrata; Euteleostomi; Mammalia; Eutheria; Euarchontoglires; Glires; Rodentia; Myomorpha; Muroidea; Muridae; Murinae; Mus; Mus	.	ENOG41120A8^NA	.	GO:0004519^molecular_function^endonuclease activity`GO:0046872^molecular_function^metal ion binding`GO:0003964^molecular_function^RNA-directed DNA polymerase activity`GO:0006310^biological_process^DNA recombination	.	Coding	0.999747	coding	COD	2.14313	0.171282	0.565141	0.04594	1.64186	0.138254	32.3684	1.0212	16.0246	1.85914	19.4951	1.35349	0.495599	0.039715	1.37788	0.108103	1.68609	0.115263	1.64372	0.723557	3.55785	0.409273	10.0276	0.854115
MSTRG.38111.1	MSTRG.38111	NA	X	-	55955194	55960003	3	1490	ZN449_PANTR^ZN449_PANTR^Q:132-1391,H:21-443^30.905%ID^E:1.15e-40^RecName: Full=Zinc finger protein 449;^Eukaryota; Metazoa; Chordata; Craniata; Vertebrata; Euteleostomi; Mammalia; Eutheria; Euarchontoglires; Primates; Haplorrhini; Catarrhini; Hominidae; Pan`ZN449_PANTR^ZN449_PANTR^Q:603-1349,H:262-514^27.668%ID^E:1.9e-15^RecName: Full=Zinc finger protein 449;^Eukaryota; Metazoa; Chordata; Craniat…	MSTRG.38111.1.p1	ZN449_GORGO^ZN449_GORGO^Q:18-414,H:21-505^30.515%ID^E:1.77e-50^RecName: Full=Zinc finger protein 449;^Eukaryota; Metazoa; Chordata; Craniata; Vertebrata; Euteleostomi; Mammalia; Eutheria; Euarchontoglires; Primates; Haplorrhini; Catarrhini; Hominidae; Gorilla	PF02023.17^SCAN^SCAN domain^24-82^E:2.8e-25`PF00096.26^zf-C2H2^Zinc finger, C2H2 type^344-366^E:0.0087`PF00096.26^zf-C2H2^Zinc finger, C2H2 type^372-394^E:0.0088`PF12874.7^zf-met^Zinc-finger of C2H2 type^372-392^E:0.035	.	KEGG:ggo:101141177`KO:K09230	GO:0005634^cellular_component^nucleus`GO:0003677^molecular_function^DNA binding`GO:0003700^molecular_function^DNA-binding transcription factor activity`GO:0046872^molecular_function^metal ion binding	GO:0003700^molecular_function^DNA-binding transcription factor activity`GO:0006355^biological_process^regulation of transcription, DNA-templated`GO:0003676^molecular_function^nucleic acid binding	Coding	0.999413	coding	COD	0.246309	0.019685	0.350336	0.028479	0.189262	0.015937	47.1733	1.48828	7.11723	0.825723	26.6466	1.85	0	0	0	0	0	0	0	0	0	0	0	0
MSTRG.38149.1	MSTRG.38149	NA	X	+	62841986	62990824	2	732	LORF1_MOUSE^LORF1_MOUSE^Q:1-684,H:130-357^89.035%ID^E:3.67e-148^RecName: Full=LINE-1 retrotransposable element ORF1 protein {ECO:0000305};^Eukaryota; Metazoa; Chordata; Craniata; Vertebrata; Euteleostomi; Mammalia; Eutheria; Euarchontoglires; Glires; Rodentia; Myomorpha; Muroidea; Muridae; Murinae; Mus; Mus	MSTRG.38149.1.p1	LORF1_MOUSE^LORF1_MOUSE^Q:1-228,H:130-357^89.035%ID^E:1.81e-148^RecName: Full=LINE-1 retrotransposable element ORF1 protein {ECO:0000305};^Eukaryota; Metazoa; Chordata; Craniata; Vertebrata; Euteleostomi; Mammalia; Eutheria; Euarchontoglires; Glires; Rodentia; Myomorpha; Muroidea; Muridae; Murinae; Mus; Mus	PF17489.2^Tnp_22_trimer^L1 transposable element trimerization domain^3-45^E:1.8e-23`PF02994.14^Transposase_22^L1 transposable element RBD-like domain^48-145^E:5.3e-52`PF17490.2^Tnp_22_dsRBD^L1 transposable element dsRBD-like domain^148-212^E:3.7e-39	.	.	GO:0005737^cellular_component^cytoplasm`GO:0036464^cellular_component^cytoplasmic ribonucleoprotein granule`GO:0010494^cellular_component^cytoplasmic stress granule`GO:0005730^cellular_component^nucleolus`GO:1990904^cellular_component^ribonucleoprotein complex`GO:0000166^molecular_function^nucleotide binding`GO:0003727^molecular_function^single-stranded RNA binding`GO:0032197^biological_process^t…	.	Coding	0.987953	coding	COD	5.46494	0.436766	5.45355	0.443317	3.29026	0.277059	41.9092	1.32221	46.1736	5.35695	70.9537	4.92611	3.31159	0.265374	7.11156	0.557944	5.22399	0.357119	5.5039	2.42279	7.7965	0.896861	23.9674	2.04147
MSTRG.38152.1	MSTRG.38152	NA	X	+	63853963	63854583	1	621	LORF1_MOUSE^LORF1_MOUSE^Q:3-596,H:160-357^97.475%ID^E:1.1e-142^RecName: Full=LINE-1 retrotransposable element ORF1 protein {ECO:0000305};^Eukaryota; Metazoa; Chordata; Craniata; Vertebrata; Euteleostomi; Mammalia; Eutheria; Euarchontoglires; Glires; Rodentia; Myomorpha; Muroidea; Muridae; Murinae; Mus; Mus	MSTRG.38152.1.p1	LORF1_MOUSE^LORF1_MOUSE^Q:1-198,H:160-357^97.475%ID^E:7.42e-143^RecName: Full=LINE-1 retrotransposable element ORF1 protein {ECO:0000305};^Eukaryota; Metazoa; Chordata; Craniata; Vertebrata; Euteleostomi; Mammalia; Eutheria; Euarchontoglires; Glires; Rodentia; Myomorpha; Muroidea; Muridae; Murinae; Mus; Mus	PF02994.14^Transposase_22^L1 transposable element RBD-like domain^18-115^E:5.7e-53`PF17490.2^Tnp_22_dsRBD^L1 transposable element dsRBD-like domain^118-182^E:4.5e-40	.	.	GO:0005737^cellular_component^cytoplasm`GO:0036464^cellular_component^cytoplasmic ribonucleoprotein granule`GO:0010494^cellular_component^cytoplasmic stress granule`GO:0005730^cellular_component^nucleolus`GO:1990904^cellular_component^ribonucleoprotein complex`GO:0000166^molecular_function^nucleotide binding`GO:0003727^molecular_function^single-stranded RNA binding`GO:0032197^biological_process^t…	.	Coding	0.967025	coding	COD	0.951691	0.07606	0.113527	0.009229	1.53945	0.129631	6.52335	0.205807	2.63124	0.30527	0.485669	0.033719	6.44968	0.516845	8.81643	0.691701	23.1303	1.58122	3.84138	1.69096	7	0.805237	15.3434	1.3069
MSTRG.38163.1	MSTRG.38163	NA	X	+	65154579	65156745	1	2167	LORF2_MOUSE^LORF2_MOUSE^Q:803-2131,H:1-443^93.002%ID^E:0^RecName: Full=LINE-1 retrotransposable element ORF2 protein;^Eukaryota; Metazoa; Chordata; Craniata; Vertebrata; Euteleostomi; Mammalia; Eutheria; Euarchontoglires; Glires; Rodentia; Myomorpha; Muroidea; Muridae; Murinae; Mus; Mus	MSTRG.38163.1.p1	LORF2_MOUSE^LORF2_MOUSE^Q:1-443,H:1-443^93.002%ID^E:0^RecName: Full=LINE-1 retrotransposable element ORF2 protein;^Eukaryota; Metazoa; Chordata; Craniata; Vertebrata; Euteleostomi; Mammalia; Eutheria; Euarchontoglires; Glires; Rodentia; Myomorpha; Muroidea; Muridae; Murinae; Mus; Mus	PF03372.23^Exo_endo_phos^Endonuclease/Exonuclease/phosphatase family^19-237^E:1.9e-11	ENOG41120A8^NA	.	GO:0004519^molecular_function^endonuclease activity`GO:0046872^molecular_function^metal ion binding`GO:0003964^molecular_function^RNA-directed DNA polymerase activity`GO:0006310^biological_process^DNA recombination	.	Coding	0.870655	coding	COD	1.39386	0.111399	1.02469	0.083296	0.585533	0.049305	29.7081	0.93727	16.8997	1.96066	22.7375	1.5786	2.87966	0.230761	3.16232	0.248103	7.26816	0.49686	3.02083	1.32976	9.79389	1.12663	16.9632	1.44487
MSTRG.38185.1	MSTRG.38185	NA	X	+	68264192	68265323	1	1132	LORF1_MOUSE^LORF1_MOUSE^Q:280-1131,H:1-270^84.155%ID^E:4.5e-156^RecName: Full=LINE-1 retrotransposable element ORF1 protein {ECO:0000305};^Eukaryota; Metazoa; Chordata; Craniata; Vertebrata; Euteleostomi; Mammalia; Eutheria; Euarchontoglires; Glires; Rodentia; Myomorpha; Muroidea; Muridae; Murinae; Mus; Mus	MSTRG.38185.1.p1	LORF1_MOUSE^LORF1_MOUSE^Q:1-284,H:1-270^84.155%ID^E:4.26e-168^RecName: Full=LINE-1 retrotransposable element ORF1 protein {ECO:0000305};^Eukaryota; Metazoa; Chordata; Craniata; Vertebrata; Euteleostomi; Mammalia; Eutheria; Euarchontoglires; Glires; Rodentia; Myomorpha; Muroidea; Muridae; Murinae; Mus; Mus	PF17489.2^Tnp_22_trimer^L1 transposable element trimerization domain^146-188^E:6.7e-22`PF02994.14^Transposase_22^L1 transposable element RBD-like domain^191-284^E:3e-49	.	.	GO:0005737^cellular_component^cytoplasm`GO:0036464^cellular_component^cytoplasmic ribonucleoprotein granule`GO:0010494^cellular_component^cytoplasmic stress granule`GO:0005730^cellular_component^nucleolus`GO:1990904^cellular_component^ribonucleoprotein complex`GO:0000166^molecular_function^nucleotide binding`GO:0003727^molecular_function^single-stranded RNA binding`GO:0032197^biological_process^t…	.	Coding	0.982331	coding	COD	0.192432	0.015379	0.768021	0.062432	0.635954	0.053551	26.6698	0.841413	20.6281	2.39322	28.4028	1.97192	1.20171	0.096299	1.66785	0.130852	1.36447	0.093277	2.52226	1.11028	10.0783	1.15935	20.9445	1.78398
MSTRG.38186.1	MSTRG.38186	NA	X	+	68340609	68341336	1	728	LORF1_MOUSE^LORF1_MOUSE^Q:3-728,H:105-346^90.496%ID^E:2.4e-159^RecName: Full=LINE-1 retrotransposable element ORF1 protein {ECO:0000305};^Eukaryota; Metazoa; Chordata; Craniata; Vertebrata; Euteleostomi; Mammalia; Eutheria; Euarchontoglires; Glires; Rodentia; Myomorpha; Muroidea; Muridae; Murinae; Mus; Mus	MSTRG.38186.1.p1	LORF1_MOUSE^LORF1_MOUSE^Q:1-199,H:105-303^90.955%ID^E:4.08e-130^RecName: Full=LINE-1 retrotransposable element ORF1 protein {ECO:0000305};^Eukaryota; Metazoa; Chordata; Craniata; Vertebrata; Euteleostomi; Mammalia; Eutheria; Euarchontoglires; Glires; Rodentia; Myomorpha; Muroidea; Muridae; Murinae; Mus; Mus	PF17489.2^Tnp_22_trimer^L1 transposable element trimerization domain^28-70^E:1.4e-23`PF02994.14^Transposase_22^L1 transposable element RBD-like domain^73-170^E:1.4e-51`PF17490.2^Tnp_22_dsRBD^L1 transposable element dsRBD-like domain^173-199^E:4.6e-12	.	.	GO:0005737^cellular_component^cytoplasm`GO:0036464^cellular_component^cytoplasmic ribonucleoprotein granule`GO:0010494^cellular_component^cytoplasmic stress granule`GO:0005730^cellular_component^nucleolus`GO:1990904^cellular_component^ribonucleoprotein complex`GO:0000166^molecular_function^nucleotide binding`GO:0003727^molecular_function^single-stranded RNA binding`GO:0032197^biological_process^t…	.	Coding	0.83771	coding	COD	2.84066	0.227029	2.92995	0.238174	4.99038	0.42022	64.0405	2.02043	26.3936	3.06212	77.3423	5.36965	14.9486	1.19791	9.52198	0.747056	8.44231	0.577127	4.58104	2.01655	12.2986	1.41475	19.6055	1.66993
MSTRG.38197.1	MSTRG.38197	NA	X	-	70251096	70254050	2	1436	LORF1_MOUSE^LORF1_MOUSE^Q:180-1292,H:1-357^84.636%ID^E:0^RecName: Full=LINE-1 retrotransposable element ORF1 protein {ECO:0000305};^Eukaryota; Metazoa; Chordata; Craniata; Vertebrata; Euteleostomi; Mammalia; Eutheria; Euarchontoglires; Glires; Rodentia; Myomorpha; Muroidea; Muridae; Murinae; Mus; Mus	MSTRG.38197.1.p1	LORF1_MOUSE^LORF1_MOUSE^Q:1-371,H:1-357^84.636%ID^E:0^RecName: Full=LINE-1 retrotransposable element ORF1 protein {ECO:0000305};^Eukaryota; Metazoa; Chordata; Craniata; Vertebrata; Euteleostomi; Mammalia; Eutheria; Euarchontoglires; Glires; Rodentia; Myomorpha; Muroidea; Muridae; Murinae; Mus; Mus	PF17489.2^Tnp_22_trimer^L1 transposable element trimerization domain^146-188^E:3.6e-23`PF02994.14^Transposase_22^L1 transposable element RBD-like domain^191-288^E:8.8e-51`PF17490.2^Tnp_22_dsRBD^L1 transposable element dsRBD-like domain^291-355^E:2.7e-39	.	.	GO:0005737^cellular_component^cytoplasm`GO:0036464^cellular_component^cytoplasmic ribonucleoprotein granule`GO:0010494^cellular_component^cytoplasmic stress granule`GO:0005730^cellular_component^nucleolus`GO:1990904^cellular_component^ribonucleoprotein complex`GO:0000166^molecular_function^nucleotide binding`GO:0003727^molecular_function^single-stranded RNA binding`GO:0032197^biological_process^t…	.	Coding	0.995634	coding	COD	0.592474	0.047351	1.63411	0.132836	1.81612	0.152929	15.6544	0.493884	5.61661	0.651625	17.5821	1.22068	0.834439	0.066868	0.752786	0.059061	0.717367	0.04904	0.95101	0.418629	5.3034	0.610071	6.48575	0.552434
MSTRG.38295.1	MSTRG.38295	NA	X	+	75953416	75955096	1	1681	LORF2_MOUSE^LORF2_MOUSE^Q:1-1680,H:125-684^95.357%ID^E:0^RecName: Full=LINE-1 retrotransposable element ORF2 protein;^Eukaryota; Metazoa; Chordata; Craniata; Vertebrata; Euteleostomi; Mammalia; Eutheria; Euarchontoglires; Glires; Rodentia; Myomorpha; Muroidea; Muridae; Murinae; Mus; Mus	MSTRG.38295.1.p1	LORF2_MOUSE^LORF2_MOUSE^Q:1-560,H:125-684^95.357%ID^E:0^RecName: Full=LINE-1 retrotransposable element ORF2 protein;^Eukaryota; Metazoa; Chordata; Craniata; Vertebrata; Euteleostomi; Mammalia; Eutheria; Euarchontoglires; Glires; Rodentia; Myomorpha; Muroidea; Muridae; Murinae; Mus; Mus	PF00078.27^RVT_1^Reverse transcriptase (RNA-dependent DNA polymerase)^400-559^E:7.7e-38	ENOG41120A8^NA	.	GO:0004519^molecular_function^endonuclease activity`GO:0046872^molecular_function^metal ion binding`GO:0003964^molecular_function^RNA-directed DNA polymerase activity`GO:0006310^biological_process^DNA recombination	.	Coding	0.999979	coding	COD	0.908507	0.072609	0.703817	0.057213	0.963117	0.0811	24.0997	0.760328	15.189	1.76219	18.9201	1.31357	1.15412	0.092486	1.40282	0.11006	2.01259	0.137583	2.24061	0.986305	5.16336	0.593961	9.24483	0.787443
MSTRG.38376.1	MSTRG.38376	NA	X	-	94339825	94348603	4	1161	CX058_HUMAN^CX058_HUMAN^Q:397-861,H:142-295^61.29%ID^E:1.5e-59^RecName: Full=Putative uncharacterized protein CXorf58;^Eukaryota; Metazoa; Chordata; Craniata; Vertebrata; Euteleostomi; Mammalia; Eutheria; Euarchontoglires; Primates; Haplorrhini; Catarrhini; Hominidae; Homo	MSTRG.38376.1.p1	CX058_HUMAN^CX058_HUMAN^Q:1-167,H:150-315^58.084%ID^E:9.74e-64^RecName: Full=Putative uncharacterized protein CXorf58;^Eukaryota; Metazoa; Chordata; Craniata; Vertebrata; Euteleostomi; Mammalia; Eutheria; Euarchontoglires; Primates; Haplorrhini; Catarrhini; Hominidae; Homo	.	ENOG410XR5W^chromosome X open reading frame 58	KEGG:hsa:254158	.	.	Coding	0.587349	coding	COD	0	0	0	0	0	0	15.2667	0.481654	1.20596	0.139913	7.92248	0.550035	0.593694	0.047576	0	0	0	0	2.66754	1.17424	10.0448	1.15549	25.4109	2.16441
MSTRG.38471.10	MSTRG.38471	NA	X	+	101695736	101706282	8	2140	.	MSTRG.38471.10.p1	.	.	.	.	.	.	Coding	0.667199	coding	COD	0	0	0	0	0	0	75.7669	2.39039	0	0	21.8317	1.51571	0	0	0	0	0	0	0	0	0	0	0	0
MSTRG.38471.6	MSTRG.38471	NA	X	+	101695736	101706282	6	2434	TI214_CUSRE^TI214_CUSRE^Q:853-1104,H:1419-1502^30.952%ID^E:1.26e-08^RecName: Full=Protein TIC 214 {ECO:0000250|UniProtKB:P56785};^Eukaryota; Viridiplantae; Streptophyta; Embryophyta; Tracheophyta; Spermatophyta; Magnoliophyta; eudicotyledons; Gunneridae; Pentapetalae; asterids; lamiids; Solanales; Convolvulaceae; Cuscuteae; Cuscuta; Monogynella`TI214_CUSRE^TI214_CUSRE^Q:874-1128,H:1418-1502^30.58…	MSTRG.38471.6.p1	TTN1_CAEEL^TTN1_CAEEL^Q:178-333,H:7088-7243^31.41%ID^E:3.04e-06^RecName: Full=Titin homolog {ECO:0000303|PubMed:12381307};^Eukaryota; Metazoa; Ecdysozoa; Nematoda; Chromadorea; Rhabditida; Rhabditina; Rhabditomorpha; Rhabditoidea; Rhabditidae; Peloderinae; Caenorhabditis`TTN1_CAEEL^TTN1_CAEEL^Q:178-333,H:7072-7227^31.41%ID^E:4.55e-06^RecName: Full=Titin homolog {ECO:0000303|PubMed:12381307};^Euka…	.	ENOG410XQFD^myosin light chain kinase	.	GO:0031672^cellular_component^A band`GO:0031674^cellular_component^I band`GO:0031430^cellular_component^M band`GO:0031965^cellular_component^nuclear membrane`GO:0030017^cellular_component^sarcomere`GO:0051015^molecular_function^actin filament binding`GO:0005524^molecular_function^ATP binding`GO:0046872^molecular_function^metal ion binding`GO:0017022^molecular_function^myosin binding`GO:0004674^mo…	.	Coding	0.956155	coding	COD	0	0	0	0	0	0	0.463863	0.014635	123.909	14.3756	292.628	20.3163	0	0	0	0	0	0	0	0	0	0	0	0
MSTRG.38471.8	MSTRG.38471	NA	X	+	101695736	101706282	7	2386	TI214_CUSRE^TI214_CUSRE^Q:853-1095,H:1419-1499^32.099%ID^E:1.78e-08^RecName: Full=Protein TIC 214 {ECO:0000250|UniProtKB:P56785};^Eukaryota; Viridiplantae; Streptophyta; Embryophyta; Tracheophyta; Spermatophyta; Magnoliophyta; eudicotyledons; Gunneridae; Pentapetalae; asterids; lamiids; Solanales; Convolvulaceae; Cuscuteae; Cuscuta; Monogynella`TI214_CUSRE^TI214_CUSRE^Q:874-1083,H:1418-1487^35.71…	MSTRG.38471.8.p1	.	.	.	.	.	.	Coding	0.936603	coding	COD	0	0	0	0	0	0	0.407462	0.012855	0	0	95.9162	6.65918	0	0	0	0	0	0	0	0	0	0	0	0
MSTRG.38471.9	MSTRG.38471	NA	X	+	101695736	101706282	8	2143	.	MSTRG.38471.9.p1	.	.	.	.	.	.	Coding	0.672381	coding	COD	0	0	0	0	0	0	39.4733	1.24535	0	0	6.23244	0.4327	0.069984	0.005608	1.86189	0.146076	0	0	0	0	0	0	9.28241	0.790645
MSTRG.38478.1	MSTRG.38478	NA	X	-	101818009	101821967	5	2182	CX049_MOUSE^CX049_MOUSE^Q:764-1771,H:195-509^36.705%ID^E:2.35e-39^RecName: Full=Uncharacterized protein CXorf49 homolog;^Eukaryota; Metazoa; Chordata; Craniata; Vertebrata; Euteleostomi; Mammalia; Eutheria; Euarchontoglires; Glires; Rodentia; Myomorpha; Muroidea; Muridae; Murinae; Mus; Mus	MSTRG.38478.1.p1	CX049_MOUSE^CX049_MOUSE^Q:79-540,H:79-509^34.81%ID^E:7.54e-48^RecName: Full=Uncharacterized protein CXorf49 homolog;^Eukaryota; Metazoa; Chordata; Craniata; Vertebrata; Euteleostomi; Mammalia; Eutheria; Euarchontoglires; Glires; Rodentia; Myomorpha; Muroidea; Muridae; Murinae; Mus; Mus	PF15483.6^DUF4641^Domain of unknown function (DUF4641)^80-533^E:2.4e-98	ENOG410XNMM^collagen, type	KEGG:mmu:71088	.	.	Coding	0.999377	coding	COD	0	0	0	0	0.588436	0.04955	2.37397	0.074897	0.414286	0.048064	1.80385	0.125236	0.57516	0.04609	0.385426	0.030239	0.386801	0.026442	13.7083	6.03433	62.7232	7.21529	86.3222	7.35264
MSTRG.38584.1	MSTRG.38584	NA	X	+	112483073	112484148	1	1076	LORF2_MOUSE^LORF2_MOUSE^Q:2-880,H:339-631^94.881%ID^E:0^RecName: Full=LINE-1 retrotransposable element ORF2 protein;^Eukaryota; Metazoa; Chordata; Craniata; Vertebrata; Euteleostomi; Mammalia; Eutheria; Euarchontoglires; Glires; Rodentia; Myomorpha; Muroidea; Muridae; Murinae; Mus; Mus`LORF2_MOUSE^LORF2_MOUSE^Q:871-1074,H:629-696^97.059%ID^E:0^RecName: Full=LINE-1 retrotransposable element ORF2 p…	MSTRG.38584.1.p1	LORF2_MOUSE^LORF2_MOUSE^Q:1-293,H:339-631^94.881%ID^E:0^RecName: Full=LINE-1 retrotransposable element ORF2 protein;^Eukaryota; Metazoa; Chordata; Craniata; Vertebrata; Euteleostomi; Mammalia; Eutheria; Euarchontoglires; Glires; Rodentia; Myomorpha; Muroidea; Muridae; Murinae; Mus; Mus	PF00078.27^RVT_1^Reverse transcriptase (RNA-dependent DNA polymerase)^186-292^E:5.9e-21	ENOG41120A8^NA	.	GO:0004519^molecular_function^endonuclease activity`GO:0046872^molecular_function^metal ion binding`GO:0003964^molecular_function^RNA-directed DNA polymerase activity`GO:0006310^biological_process^DNA recombination	.	Coding	0.533921	coding	COD	0.526255	0.042059	0.00302	0.000245	0.231877	0.019525	37.6932	1.18919	6.3691	0.738927	26.3355	1.8284	0.260223	0.020853	1.04095	0.081669	2.03601	0.139184	0.814591	0.358578	4.34689	0.500039	6.92079	0.58949
MSTRG.38629.1	MSTRG.38629	NA	X	+	122729232	122751245	2	1168	LORF2_MOUSE^LORF2_MOUSE^Q:1-1167,H:647-1035^97.429%ID^E:0^RecName: Full=LINE-1 retrotransposable element ORF2 protein;^Eukaryota; Metazoa; Chordata; Craniata; Vertebrata; Euteleostomi; Mammalia; Eutheria; Euarchontoglires; Glires; Rodentia; Myomorpha; Muroidea; Muridae; Murinae; Mus; Mus	MSTRG.38629.1.p1	LORF2_MOUSE^LORF2_MOUSE^Q:1-389,H:647-1035^97.429%ID^E:0^RecName: Full=LINE-1 retrotransposable element ORF2 protein;^Eukaryota; Metazoa; Chordata; Craniata; Vertebrata; Euteleostomi; Mammalia; Eutheria; Euarchontoglires; Glires; Rodentia; Myomorpha; Muroidea; Muridae; Murinae; Mus; Mus	PF00078.27^RVT_1^Reverse transcriptase (RNA-dependent DNA polymerase)^2-134^E:2.9e-23	ENOG41120A8^NA	.	GO:0004519^molecular_function^endonuclease activity`GO:0046872^molecular_function^metal ion binding`GO:0003964^molecular_function^RNA-directed DNA polymerase activity`GO:0006310^biological_process^DNA recombination	.	Coding	0.995211	coding	COD	1.73002	0.138266	1.32277	0.107528	1.7881	0.150569	23.4392	0.739491	6.95562	0.806974	24.9956	1.73537	2.38099	0.190801	1.34247	0.105324	2.51498	0.171927	0.770634	0.339229	1.2702	0.146116	5.24272	0.446558
MSTRG.38632.2	MSTRG.38632	NA	X	-	123230976	123238186	3	4913	.	MSTRG.38632.2.p1	.	.	.	.	.	.	Coding	1	coding	COD	0	0	0.254797	0.020712	0.000271	2.3e-05	0.748514	0.023615	0	0	0.654796	0.045461	0.511651	0.041001	0.422729	0.033166	0	0	3.63585	1.60048	30.7866	3.5415	43.4272	3.69898
MSTRG.38632.3	MSTRG.38632	NA	X	-	123230976	123238186	2	6062	.	MSTRG.38632.3.p1	.	.	.	.	.	.	Coding	1	coding	COD	0.134466	0.010747	0	0	0.153806	0.012951	0	0	0.499291	0.057927	0.519583	0.036073	0.204571	0.016393	0.945706	0.074196	1.62491	0.111081	8.05841	3.54726	27.7951	3.19738	28.5153	2.42884
MSTRG.38633.1	MSTRG.38633	NA	X	-	123228379	123232075	2	1399	.	MSTRG.38633.1.p1	.	.	.	.	.	.	Coding	0.996479	coding	COD	0	0	0	0	0.047634	0.004011	6.18159	0.195025	0.604003	0.070075	0.509912	0.035402	0.583131	0.046729	0.614592	0.048218	0.14975	0.010237	7.48732	3.29588	50.5195	5.81145	55.2284	4.70417
MSTRG.38636.3	MSTRG.38636	NA	X	-	123471067	123476390	2	1877	.	MSTRG.38636.3.p1	.	.	.	.	.	.	Coding	0.999974	coding	COD	0.439138	0.035096	0	0	0.057006	0.0048	1.30585	0.041199	0.522122	0.060575	2.79059	0.193742	1.30187	0.104325	1.8576	0.14574	2.94282	0.201175	15.1257	6.65827	58.9409	6.78019	81.8691	6.97334
MSTRG.38637.1	MSTRG.38637	NA	X	-	123477671	123479424	2	1373	.	MSTRG.38637.1.p1	.	.	.	.	.	.	Coding	0.999831	coding	COD	2.05902	0.16456	0.493602	0.040125	0.895883	0.075439	12.2363	0.386046	4.74836	0.550893	14.7735	1.02568	7.08666	0.56789	10.8718	0.852954	12.7366	0.870692	64.9698	28.5993	273.856	31.5027	407.542	34.713
MSTRG.38640.1	MSTRG.38640	NA	X	-	123681658	123684907	2	2101	.	MSTRG.38640.1.p1	.	.	.	.	.	.	Coding	1	coding	COD	0.520515	0.0416	0.137013	0.011138	0	0	0.303401	0.009572	0.349843	0.040588	1.07482	0.074621	1.87544	0.150288	1.61337	0.126579	0.685655	0.046872	8.63557	3.80133	62.123	7.14624	82.0049	6.9849
MSTRG.38642.1	MSTRG.38642	NA	X	-	123689800	123696684	2	2289	.	MSTRG.38642.1.p1	.	.	.	.	.	.	Coding	0.999908	coding	COD	0	0	0	0	0	0	3.4113	0.107624	0.58709	0.068113	0	0	1.46297	0.117235	1.39468	0.109421	1.50069	0.102589	9.71005	4.27431	34.158	3.92933	51.0875	4.35146
MSTRG.38642.2	MSTRG.38642	NA	X	-	123693006	123696684	2	2530	.	MSTRG.38642.2.p1	.	.	.	.	.	.	Coding	1	coding	COD	0	0	0.137826	0.011204	0	0	1.75737	0.055444	0.394921	0.045818	2.6503	0.184003	0.346511	0.027768	0.423844	0.033253	0	0	3.53773	1.55729	30.9333	3.55838	22.9924	1.95842
MSTRG.38646.1	MSTRG.38646	NA	X	-	123904005	123907826	2	1524	.	MSTRG.38646.1.p1	.	.	.	.	.	.	Coding	0.999548	coding	COD	1.24659	0.099629	0.878893	0.071445	0	0	4.58935	0.144791	2.8303	0.328365	7.73439	0.536976	6.13085	0.491296	4.35761	0.34188	6.34747	0.433921	39.923	17.5739	209.291	24.0755	189.626	16.1517
MSTRG.38648.1	MSTRG.38648	NA	X	-	123909664	123914633	2	2672	.	MSTRG.38648.1.p1	.	.	.	.	.	.	Coding	1	coding	COD	0.224171	0.017916	0	0	0	0	0	0	0	0	1.3544	0.094032	0	0	0.101899	0.007995	0.049361	0.003374	8.23295	3.6241	13.2306	1.52197	14.0246	1.19457
MSTRG.38648.4	MSTRG.38648	NA	X	-	123910923	123914633	2	1413	.	MSTRG.38648.4.p1	.	.	.	.	.	.	Coding	0.999755	coding	COD	0	0	0	0	0	0	2.44221	0.07705	0	0	0.457079	0.031734	0.165186	0.013237	0.133572	0.01048	0.463877	0.031711	2.17734	0.958454	17.7795	2.04524	17.1952	1.46463
MSTRG.38656.1	MSTRG.38656	NA	X	+	125319644	125442951	3	2736	.	MSTRG.38656.1.p1	.	.	.	.	.	.	Coding	1	coding	COD	0.574609	0.045924	0.007675	0.000624	1.29522	0.109065	5.50893	0.173803	0.084137	0.009761	13.7678	0.955857	9.77304	0.783162	3.12129	0.244884	2.99988	0.205075	49.426	21.757	391.431	45.0278	284.95	24.2711
MSTRG.38656.2	MSTRG.38656	NA	X	+	125319756	125442190	2	2244	.	MSTRG.38656.2.p1	.	.	.	.	.	.	Coding	0.999996	coding	COD	1.96342	0.156919	1.59767	0.129874	0.085817	0.007226	6.25809	0.197438	1.9755	0.229193	8.86797	0.615677	3.19018	0.255645	7.41804	0.581989	11.7438	0.802821	53.0247	23.3412	118.706	13.6552	372.351	31.7156
MSTRG.38656.3	MSTRG.38656	NA	X	+	125319784	125442190	3	1835	.	MSTRG.38656.3.p1	.	.	.	.	.	.	Coding	0.999942	coding	COD	0	0	0	0	0	0	2.75704	0.086982	3.99131	0.463062	5.8492	0.406093	2.46213	0.197303	4.71015	0.369539	2.23652	0.152891	9.923	4.36805	84.2005	9.6859	66.3158	5.64856
MSTRG.38660.1	MSTRG.38660	NA	X	+	125716176	125723251	3	1331	.	MSTRG.38660.1.p1	.	.	.	.	.	.	Coding	0.999781	coding	COD	0.113763	0.009092	0	0	0.276121	0.023251	4.88768	0.154203	1.2372	0.143537	3.84024	0.266616	4.27909	0.342905	3.00409	0.235689	2.10954	0.144211	13.9349	6.13406	90.709	10.4346	93.1217	7.93179
MSTRG.38661.1	MSTRG.38661	NA	X	+	125725099	125727962	1	2864	.	MSTRG.38661.1.p1	.	.	.	.	.	.	Coding	0.999975	coding	COD	1.34334	0.107361	0.459195	0.037328	1.04514	0.088007	13.1941	0.416263	3.31943	0.385112	19.402	1.34703	10.2504	0.821413	9.73203	0.763535	12.1572	0.831084	87.6065	38.5639	400.506	46.0717	503.309	42.8702
MSTRG.38668.3	MSTRG.38668	NA	X	+	126024697	126030661	4	2518	.	MSTRG.38668.3.p1	.	.	.	.	.	.	Coding	0.999923	coding	COD	0.220297	0.017606	0	0	0	0	1.1947	0.037692	0.338385	0.039259	0	0	3.25824	0.261099	2.63098	0.206416	0.464844	0.031777	27.8406	12.2553	75.9011	8.7312	110.574	9.4183
MSTRG.38668.4	MSTRG.38668	NA	X	+	126027602	126030661	2	1911	.	MSTRG.38668.4.p1	.	.	.	.	.	.	Coding	0.999968	coding	COD	0.001522	0.000122	0	0	0.615258	0.051808	0.441253	0.013921	0	0	1.68106	0.116711	2.43008	0.194734	1.43276	0.112408	1.19013	0.081359	10.6902	4.70578	45.7291	5.2604	60.9934	5.19522
MSTRG.38681.1	MSTRG.38681	NA	X	+	128236969	128238441	1	1473	LORF2_MOUSE^LORF2_MOUSE^Q:1-1473,H:565-1055^97.76%ID^E:0^RecName: Full=LINE-1 retrotransposable element ORF2 protein;^Eukaryota; Metazoa; Chordata; Craniata; Vertebrata; Euteleostomi; Mammalia; Eutheria; Euarchontoglires; Glires; Rodentia; Myomorpha; Muroidea; Muridae; Murinae; Mus; Mus	MSTRG.38681.1.p1	LORF2_MOUSE^LORF2_MOUSE^Q:1-491,H:565-1055^97.76%ID^E:0^RecName: Full=LINE-1 retrotransposable element ORF2 protein;^Eukaryota; Metazoa; Chordata; Craniata; Vertebrata; Euteleostomi; Mammalia; Eutheria; Euarchontoglires; Glires; Rodentia; Myomorpha; Muroidea; Muridae; Murinae; Mus; Mus	PF00078.27^RVT_1^Reverse transcriptase (RNA-dependent DNA polymerase)^2-216^E:5e-41	ENOG41120A8^NA	.	GO:0004519^molecular_function^endonuclease activity`GO:0046872^molecular_function^metal ion binding`GO:0003964^molecular_function^RNA-directed DNA polymerase activity`GO:0006310^biological_process^DNA recombination	.	Coding	0.999968	coding	COD	1.3632	0.108949	1.64121	0.133413	1.39992	0.117882	20.101	0.634172	7.43488	0.862577	23.6886	1.64463	1.66429	0.133368	1.54922	0.121545	2.39087	0.163443	3.04958	1.34241	5.18113	0.596005	4.44082	0.378254
MSTRG.38687.1	MSTRG.38687	NA	X	+	129429484	129434580	2	1201	LORF1_MOUSE^LORF1_MOUSE^Q:1-1020,H:32-357^85.588%ID^E:0^RecName: Full=LINE-1 retrotransposable element ORF1 protein {ECO:0000305};^Eukaryota; Metazoa; Chordata; Craniata; Vertebrata; Euteleostomi; Mammalia; Eutheria; Euarchontoglires; Glires; Rodentia; Myomorpha; Muroidea; Muridae; Murinae; Mus; Mus	MSTRG.38687.1.p1	LORF1_MOUSE^LORF1_MOUSE^Q:1-340,H:32-357^85.588%ID^E:0^RecName: Full=LINE-1 retrotransposable element ORF1 protein {ECO:0000305};^Eukaryota; Metazoa; Chordata; Craniata; Vertebrata; Euteleostomi; Mammalia; Eutheria; Euarchontoglires; Glires; Rodentia; Myomorpha; Muroidea; Muridae; Murinae; Mus; Mus	PF17489.2^Tnp_22_trimer^L1 transposable element trimerization domain^115-157^E:3.2e-23`PF02994.14^Transposase_22^L1 transposable element RBD-like domain^160-257^E:4.9e-52`PF17490.2^Tnp_22_dsRBD^L1 transposable element dsRBD-like domain^260-324^E:1.6e-38	.	.	GO:0005737^cellular_component^cytoplasm`GO:0036464^cellular_component^cytoplasmic ribonucleoprotein granule`GO:0010494^cellular_component^cytoplasmic stress granule`GO:0005730^cellular_component^nucleolus`GO:1990904^cellular_component^ribonucleoprotein complex`GO:0000166^molecular_function^nucleotide binding`GO:0003727^molecular_function^single-stranded RNA binding`GO:0032197^biological_process^t…	.	Coding	0.99499	coding	COD	1.01464	0.081091	0.291538	0.023699	0.81224	0.068395	15.8553	0.500224	11.8208	1.37142	19.4828	1.35263	0.64457	0.051653	0.496037	0.038917	0.962948	0.065828	4.97223	2.18875	8.35014	0.960548	25.2514	2.15083
MSTRG.38848.2	MSTRG.38848	NA	X	-	147843114	147844773	2	1603	.	MSTRG.38848.2.p1	.	.	.	.	.	.	Coding	0.976465	coding	COD	2.92052	0.233412	2.39093	0.194357	0	0	206.288	6.50823	30.8694	3.58139	70.2823	4.87949	4.30373	0.344879	4.18441	0.328292	3.53412	0.241597	5.36705	2.36255	13.9675	1.60673	9.6487	0.821844
MSTRG.38852.1	MSTRG.38852	NA	X	-	148234052	148235913	1	1862	.	MSTRG.38852.1.p1	.	.	.	.	.	.	Coding	0.961687	coding	COD	1.90595	0.152326	0.738705	0.060049	2.24183	0.188775	91.6846	2.89258	27.6715	3.21038	108.46	7.53005	2.51631	0.201644	4.3988	0.345112	3.92933	0.268614	5.12259	2.25494	10.0131	1.15184	15.9873	1.36174
MSTRG.38852.2	MSTRG.38852	NA	X	-	148234052	148235913	2	1805	.	MSTRG.38852.2.p1	.	.	.	.	.	.	Coding	0.944963	coding	COD	0	0	0	0	0	0	29.2977	0.924321	11.844	1.37411	60.6505	4.21079	0	0	0	0	0	0	0	0	5.90364	0.679119	0	0
MSTRG.38852.3	MSTRG.38852	NA	X	-	148234052	148235913	2	1805	.	MSTRG.38852.3.p1	.	.	.	.	.	.	Coding	0.944963	coding	COD	0	0	0.803988	0.065356	0	0	63.3779	1.99953	25.8452	2.9985	55.2826	3.83811	0.865837	0.069384	0	0	0	0	0	0	3.82866	0.440425	4.65063	0.396125
MSTRG.38856.1	MSTRG.38856	NA	X	-	148800943	148802258	1	1316	.	MSTRG.38856.1.p1	.	.	.	.	.	.	Coding	0.999803	coding	COD	1.75596	0.140339	1.33811	0.108774	2.16577	0.182371	51.1825	1.61477	50.5424	5.86381	71.8855	4.9908	5.01884	0.402185	3.44783	0.270503	5.0625	0.346079	0.638502	0.281065	12.2139	1.40501	16.2046	1.38025
MSTRG.38856.2	MSTRG.38856	NA	X	-	148800943	148802258	2	1259	.	MSTRG.38856.2.p1	.	.	.	.	.	.	Coding	0.999704	coding	COD	0	0	0	0	0	0	27.9713	0.882474	0	0	29.1915	2.02668	0	0	0	0	0	0	2.43871	1.0735	0	0	0	0
MSTRG.38856.3	MSTRG.38856	NA	X	-	148800986	148802199	2	1100	.	MSTRG.38856.3.p1	.	.	.	.	.	.	Coding	0.998866	coding	COD	0	0	0	0	0	0	30.8758	0.97411	0	0	29.3315	2.0364	0	0	0	0	0	0	0	0	0	0	0	0
MSTRG.38866.1	MSTRG.38866	NA	X	-	150095330	150097477	1	2148	.	MSTRG.38866.1.p1	.	.	.	.	.	.	Coding	0.831396	coding	COD	0.05634	0.004503	1.59888	0.129973	1.81047	0.152452	27.5727	0.8699	9.81289	1.13847	25.7811	1.78991	1.13431	0.090898	2.38945	0.187466	3.8036	0.260019	1.35915	0.598292	11.7021	1.34614	1.48976	0.126893
MSTRG.38866.2	MSTRG.38866	NA	X	-	150095335	150097477	2	2029	.	MSTRG.38866.2.p1	.	.	.	.	.	.	Coding	0.694669	coding	COD	0.360168	0.028785	2.30392	0.187285	0	0	56.3773	1.77866	18.242	2.11639	59.6824	4.14358	0	0	0.790539	0.062022	0	0	1.24027	0.545961	0	0	3.95931	0.337241
MSTRG.38866.3	MSTRG.38866	NA	X	-	150095335	150097395	2	2004	.	MSTRG.38866.3.p1	.	.	.	.	.	.	Coding	0.882763	coding	COD	0	0	0	0	0	0	109.692	3.46069	13.3892	1.55338	35.7138	2.4795	0	0	0	0	0	0	0	0	0	0	1.80297	0.153571
MSTRG.38866.4	MSTRG.38866	NA	X	-	150095335	150097395	2	2004	.	MSTRG.38866.4.p1	.	.	.	.	.	.	Coding	0.882763	coding	COD	0.68629	0.054849	1.6563	0.13464	0	0	121.738	3.84073	21.5772	2.50333	84.3299	5.85478	0.774926	0.062099	1.01135	0.079346	0	0	1.9905	0.876205	0	0	4.28082	0.364626
MSTRG.38939.1	MSTRG.38939	NA	X	+	156371025	156406780	2	1346	LORF1_MOUSE^LORF1_MOUSE^Q:162-1274,H:1-357^83.558%ID^E:0^RecName: Full=LINE-1 retrotransposable element ORF1 protein {ECO:0000305};^Eukaryota; Metazoa; Chordata; Craniata; Vertebrata; Euteleostomi; Mammalia; Eutheria; Euarchontoglires; Glires; Rodentia; Myomorpha; Muroidea; Muridae; Murinae; Mus; Mus	MSTRG.38939.1.p1	LORF1_MOUSE^LORF1_MOUSE^Q:1-371,H:1-357^83.558%ID^E:0^RecName: Full=LINE-1 retrotransposable element ORF1 protein {ECO:0000305};^Eukaryota; Metazoa; Chordata; Craniata; Vertebrata; Euteleostomi; Mammalia; Eutheria; Euarchontoglires; Glires; Rodentia; Myomorpha; Muroidea; Muridae; Murinae; Mus; Mus	PF17489.2^Tnp_22_trimer^L1 transposable element trimerization domain^146-188^E:3.6e-23`PF02994.14^Transposase_22^L1 transposable element RBD-like domain^191-288^E:5.2e-50`PF17490.2^Tnp_22_dsRBD^L1 transposable element dsRBD-like domain^291-355^E:8.6e-39	.	.	GO:0005737^cellular_component^cytoplasm`GO:0036464^cellular_component^cytoplasmic ribonucleoprotein granule`GO:0010494^cellular_component^cytoplasmic stress granule`GO:0005730^cellular_component^nucleolus`GO:1990904^cellular_component^ribonucleoprotein complex`GO:0000166^molecular_function^nucleotide binding`GO:0003727^molecular_function^single-stranded RNA binding`GO:0032197^biological_process^t…	.	Coding	0.998274	coding	COD	3.02823	0.24202	2.0442	0.166172	2.78591	0.234591	34.9201	1.1017	19.6452	2.27919	40.6395	2.82148	1.39413	0.111719	3.65899	0.287069	2.30198	0.157366	2.39227	1.05306	12.1443	1.39701	22.2896	1.89855
MSTRG.38995.1	MSTRG.38995	NA	X	+	163566803	163567299	1	497	LORF1_MOUSE^LORF1_MOUSE^Q:1-495,H:161-325^93.939%ID^E:5.41e-111^RecName: Full=LINE-1 retrotransposable element ORF1 protein {ECO:0000305};^Eukaryota; Metazoa; Chordata; Craniata; Vertebrata; Euteleostomi; Mammalia; Eutheria; Euarchontoglires; Glires; Rodentia; Myomorpha; Muroidea; Muridae; Murinae; Mus; Mus	MSTRG.38995.1.p1	LORF1_MOUSE^LORF1_MOUSE^Q:1-161,H:161-321^94.41%ID^E:2.98e-109^RecName: Full=LINE-1 retrotransposable element ORF1 protein {ECO:0000305};^Eukaryota; Metazoa; Chordata; Craniata; Vertebrata; Euteleostomi; Mammalia; Eutheria; Euarchontoglires; Glires; Rodentia; Myomorpha; Muroidea; Muridae; Murinae; Mus; Mus	PF02994.14^Transposase_22^L1 transposable element RBD-like domain^17-114^E:3.3e-53`PF17490.2^Tnp_22_dsRBD^L1 transposable element dsRBD-like domain^117-161^E:2.3e-27	.	.	GO:0005737^cellular_component^cytoplasm`GO:0036464^cellular_component^cytoplasmic ribonucleoprotein granule`GO:0010494^cellular_component^cytoplasmic stress granule`GO:0005730^cellular_component^nucleolus`GO:1990904^cellular_component^ribonucleoprotein complex`GO:0000166^molecular_function^nucleotide binding`GO:0003727^molecular_function^single-stranded RNA binding`GO:0032197^biological_process^t…	.	Coding	0.933728	coding	COD	1.72847	0.138142	1.42213	0.115605	0.938766	0.07905	37.7341	1.19048	10.0216	1.16268	35.905	2.49278	1.44708	0.115962	1.95795	0.153613	1.4557	0.099514	2.62871	1.15714	6.62103	0.761642	15.48	1.31854
MSTRG.39060.1	MSTRG.39060	NA	Y	+	3917151	3924268	2	1529	LORF2_MOUSE^LORF2_MOUSE^Q:2-1528,H:107-615^95.285%ID^E:0^RecName: Full=LINE-1 retrotransposable element ORF2 protein;^Eukaryota; Metazoa; Chordata; Craniata; Vertebrata; Euteleostomi; Mammalia; Eutheria; Euarchontoglires; Glires; Rodentia; Myomorpha; Muroidea; Muridae; Murinae; Mus; Mus	MSTRG.39060.1.p1	LORF2_MOUSE^LORF2_MOUSE^Q:1-509,H:107-615^95.285%ID^E:0^RecName: Full=LINE-1 retrotransposable element ORF2 protein;^Eukaryota; Metazoa; Chordata; Craniata; Vertebrata; Euteleostomi; Mammalia; Eutheria; Euarchontoglires; Glires; Rodentia; Myomorpha; Muroidea; Muridae; Murinae; Mus; Mus	PF14529.6^Exo_endo_phos_2^Endonuclease-reverse transcriptase^11-133^E:1.7e-06`PF00078.27^RVT_1^Reverse transcriptase (RNA-dependent DNA polymerase)^418-509^E:1.9e-17	ENOG41120A8^NA	.	GO:0004519^molecular_function^endonuclease activity`GO:0046872^molecular_function^metal ion binding`GO:0003964^molecular_function^RNA-directed DNA polymerase activity`GO:0006310^biological_process^DNA recombination	.	Coding	0.999836	coding	COD	1.26867	0.101394	1.00458	0.081662	0	0	37.6757	1.18864	13.1266	1.52292	43.6781	3.03245	3.105	0.248819	2.19264	0.172026	2.02714	0.138578	1.20179	0.52902	3.0487	0.350704	6.25791	0.533028
MSTRG.39088.1	MSTRG.39088	NA	Y	+	6959527	6961628	2	936	.	MSTRG.39088.1.p1	.	.	.	.	.	.	Coding	0.996927	coding	COD	0	0	0	0	0	0	0	0	0	0	0.860043	0.05971	0	0	0.516669	0.040536	2.80694	0.191886	4.45449	1.96084	15.6939	1.80533	12.7036	1.08205
MSTRG.39153.1	MSTRG.39153	NA	Y	+	90774552	90783749	3	2598	.	MSTRG.39153.1.p1	.	.	.	.	.	.	Coding	0.836353	coding	COD	10.534	0.841891	2.70337	0.219756	12.2225	1.02921	23.964	0.756046	30.1761	3.50095	57.7461	4.00914	0.572395	0.045869	0.117137	0.00919	0.2347	0.016044	2.25801	0.993965	4.01535	0.461901	7.57088	0.644862
MSTRG.39157.1	MSTRG.39157	NA	Y	-	90818902	90828742	3	2264	.	MSTRG.39157.1.p3	.	.	.	.	.	.	Coding	0.999742	coding	COD	31.4063	2.51004	45.4581	3.69527	62.2595	5.24263	213.111	6.7235	118.474	13.745	222.204	15.427	19.8214	1.58839	18.8477	1.47872	14.5766	0.996474	2.1389	0.941533	1.04977	0.120759	2.35057	0.200213
MSTRG.39157.14	MSTRG.39157	NA	Y	-	90825040	90828733	2	2985	.	MSTRG.39157.14.p3	.	.	.	.	.	.	Coding	1	coding	COD	0.214676	0.017157	0.050032	0.004067	0.722287	0.060821	26.8148	0.845987	1.04381	0.1211	2.65502	0.18433	27.0472	2.16742	1.4747	0.115699	0.041171	0.002815	1.13275	0.49863	0.124642	0.014338	0.014389	0.001226
MSTRG.39157.3	MSTRG.39157	NA	Y	-	90819080	90828742	4	2600	.	MSTRG.39157.3.p3	.	.	.	.	.	.	Coding	0.999999	coding	COD	0	0	1.75261	0.142469	0	0	30.8897	0.974548	0	0	0	0	7.0916	0.568285	2.70299	0.212066	8.28376	0.566288	0.22073	0.097164	0.121041	0.013924	0	0
MSTRG.39157.7	MSTRG.39157	NA	Y	-	90819080	90828742	6	2807	.	MSTRG.39157.7.p1	.	.	.	.	.	.	Coding	1	coding	COD	0	0	4.27197	0.347266	0.094401	0.007949	113.352	3.57617	0.358051	0.04154	0	0	5.89379	0.472299	15.5069	1.21661	0	0	1.57647	0.693954	0	0	0	0
MSTRG.4438.1	MSTRG.4438	NA	11	+	13812306	13813247	1	942	LORF1_MOUSE^LORF1_MOUSE^Q:3-731,H:115-357^89.3%ID^E:7.19e-157^RecName: Full=LINE-1 retrotransposable element ORF1 protein {ECO:0000305};^Eukaryota; Metazoa; Chordata; Craniata; Vertebrata; Euteleostomi; Mammalia; Eutheria; Euarchontoglires; Glires; Rodentia; Myomorpha; Muroidea; Muridae; Murinae; Mus; Mus	MSTRG.4438.1.p1	LORF1_MOUSE^LORF1_MOUSE^Q:1-243,H:115-357^89.3%ID^E:4.21e-158^RecName: Full=LINE-1 retrotransposable element ORF1 protein {ECO:0000305};^Eukaryota; Metazoa; Chordata; Craniata; Vertebrata; Euteleostomi; Mammalia; Eutheria; Euarchontoglires; Glires; Rodentia; Myomorpha; Muroidea; Muridae; Murinae; Mus; Mus	PF17489.2^Tnp_22_trimer^L1 transposable element trimerization domain^18-60^E:1.9e-23`PF02994.14^Transposase_22^L1 transposable element RBD-like domain^63-160^E:3e-51`PF17490.2^Tnp_22_dsRBD^L1 transposable element dsRBD-like domain^163-226^E:3.8e-38	.	.	GO:0005737^cellular_component^cytoplasm`GO:0036464^cellular_component^cytoplasmic ribonucleoprotein granule`GO:0010494^cellular_component^cytoplasmic stress granule`GO:0005730^cellular_component^nucleolus`GO:1990904^cellular_component^ribonucleoprotein complex`GO:0000166^molecular_function^nucleotide binding`GO:0003727^molecular_function^single-stranded RNA binding`GO:0032197^biological_process^t…	.	Coding	0.913683	coding	COD	0.774239	0.061878	0.636235	0.051719	0	0	67.4851	2.12911	13.9324	1.61641	27.4749	1.9075	1.44657	0.115921	2.58846	0.20308	1.44285	0.098635	2.91932	1.28507	11.9886	1.37909	28.7121	2.4456
MSTRG.4602.1	MSTRG.4602	NA	11	+	26671369	26672883	1	1515	LORF2_MOUSE^LORF2_MOUSE^Q:1-1515,H:13-517^94.851%ID^E:0^RecName: Full=LINE-1 retrotransposable element ORF2 protein;^Eukaryota; Metazoa; Chordata; Craniata; Vertebrata; Euteleostomi; Mammalia; Eutheria; Euarchontoglires; Glires; Rodentia; Myomorpha; Muroidea; Muridae; Murinae; Mus; Mus	MSTRG.4602.1.p1	LORF2_MOUSE^LORF2_MOUSE^Q:1-505,H:13-517^94.851%ID^E:0^RecName: Full=LINE-1 retrotransposable element ORF2 protein;^Eukaryota; Metazoa; Chordata; Craniata; Vertebrata; Euteleostomi; Mammalia; Eutheria; Euarchontoglires; Glires; Rodentia; Myomorpha; Muroidea; Muridae; Murinae; Mus; Mus	PF03372.23^Exo_endo_phos^Endonuclease/Exonuclease/phosphatase family^7-225^E:1.5e-11`PF14529.6^Exo_endo_phos_2^Endonuclease-reverse transcriptase^105-227^E:2.2e-06	ENOG41120A8^NA	.	GO:0004519^molecular_function^endonuclease activity`GO:0046872^molecular_function^metal ion binding`GO:0003964^molecular_function^RNA-directed DNA polymerase activity`GO:0006310^biological_process^DNA recombination	.	Coding	0.999748	coding	COD	0	0	0.168977	0.013736	0.886292	0.074631	23.1698	0.73099	8.69502	1.00877	20.958	1.45505	0.766073	0.061389	0.068317	0.00536	0.563927	0.038551	0.780528	0.343584	4.22133	0.485596	8.26084	0.70363
MSTRG.4664.1	MSTRG.4664	NA	11	-	30410244	30437358	2	1208	LORF2_MOUSE^LORF2_MOUSE^Q:2-1207,H:365-766^93.284%ID^E:0^RecName: Full=LINE-1 retrotransposable element ORF2 protein;^Eukaryota; Metazoa; Chordata; Craniata; Vertebrata; Euteleostomi; Mammalia; Eutheria; Euarchontoglires; Glires; Rodentia; Myomorpha; Muroidea; Muridae; Murinae; Mus; Mus	MSTRG.4664.1.p1	LORF2_MOUSE^LORF2_MOUSE^Q:1-380,H:365-744^93.684%ID^E:0^RecName: Full=LINE-1 retrotransposable element ORF2 protein;^Eukaryota; Metazoa; Chordata; Craniata; Vertebrata; Euteleostomi; Mammalia; Eutheria; Euarchontoglires; Glires; Rodentia; Myomorpha; Muroidea; Muridae; Murinae; Mus; Mus	PF00078.27^RVT_1^Reverse transcriptase (RNA-dependent DNA polymerase)^160-380^E:1.5e-46	ENOG41120A8^NA	.	GO:0004519^molecular_function^endonuclease activity`GO:0046872^molecular_function^metal ion binding`GO:0003964^molecular_function^RNA-directed DNA polymerase activity`GO:0006310^biological_process^DNA recombination	.	Coding	0.988877	coding	COD	1.65399	0.132189	0.265315	0.021567	0.354045	0.029813	4.66294	0.147112	1.73094	0.200819	4.39814	0.30535	1.26638	0.101481	1.45949	0.114506	2.48396	0.169807	8.45198	3.72051	27.6071	3.17575	58.4972	4.9826
MSTRG.4773.1	MSTRG.4773	NA	11	+	41559204	41560330	1	1127	LORF1_MOUSE^LORF1_MOUSE^Q:2-1093,H:3-357^85.989%ID^E:0^RecName: Full=LINE-1 retrotransposable element ORF1 protein {ECO:0000305};^Eukaryota; Metazoa; Chordata; Craniata; Vertebrata; Euteleostomi; Mammalia; Eutheria; Euarchontoglires; Glires; Rodentia; Myomorpha; Muroidea; Muridae; Murinae; Mus; Mus	MSTRG.4773.1.p1	LORF1_MOUSE^LORF1_MOUSE^Q:1-364,H:3-357^85.989%ID^E:0^RecName: Full=LINE-1 retrotransposable element ORF1 protein {ECO:0000305};^Eukaryota; Metazoa; Chordata; Craniata; Vertebrata; Euteleostomi; Mammalia; Eutheria; Euarchontoglires; Glires; Rodentia; Myomorpha; Muroidea; Muridae; Murinae; Mus; Mus	PF17489.2^Tnp_22_trimer^L1 transposable element trimerization domain^139-181^E:3.5e-23`PF02994.14^Transposase_22^L1 transposable element RBD-like domain^184-281^E:3.1e-53`PF17490.2^Tnp_22_dsRBD^L1 transposable element dsRBD-like domain^284-348^E:5.9e-38	.	.	GO:0005737^cellular_component^cytoplasm`GO:0036464^cellular_component^cytoplasmic ribonucleoprotein granule`GO:0010494^cellular_component^cytoplasmic stress granule`GO:0005730^cellular_component^nucleolus`GO:1990904^cellular_component^ribonucleoprotein complex`GO:0000166^molecular_function^nucleotide binding`GO:0003727^molecular_function^single-stranded RNA binding`GO:0032197^biological_process^t…	.	Coding	0.996664	coding	COD	0.766815	0.061285	0.82449	0.067022	0.49719	0.041866	30.1903	0.952483	8.91665	1.03449	26.4327	1.83515	0.689885	0.055284	1.88214	0.147665	0.893138	0.061056	4.91727	2.16456	13.8237	1.5902	27.9161	2.3778
MSTRG.573.1	MSTRG.573	NA	1	+	56715647	56716657	1	1011	LORF1_MOUSE^LORF1_MOUSE^Q:2-970,H:49-357^83.591%ID^E:0^RecName: Full=LINE-1 retrotransposable element ORF1 protein {ECO:0000305};^Eukaryota; Metazoa; Chordata; Craniata; Vertebrata; Euteleostomi; Mammalia; Eutheria; Euarchontoglires; Glires; Rodentia; Myomorpha; Muroidea; Muridae; Murinae; Mus; Mus	MSTRG.573.1.p1	LORF1_MOUSE^LORF1_MOUSE^Q:1-323,H:49-357^83.591%ID^E:0^RecName: Full=LINE-1 retrotransposable element ORF1 protein {ECO:0000305};^Eukaryota; Metazoa; Chordata; Craniata; Vertebrata; Euteleostomi; Mammalia; Eutheria; Euarchontoglires; Glires; Rodentia; Myomorpha; Muroidea; Muridae; Murinae; Mus; Mus	PF17489.2^Tnp_22_trimer^L1 transposable element trimerization domain^98-140^E:3e-23`PF02994.14^Transposase_22^L1 transposable element RBD-like domain^143-240^E:4.4e-51`PF17490.2^Tnp_22_dsRBD^L1 transposable element dsRBD-like domain^243-307^E:6.9e-38	.	.	GO:0005737^cellular_component^cytoplasm`GO:0036464^cellular_component^cytoplasmic ribonucleoprotein granule`GO:0010494^cellular_component^cytoplasmic stress granule`GO:0005730^cellular_component^nucleolus`GO:1990904^cellular_component^ribonucleoprotein complex`GO:0000166^molecular_function^nucleotide binding`GO:0003727^molecular_function^single-stranded RNA binding`GO:0032197^biological_process^t…	.	Coding	0.999129	coding	COD	2.40471	0.192188	2.12654	0.172866	2.05011	0.172632	55.2353	1.74263	19.8421	2.30203	62.9074	4.36748	3.16795	0.253864	4.98899	0.391416	7.46726	0.510471	3.77113	1.66003	12.1763	1.40069	22.8048	1.94243
MSTRG.6871.1	MSTRG.6871	NA	12	+	6236583	6239274	1	2692	LORF2_MOUSE^LORF2_MOUSE^Q:390-2690,H:1-767^94.915%ID^E:0^RecName: Full=LINE-1 retrotransposable element ORF2 protein;^Eukaryota; Metazoa; Chordata; Craniata; Vertebrata; Euteleostomi; Mammalia; Eutheria; Euarchontoglires; Glires; Rodentia; Myomorpha; Muroidea; Muridae; Murinae; Mus; Mus	MSTRG.6871.1.p1	LORF2_MOUSE^LORF2_MOUSE^Q:1-556,H:1-556^94.245%ID^E:0^RecName: Full=LINE-1 retrotransposable element ORF2 protein;^Eukaryota; Metazoa; Chordata; Craniata; Vertebrata; Euteleostomi; Mammalia; Eutheria; Euarchontoglires; Glires; Rodentia; Myomorpha; Muroidea; Muridae; Murinae; Mus; Mus	PF03372.23^Exo_endo_phos^Endonuclease/Exonuclease/phosphatase family^19-237^E:1.3e-11`PF14529.6^Exo_endo_phos_2^Endonuclease-reverse transcriptase^117-239^E:2e-06	ENOG41120A8^NA	.	GO:0004519^molecular_function^endonuclease activity`GO:0046872^molecular_function^metal ion binding`GO:0003964^molecular_function^RNA-directed DNA polymerase activity`GO:0006310^biological_process^DNA recombination	.	Coding	0.937169	coding	COD	0.339339	0.02712	0.441122	0.035859	0.708098	0.059626	19.3468	0.610377	10.3257	1.19797	25.3505	1.76002	0.470282	0.037686	0.902953	0.070842	0.820097	0.056063	1.15583	0.508791	4.00057	0.460201	8.70361	0.741344
MSTRG.7062.1	MSTRG.7062	NA	12	+	19246222	19248277	2	1943	POL_XMRV6^POL_XMRV6^Q:484-1941,H:1118-1603^87.449%ID^E:0^RecName: Full=Gag-Pol polyprotein;^Viruses; Ortervirales; Retroviridae; Orthoretrovirinae; Gammaretrovirus; unclassified Gammaretrovirus`POL_XMRV6^POL_XMRV6^Q:3-488,H:920-1081^98.765%ID^E:0^RecName: Full=Gag-Pol polyprotein;^Viruses; Ortervirales; Retroviridae; Orthoretrovirinae; Gammaretrovirus; unclassified Gammaretrovirus	MSTRG.7062.1.p1	POL_XMRV6^POL_XMRV6^Q:2-416,H:1118-1532^86.506%ID^E:0^RecName: Full=Gag-Pol polyprotein;^Viruses; Ortervirales; Retroviridae; Orthoretrovirinae; Gammaretrovirus; unclassified Gammaretrovirus	PF00075.24^RNase_H^RNase H^59-201^E:6.7e-32`PF16721.5^zf-H3C2^Zinc-finger like, probable DNA-binding^223-320^E:2.6e-46`PF09337.10^zf-H2C2^H2C2 zinc finger^269-309^E:2.9e-16`PF00665.26^rve^Integrase core domain^328-415^E:1.6e-16	.	.	GO:0020002^cellular_component^host cell plasma membrane`GO:0016020^cellular_component^membrane`GO:0019013^cellular_component^viral nucleocapsid`GO:0004190^molecular_function^aspartic-type endopeptidase activity`GO:0003677^molecular_function^DNA binding`GO:0003887^molecular_function^DNA-directed DNA polymerase activity`GO:0042802^molecular_function^identical protein binding`GO:0003723^molecular_fu…	GO:0003676^molecular_function^nucleic acid binding`GO:0004523^molecular_function^RNA-DNA hybrid ribonuclease activity`GO:0015074^biological_process^DNA integration	Coding	0.974204	coding	COD	17.7271	1.41677	45.2917	3.68174	8.86825	0.74676	54.7119	1.72612	6.7238	0.780078	20.3419	1.41228	120.618	9.66571	102.624	8.05146	129.826	8.87504	8.55473	3.76575	45.9939	5.29086	58.7949	5.00795
MSTRG.7067.1	MSTRG.7067	NA	12	+	19630159	19632499	1	2341	LORF2_MOUSE^LORF2_MOUSE^Q:1-2340,H:323-1102^97.308%ID^E:0^RecName: Full=LINE-1 retrotransposable element ORF2 protein;^Eukaryota; Metazoa; Chordata; Craniata; Vertebrata; Euteleostomi; Mammalia; Eutheria; Euarchontoglires; Glires; Rodentia; Myomorpha; Muroidea; Muridae; Murinae; Mus; Mus	MSTRG.7067.1.p1	LORF2_MOUSE^LORF2_MOUSE^Q:1-780,H:323-1102^97.308%ID^E:0^RecName: Full=LINE-1 retrotransposable element ORF2 protein;^Eukaryota; Metazoa; Chordata; Craniata; Vertebrata; Euteleostomi; Mammalia; Eutheria; Euarchontoglires; Glires; Rodentia; Myomorpha; Muroidea; Muridae; Murinae; Mus; Mus	PF00078.27^RVT_1^Reverse transcriptase (RNA-dependent DNA polymerase)^202-458^E:8.5e-55	ENOG41120A8^NA	.	GO:0004519^molecular_function^endonuclease activity`GO:0046872^molecular_function^metal ion binding`GO:0003964^molecular_function^RNA-directed DNA polymerase activity`GO:0006310^biological_process^DNA recombination	.	Coding	0.999993	coding	COD	2.29325	0.18328	1.47031	0.119521	1.89843	0.15986	26.5945	0.839037	6.699	0.777201	32.6695	2.26815	1.69148	0.135547	1.30535	0.102413	2.34522	0.160322	0.520077	0.228935	2.1575	0.248185	5.41868	0.461545
MSTRG.8417.1	MSTRG.8417	NA	13	+	8168642	8169728	1	1087	LORF2_MOUSE^LORF2_MOUSE^Q:60-1085,H:1-342^93.86%ID^E:0^RecName: Full=LINE-1 retrotransposable element ORF2 protein;^Eukaryota; Metazoa; Chordata; Craniata; Vertebrata; Euteleostomi; Mammalia; Eutheria; Euarchontoglires; Glires; Rodentia; Myomorpha; Muroidea; Muridae; Murinae; Mus; Mus	MSTRG.8417.1.p1	LORF2_MOUSE^LORF2_MOUSE^Q:20-361,H:1-342^93.86%ID^E:0^RecName: Full=LINE-1 retrotransposable element ORF2 protein;^Eukaryota; Metazoa; Chordata; Craniata; Vertebrata; Euteleostomi; Mammalia; Eutheria; Euarchontoglires; Glires; Rodentia; Myomorpha; Muroidea; Muridae; Murinae; Mus; Mus	PF03372.23^Exo_endo_phos^Endonuclease/Exonuclease/phosphatase family^38-256^E:5.3e-12`PF14529.6^Exo_endo_phos_2^Endonuclease-reverse transcriptase^136-258^E:8.6e-07	ENOG41120A8^NA	.	GO:0004519^molecular_function^endonuclease activity`GO:0046872^molecular_function^metal ion binding`GO:0003964^molecular_function^RNA-directed DNA polymerase activity`GO:0006310^biological_process^DNA recombination	.	Coding	0.99895	coding	COD	2.48819	0.19886	1.02852	0.083608	1.40883	0.118632	34.571	1.09069	10.4136	1.20816	31.3857	2.17902	0	0	1.66881	0.130928	2.29945	0.157193	1.66314	0.732105	4.19128	0.482139	3.53444	0.301051
MSTRG.8512.1	MSTRG.8512	NA	13	+	14764008	14773002	2	1148	LORF1_MOUSE^LORF1_MOUSE^Q:59-1147,H:1-349^83.747%ID^E:0^RecName: Full=LINE-1 retrotransposable element ORF1 protein {ECO:0000305};^Eukaryota; Metazoa; Chordata; Craniata; Vertebrata; Euteleostomi; Mammalia; Eutheria; Euarchontoglires; Glires; Rodentia; Myomorpha; Muroidea; Muridae; Murinae; Mus; Mus	MSTRG.8512.1.p1	LORF1_MOUSE^LORF1_MOUSE^Q:1-363,H:1-349^83.747%ID^E:0^RecName: Full=LINE-1 retrotransposable element ORF1 protein {ECO:0000305};^Eukaryota; Metazoa; Chordata; Craniata; Vertebrata; Euteleostomi; Mammalia; Eutheria; Euarchontoglires; Glires; Rodentia; Myomorpha; Muroidea; Muridae; Murinae; Mus; Mus	PF17489.2^Tnp_22_trimer^L1 transposable element trimerization domain^146-188^E:3.5e-23`PF02994.14^Transposase_22^L1 transposable element RBD-like domain^191-288^E:5.2e-51`PF17490.2^Tnp_22_dsRBD^L1 transposable element dsRBD-like domain^291-355^E:3.1e-38	.	.	GO:0005737^cellular_component^cytoplasm`GO:0036464^cellular_component^cytoplasmic ribonucleoprotein granule`GO:0010494^cellular_component^cytoplasmic stress granule`GO:0005730^cellular_component^nucleolus`GO:1990904^cellular_component^ribonucleoprotein complex`GO:0000166^molecular_function^nucleotide binding`GO:0003727^molecular_function^single-stranded RNA binding`GO:0032197^biological_process^t…	.	Coding	0.999586	coding	COD	3.71554	0.296951	5.48719	0.446051	3.81169	0.320967	45.8754	1.44734	42.4854	4.92906	51.5901	3.58175	3.38226	0.271038	4.58943	0.360068	5.27822	0.360825	4.96634	2.18616	9.6011	1.10445	19.0042	1.61871
MSTRG.8606.1	MSTRG.8606	NA	13	+	23262722	23263567	1	846	GAG_IPMA^GAG_IPMA^Q:3-686,H:593-826^46.667%ID^E:6.97e-65^RecName: Full=Intracisternal A-particle Gag-related polyprotein;^Viruses; Ortervirales; Retroviridae; Intracisternal A-particles	MSTRG.8606.1.p1	GAG_IPMA^GAG_IPMA^Q:1-228,H:593-826^46.667%ID^E:1.13e-65^RecName: Full=Intracisternal A-particle Gag-related polyprotein;^Viruses; Ortervirales; Retroviridae; Intracisternal A-particles	PF00692.19^dUTPase^dUTPase^1-72^E:1.5e-14`PF00077.20^RVP^Retroviral aspartyl protease^85-181^E:1.8e-23`PF01585.23^G-patch^G-patch domain^188-224^E:1.5e-09	.	.	GO:0004190^molecular_function^aspartic-type endopeptidase activity`GO:0003676^molecular_function^nucleic acid binding`GO:0008270^molecular_function^zinc ion binding`GO:0016032^biological_process^viral process	GO:0003676^molecular_function^nucleic acid binding	Coding	0.932475	coding	COD	0	0	0.131206	0.010666	0.332151	0.027969	30.9197	0.975495	4.55437	0.528387	14.2612	0.990116	2.06265	0.16529	1.12175	0.088008	0.990544	0.067715	0.473995	0.20865	3.17494	0.365226	1.88948	0.16094
MSTRG.8802.1	MSTRG.8802	NA	13	+	39940646	39941851	1	1206	LORF1_MOUSE^LORF1_MOUSE^Q:39-1043,H:37-357^83.881%ID^E:0^RecName: Full=LINE-1 retrotransposable element ORF1 protein {ECO:0000305};^Eukaryota; Metazoa; Chordata; Craniata; Vertebrata; Euteleostomi; Mammalia; Eutheria; Euarchontoglires; Glires; Rodentia; Myomorpha; Muroidea; Muridae; Murinae; Mus; Mus	MSTRG.8802.1.p1	LORF1_MOUSE^LORF1_MOUSE^Q:1-347,H:25-357^83.573%ID^E:0^RecName: Full=LINE-1 retrotransposable element ORF1 protein {ECO:0000305};^Eukaryota; Metazoa; Chordata; Craniata; Vertebrata; Euteleostomi; Mammalia; Eutheria; Euarchontoglires; Glires; Rodentia; Myomorpha; Muroidea; Muridae; Murinae; Mus; Mus	PF17489.2^Tnp_22_trimer^L1 transposable element trimerization domain^122-164^E:3.3e-23`PF02994.14^Transposase_22^L1 transposable element RBD-like domain^167-264^E:1.7e-51`PF17490.2^Tnp_22_dsRBD^L1 transposable element dsRBD-like domain^267-331^E:7.2e-38	.	.	GO:0005737^cellular_component^cytoplasm`GO:0036464^cellular_component^cytoplasmic ribonucleoprotein granule`GO:0010494^cellular_component^cytoplasmic stress granule`GO:0005730^cellular_component^nucleolus`GO:1990904^cellular_component^ribonucleoprotein complex`GO:0000166^molecular_function^nucleotide binding`GO:0003727^molecular_function^single-stranded RNA binding`GO:0032197^biological_process^t…	.	Coding	0.994744	coding	COD	3.59701	0.287478	1.66763	0.135561	3.08831	0.260054	55.9579	1.76543	26.0564	3.023	78.003	5.41552	1.86318	0.149306	3.86982	0.30361	3.44196	0.235296	6.40672	2.8202	21.1673	2.43495	51.4591	4.38311
MSTRG.8803.1	MSTRG.8803	NA	13	+	39942750	39944146	1	1397	LORF2_MOUSE^LORF2_MOUSE^Q:1-1395,H:342-806^97.419%ID^E:0^RecName: Full=LINE-1 retrotransposable element ORF2 protein;^Eukaryota; Metazoa; Chordata; Craniata; Vertebrata; Euteleostomi; Mammalia; Eutheria; Euarchontoglires; Glires; Rodentia; Myomorpha; Muroidea; Muridae; Murinae; Mus; Mus	MSTRG.8803.1.p1	LORF2_MOUSE^LORF2_MOUSE^Q:1-465,H:342-806^97.419%ID^E:0^RecName: Full=LINE-1 retrotransposable element ORF2 protein;^Eukaryota; Metazoa; Chordata; Craniata; Vertebrata; Euteleostomi; Mammalia; Eutheria; Euarchontoglires; Glires; Rodentia; Myomorpha; Muroidea; Muridae; Murinae; Mus; Mus	PF00078.27^RVT_1^Reverse transcriptase (RNA-dependent DNA polymerase)^183-439^E:4.1e-55	ENOG41120A8^NA	.	GO:0004519^molecular_function^endonuclease activity`GO:0046872^molecular_function^metal ion binding`GO:0003964^molecular_function^RNA-directed DNA polymerase activity`GO:0006310^biological_process^DNA recombination	.	Coding	0.996919	coding	COD	2.5507	0.203856	0.577631	0.046955	1.71382	0.144314	34.0013	1.07272	8.05321	0.934314	42.7649	2.96904	1.18361	0.094848	1.93546	0.151848	2.22854	0.152346	0.839179	0.369402	4.25214	0.48914	7.36676	0.627476
MSTRG.899.1	MSTRG.899	NA	1	+	82173706	82175665	1	1960	LORF1_MOUSE^LORF1_MOUSE^Q:685-1797,H:1-357^85.714%ID^E:0^RecName: Full=LINE-1 retrotransposable element ORF1 protein {ECO:0000305};^Eukaryota; Metazoa; Chordata; Craniata; Vertebrata; Euteleostomi; Mammalia; Eutheria; Euarchontoglires; Glires; Rodentia; Myomorpha; Muroidea; Muridae; Murinae; Mus; Mus	MSTRG.899.1.p1	LORF1_MOUSE^LORF1_MOUSE^Q:1-371,H:1-357^85.714%ID^E:0^RecName: Full=LINE-1 retrotransposable element ORF1 protein {ECO:0000305};^Eukaryota; Metazoa; Chordata; Craniata; Vertebrata; Euteleostomi; Mammalia; Eutheria; Euarchontoglires; Glires; Rodentia; Myomorpha; Muroidea; Muridae; Murinae; Mus; Mus	PF17489.2^Tnp_22_trimer^L1 transposable element trimerization domain^146-188^E:3.6e-23`PF02994.14^Transposase_22^L1 transposable element RBD-like domain^191-288^E:2.2e-52`PF17490.2^Tnp_22_dsRBD^L1 transposable element dsRBD-like domain^291-355^E:4.7e-38	.	.	GO:0005737^cellular_component^cytoplasm`GO:0036464^cellular_component^cytoplasmic ribonucleoprotein granule`GO:0010494^cellular_component^cytoplasmic stress granule`GO:0005730^cellular_component^nucleolus`GO:1990904^cellular_component^ribonucleoprotein complex`GO:0000166^molecular_function^nucleotide binding`GO:0003727^molecular_function^single-stranded RNA binding`GO:0032197^biological_process^t…	.	Coding	0.624608	coding	COD	0.260944	0.020855	0.361718	0.029404	0.095918	0.008077	26.8425	0.846861	6.75485	0.783681	21.1769	1.47025	0.059167	0.004741	0	0	0.154694	0.010575	1.82043	0.801345	5.48264	0.630689	7.67559	0.653781
MSTRG.9157.1	MSTRG.9157	NA	13	+	62420714	62422033	1	1320	LORF1_MOUSE^LORF1_MOUSE^Q:49-1047,H:39-357^84.084%ID^E:0^RecName: Full=LINE-1 retrotransposable element ORF1 protein {ECO:0000305};^Eukaryota; Metazoa; Chordata; Craniata; Vertebrata; Euteleostomi; Mammalia; Eutheria; Euarchontoglires; Glires; Rodentia; Myomorpha; Muroidea; Muridae; Murinae; Mus; Mus	MSTRG.9157.1.p1	LORF1_MOUSE^LORF1_MOUSE^Q:1-349,H:23-357^83.954%ID^E:0^RecName: Full=LINE-1 retrotransposable element ORF1 protein {ECO:0000305};^Eukaryota; Metazoa; Chordata; Craniata; Vertebrata; Euteleostomi; Mammalia; Eutheria; Euarchontoglires; Glires; Rodentia; Myomorpha; Muroidea; Muridae; Murinae; Mus; Mus	PF17489.2^Tnp_22_trimer^L1 transposable element trimerization domain^124-166^E:3.3e-23`PF02994.14^Transposase_22^L1 transposable element RBD-like domain^169-266^E:1.8e-51`PF17490.2^Tnp_22_dsRBD^L1 transposable element dsRBD-like domain^269-333^E:7.8e-39	.	.	GO:0005737^cellular_component^cytoplasm`GO:0036464^cellular_component^cytoplasmic ribonucleoprotein granule`GO:0010494^cellular_component^cytoplasmic stress granule`GO:0005730^cellular_component^nucleolus`GO:1990904^cellular_component^ribonucleoprotein complex`GO:0000166^molecular_function^nucleotide binding`GO:0003727^molecular_function^single-stranded RNA binding`GO:0032197^biological_process^t…	.	Coding	0.984746	coding	COD	3.83182	0.306244	1.40886	0.114526	3.67386	0.309361	103.624	3.26927	29.9107	3.47016	101.683	7.05957	2.77485	0.222362	4.07193	0.319467	5.57092	0.380835	5.81883	2.56142	17.535	2.01711	27.8375	2.37111
MSTRG.9224.1	MSTRG.9224	NA	13	+	65646210	65648535	3	951	ZN431_MOUSE^ZN431_MOUSE^Q:1-951,H:3-319^63.407%ID^E:7.82e-134^RecName: Full=Zinc finger protein 431;^Eukaryota; Metazoa; Chordata; Craniata; Vertebrata; Euteleostomi; Mammalia; Eutheria; Euarchontoglires; Glires; Rodentia; Myomorpha; Muroidea; Muridae; Murinae; Mus; Mus`ZN431_MOUSE^ZN431_MOUSE^Q:187-951,H:233-487^62.745%ID^E:1.7e-105^RecName: Full=Zinc finger protein 431;^Eukaryota; Metazoa; Chor…	MSTRG.9224.1.p3	ZN844_HUMAN^ZN844_HUMAN^Q:1-232,H:392-649^38.61%ID^E:2.84e-22^RecName: Full=Zinc finger protein 844;^Eukaryota; Metazoa; Chordata; Craniata; Vertebrata; Euteleostomi; Mammalia; Eutheria; Euarchontoglires; Primates; Haplorrhini; Catarrhini; Hominidae; Homo`ZN844_HUMAN^ZN844_HUMAN^Q:6-195,H:369-558^41.969%ID^E:9.05e-21^RecName: Full=Zinc finger protein 844;^Eukaryota; Metazoa; Chordata; Craniata; V…	.	COG5048^Zinc finger protein	KEGG:hsa:284391	GO:0005634^cellular_component^nucleus`GO:0003677^molecular_function^DNA binding`GO:0000981^molecular_function^DNA-binding transcription factor activity, RNA polymerase II-specific`GO:0046872^molecular_function^metal ion binding	.	Coding	0.986425	coding	COD	0	0	0	0	0	0	24.7035	0.779377	2.6055	0.302284	6.34911	0.4408	27.5366	2.20664	30.6712	2.40634	34.2089	2.33856	0.618396	0.272215	8.75622	1.00726	7.6218	0.649199
MSTRG.9241.1	MSTRG.9241	NA	13	+	66150352	66151619	1	1268	LORF2_MOUSE^LORF2_MOUSE^Q:1-1266,H:132-553^94.076%ID^E:0^RecName: Full=LINE-1 retrotransposable element ORF2 protein;^Eukaryota; Metazoa; Chordata; Craniata; Vertebrata; Euteleostomi; Mammalia; Eutheria; Euarchontoglires; Glires; Rodentia; Myomorpha; Muroidea; Muridae; Murinae; Mus; Mus	MSTRG.9241.1.p1	LORF2_MOUSE^LORF2_MOUSE^Q:1-422,H:132-553^94.076%ID^E:0^RecName: Full=LINE-1 retrotransposable element ORF2 protein;^Eukaryota; Metazoa; Chordata; Craniata; Vertebrata; Euteleostomi; Mammalia; Eutheria; Euarchontoglires; Glires; Rodentia; Myomorpha; Muroidea; Muridae; Murinae; Mus; Mus	.	ENOG41120A8^NA	.	GO:0004519^molecular_function^endonuclease activity`GO:0046872^molecular_function^metal ion binding`GO:0003964^molecular_function^RNA-directed DNA polymerase activity`GO:0006310^biological_process^DNA recombination	.	Coding	0.999673	coding	COD	0.896057	0.071614	0.332808	0.027054	0.423896	0.035695	25.9274	0.817991	11.7254	1.36036	19.3996	1.34685	0.788828	0.063213	1.51774	0.119076	2.22227	0.151917	1.70589	0.750923	4.98416	0.573347	6.81614	0.580576
MSTRG.9296.1	MSTRG.9296	NA	13	-	67887324	67892100	2	655	POL1_MOUSE^POL1_MOUSE^Q:298-633,H:5-120^93.966%ID^E:4.83e-71^RecName: Full=Retrovirus-related Pol polyprotein;^Eukaryota; Metazoa; Chordata; Craniata; Vertebrata; Euteleostomi; Mammalia; Eutheria; Euarchontoglires; Glires; Rodentia; Myomorpha; Muroidea; Muridae; Murinae; Mus; Mus	MSTRG.9296.1.p1	POL1_MOUSE^POL1_MOUSE^Q:100-211,H:5-120^93.966%ID^E:5.08e-72^RecName: Full=Retrovirus-related Pol polyprotein;^Eukaryota; Metazoa; Chordata; Craniata; Vertebrata; Euteleostomi; Mammalia; Eutheria; Euarchontoglires; Glires; Rodentia; Myomorpha; Muroidea; Muridae; Murinae; Mus; Mus	PF01141.18^Gag_p12^Gag polyprotein, inner coat protein p12^1-65^E:3e-35`PF02093.16^Gag_p30^Gag P30 core shell protein^76-105^E:1.4e-12`PF18697.1^MLVIN_C^Murine leukemia virus (MLV) integrase (IN) C-terminal domain^130-208^E:5e-35	.	.	GO:0004519^molecular_function^endonuclease activity`GO:0003964^molecular_function^RNA-directed DNA polymerase activity	GO:0019028^cellular_component^viral capsid`GO:0019068^biological_process^virion assembly	Coding	0.945072	coding	COD	91.3012	7.29691	115.361	9.3776	69.2637	5.83242	9.09252	0.286862	1.09972	0.127586	3.00282	0.208477	2.89647	0.232109	2.56324	0.201101	1.44389	0.098706	2.10733	0.927634	0	0	1.9042	0.162193
MSTRG.9400.1	MSTRG.9400	NA	13	+	75172170	75175992	1	3823	LORF2_MOUSE^LORF2_MOUSE^Q:1571-3823,H:1-751^94.94%ID^E:0^RecName: Full=LINE-1 retrotransposable element ORF2 protein;^Eukaryota; Metazoa; Chordata; Craniata; Vertebrata; Euteleostomi; Mammalia; Eutheria; Euarchontoglires; Glires; Rodentia; Myomorpha; Muroidea; Muridae; Murinae; Mus; Mus	MSTRG.9400.1.p1	LORF2_MOUSE^LORF2_MOUSE^Q:23-773,H:1-751^94.94%ID^E:0^RecName: Full=LINE-1 retrotransposable element ORF2 protein;^Eukaryota; Metazoa; Chordata; Craniata; Vertebrata; Euteleostomi; Mammalia; Eutheria; Euarchontoglires; Glires; Rodentia; Myomorpha; Muroidea; Muridae; Murinae; Mus; Mus	PF03372.23^Exo_endo_phos^Endonuclease/Exonuclease/phosphatase family^41-259^E:2.5e-11`PF00078.27^RVT_1^Reverse transcriptase (RNA-dependent DNA polymerase)^546-771^E:1.5e-48	ENOG41120A8^NA	.	GO:0004519^molecular_function^endonuclease activity`GO:0046872^molecular_function^metal ion binding`GO:0003964^molecular_function^RNA-directed DNA polymerase activity`GO:0006310^biological_process^DNA recombination	.	Coding	0.95489	coding	COD	0.221135	0.017673	0.223176	0.018142	0.480269	0.040442	27.9778	0.88268	5.7692	0.669329	18.8611	1.30947	0.184881	0.014815	0.334284	0.026227	0.300341	0.020532	1.80184	0.793162	5.00469	0.575709	8.15798	0.694869
MSTRG.9464.1	MSTRG.9464	NA	13	+	84443222	84444655	1	1434	LORF2_MOUSE^LORF2_MOUSE^Q:1-1434,H:49-526^94.561%ID^E:0^RecName: Full=LINE-1 retrotransposable element ORF2 protein;^Eukaryota; Metazoa; Chordata; Craniata; Vertebrata; Euteleostomi; Mammalia; Eutheria; Euarchontoglires; Glires; Rodentia; Myomorpha; Muroidea; Muridae; Murinae; Mus; Mus	MSTRG.9464.1.p1	LORF2_MOUSE^LORF2_MOUSE^Q:1-478,H:49-526^94.561%ID^E:0^RecName: Full=LINE-1 retrotransposable element ORF2 protein;^Eukaryota; Metazoa; Chordata; Craniata; Vertebrata; Euteleostomi; Mammalia; Eutheria; Euarchontoglires; Glires; Rodentia; Myomorpha; Muroidea; Muridae; Murinae; Mus; Mus	.	ENOG41120A8^NA	.	GO:0004519^molecular_function^endonuclease activity`GO:0046872^molecular_function^metal ion binding`GO:0003964^molecular_function^RNA-directed DNA polymerase activity`GO:0006310^biological_process^DNA recombination	.	Coding	0.999958	coding	COD	1.2856	0.102747	1.73501	0.141038	2.5215	0.212326	29.435	0.928652	9.09324	1.05497	21.5409	1.49552	0.781869	0.062655	0.711367	0.055811	0.097978	0.006698	0.96196	0.423449	4.0301	0.463598	6.8842	0.586374
MSTRG.9745.1	MSTRG.9745	NA	13	+	105793716	105795211	1	1496	LORF1_MOUSE^LORF1_MOUSE^Q:225-1310,H:10-357^85.359%ID^E:0^RecName: Full=LINE-1 retrotransposable element ORF1 protein {ECO:0000305};^Eukaryota; Metazoa; Chordata; Craniata; Vertebrata; Euteleostomi; Mammalia; Eutheria; Euarchontoglires; Glires; Rodentia; Myomorpha; Muroidea; Muridae; Murinae; Mus; Mus	MSTRG.9745.1.p1	LORF1_MOUSE^LORF1_MOUSE^Q:1-324,H:48-357^85.494%ID^E:0^RecName: Full=LINE-1 retrotransposable element ORF1 protein {ECO:0000305};^Eukaryota; Metazoa; Chordata; Craniata; Vertebrata; Euteleostomi; Mammalia; Eutheria; Euarchontoglires; Glires; Rodentia; Myomorpha; Muroidea; Muridae; Murinae; Mus; Mus	PF17489.2^Tnp_22_trimer^L1 transposable element trimerization domain^99-141^E:5.6e-22`PF02994.14^Transposase_22^L1 transposable element RBD-like domain^144-241^E:7.4e-53`PF17490.2^Tnp_22_dsRBD^L1 transposable element dsRBD-like domain^244-308^E:3e-39	.	.	GO:0005737^cellular_component^cytoplasm`GO:0036464^cellular_component^cytoplasmic ribonucleoprotein granule`GO:0010494^cellular_component^cytoplasmic stress granule`GO:0005730^cellular_component^nucleolus`GO:1990904^cellular_component^ribonucleoprotein complex`GO:0000166^molecular_function^nucleotide binding`GO:0003727^molecular_function^single-stranded RNA binding`GO:0032197^biological_process^t…	.	Coding	0.921581	coding	COD	0.033422	0.002671	0.01885	0.001532	0.407955	0.034352	13.1019	0.413355	4.95393	0.574743	19.7809	1.37333	0.193282	0.015489	0.488837	0.038352	0.220154	0.01505	2.07611	0.913894	13.1044	1.50744	24.8575	2.11728
MSTRG.9778.1	MSTRG.9778	NA	13	+	110313470	110313983	1	514	LORF2_MOUSE^LORF2_MOUSE^Q:3-512,H:605-774^97.647%ID^E:1.32e-107^RecName: Full=LINE-1 retrotransposable element ORF2 protein;^Eukaryota; Metazoa; Chordata; Craniata; Vertebrata; Euteleostomi; Mammalia; Eutheria; Euarchontoglires; Glires; Rodentia; Myomorpha; Muroidea; Muridae; Murinae; Mus; Mus	MSTRG.9778.1.p1	LORF2_MOUSE^LORF2_MOUSE^Q:1-140,H:605-744^97.857%ID^E:2.33e-87^RecName: Full=LINE-1 retrotransposable element ORF2 protein;^Eukaryota; Metazoa; Chordata; Craniata; Vertebrata; Euteleostomi; Mammalia; Eutheria; Euarchontoglires; Glires; Rodentia; Myomorpha; Muroidea; Muridae; Murinae; Mus; Mus	PF00078.27^RVT_1^Reverse transcriptase (RNA-dependent DNA polymerase)^1-140^E:5.9e-32	ENOG41120A8^NA	.	GO:0004519^molecular_function^endonuclease activity`GO:0046872^molecular_function^metal ion binding`GO:0003964^molecular_function^RNA-directed DNA polymerase activity`GO:0006310^biological_process^DNA recombination	.	Coding	0.828355	coding	COD	5.78826	0.462606	1.49494	0.121523	3.15986	0.266079	39.0424	1.23176	22.9184	2.65894	42.5803	2.95622	3.34793	0.268286	5.95752	0.467403	5.42234	0.370678	2.75373	1.21218	13.3288	1.53326	14.1892	1.20859
