# Supplementary material for: Uncovering a multitude of stage-specific splice variants and putative protein isoforms generated along mouse spermatogenesis
Source: BMC Genomics. 2024 Mar 20;25:295. doi: 10.1186/s12864-024-10170-z (PMC10953240; doi:10.1186/s12864-024-10170-z)
Supplement: Supplementary file 10 — Supplementary Table S 3 : List of the PCR primers used in this study. [file 12864_2024_10170_MOESM10_ESM.xlsx]

## Sheet: Sheet1
Gene	Transcript	Primer name	Secuence 5'->3'	Fragment length
Agbl5	ENSMUST00000114700.9	AgF_aT	CTGCCAGAGGAGAGTTTCCG	136
		AgR_aT	TCTCTCTGGTCTGGGGGATG
	MSTRG.27115.4	AgF_uT	CCTGACTGTGCTGAAACGGA	222
		AgR_uT	TGTCTCTGTCATCTCAAAGGTG
Baz1a	ENSMUST00000173433.8 and MSTRG.7385.3	BaF_2_auT	ACTGCAATCTTCCAGGCGAT	216-312
		BaR_2_auT	CGTAGCGTCGAATCCTCCTC
	MSTRG.7385.3	BaF_uT	GTGAAGGCCCACTGTGTGAA	124
		BaR_uT	AAACTGCAGCCTTTGGTGTC
BC051142	ENSMUST00000097348.10	BcF_aT	GCTGCTTACCCCAGGAAACA	158
		BcR_aT	CAACAGCCCGTCTCCATCAT
	MSTRG.15748.86	BcF_uT1	GTGAAAGCTGCACCCCTGTA	150
		BcR_uT1	GCAGGGTGGACTCAGAGAAT
	MSTRG.15748.95	BcF_uT2	AGATCCAGCTTTCTCTCTGGAA	102
		BcR_uT2	GAGGAAACTAGGTAGGAGAGCA
Larp1	ENSMUST00000178636.2	LarF_aT	TCCTGTGACTCACTTGTCGC	160
		LarR_aT	AGAGGGCTGAGTGAGGAGAG
	MSTRG.5062.14	LarF_uT	CTCCGGGATGTCCAAGGGAG	114
		LarR_uT	ACTTTCGGTAGCCAAACTGGT
Msh5	ENSMUST00000174556.8	MsF_aT	ACGCATGAAGTTGTCCCACA	104
		MsR_aT	GAGTGAGGCTCTCCTAGGCT
	MSTRG.15777.15	MsF_uT	CAGATCTTTCCAGGCACCTCTC	118
		MsR_uT	CAAGGTCCAATACCCGAGTCA
Rsph1	ENSMUST00000024832.9 and MSTRG.15622.3	RsphF_2_auT	ACAGGTACCAGGGCAAGTTC	193-265
		RsphR_2_auT	CCAGTAAGTCCCTGCGGTTC
Stk31	ENSMUST00000024171.14	StkF_aT	GCTGTGGCGCAAAGTGTAAG	119
		StkR_aT	TGGGCCCAAAATGTTACTGC
	MSTRG.29908.1	StkF_uT	CTGCGCTCCCTCCGCTAT	106
		StkR_uT	ATCCATTTGGACAAGTCCTGGAA

## Sheet: Sheet2
Nombre	Secuencia 5'->3'
BcF_MS.15748.86	GTGAAAGCTGCACCCCTGTA
BcR_MS.15748.86	GCAGGGTGGACTCAGAGAAT
BcF_bMS.15748.86	AACCAGCACTGAAGCCTAGC
BcR_bMS.15748.86	ATAGGTGATGGGAAGGCGTG
BcF_MS.15748.95	AGATCCAGCTTTCTCTCTGGAA
BcR_MS.15748.95	GAGGAAACTAGGTAGGAGAGCA
BcF_bMS.15748.95	AAGATCCAGCTTTCTCTCTGGAA
BcR_bMS.15748.95	GAAACTAGGTAGGAGAGCAAGCC
BcF_3_BC051142	CCCATCAGATACAAGCCGCA
BcR_3_BC051142	ATGAAGATGTGGCAGGGAGG
BcF_3B_BC051142	GGTGTGAACAACCAGCTCCT
BcR_3B_BC051142	GGTCACCCCTTACTTGAGCA
BcF_EN*097348	GCTGCTTACCCCAGGAAACA
BcR_EN*097348	CAACAGCCCGTCTCCATCAT
BcF_bEN*097348	GGCTGCTTACCCCAGGAAA
BcR_bEN*097348	ACTGTAGTCAACAGCCCGTC
F_2_Agbl5	ACGCTGGGAACGCATTAGAG
R_2_Agbl5	GCCCTCTACGAAACGGTGAA
F_2b_Agbl5	CACGCTGGGAACGCATTAGA
R_2b_Agbl5	CTCAGCAGATCCTGGCAGTC
AgF_EN*114700	CTGCCAGAGGAGAGTTTCCG
AgR_EN*114700	TCTCTCTGGTCTGGGGGATG
AgF_bEN*114700	TGGAGAGTGTCAGAGGGAGG
AgR_bEN*114700	AGAAGGCGAAGAAGGTGGTG
AgF_MS.27115.4	CCTGACTGTGCTGAAACGGA
AgR_MS.27115.4	TGTCTCTGTCATCTCAAAGGTG
F_2_Baz1a	ACTGCAATCTTCCAGGCGAT
R_2_Baz1a	CGTAGCGTCGAATCCTCCTC
F_2b_Baz1a	GACTGCAATCTTCCAGGCGA
R_2b_Baz1a	GTCCGTAGCGTCGAATCCTC
BaF_EN*173433	GGAGGCTTTGTCTCCACAGT
BaR_EN*173433	AAATTCAGTCGGCAGGCACT
BaF_MS.7385.3	GTGAAGGCCCACTGTGTGAA
BaR_MS.7385.3	AAACTGCAGCCTTTGGTGTC
MsF_MS.15777.15	CAGATCTTTCCAGGCACCTCTC
MsR_MS.15777.15	CAAGGTCCAATACCCGAGTCA
MsF_bMS.15777.15	GCATCTGCATGCCTGCTTCC
MsR_bMS.15777.15	CAATACCCGAGTCAAGACCGA
MsF_EN*174556	ACGCATGAAGTTGTCCCACA
MsR_EN*174556	GAGTGAGGCTCTCCTAGGCT
MsF_bEN*174556	CGCATGAAGTTGTCCCACAC
MsR_bEN*174556	ACAGGGGCAGGGAGATACTA
F_2_Rsph1	ACAGGTACCAGGGCAAGTTC
R_2_Rsph1	CCAGTAAGTCCCTGCGGTTC
F_2b_Rsph1	CAGGTACCAGGGCAAGTTCAT
R_2b_Rsph1	CTGCCTGGATGTCTTCTGAGG
StkF_EN*24171	GCTGTGGCGCAAAGTGTAAG
StkR_EN*24171	TGGGCCCAAAATGTTACTGC
StkF_bEN*24171	CTGTGGCGCAAAGTGTAAGT
StkR_bEN*24171	CTGTGGCGCAAAGTGTAAGT
StkF_MS.29908.1	CTGCGCTCCCTCCGCTAT
StkF_MS.29908.1	ATCCATTTGGACAAGTCCTGGAA
StkF_bMS.29908.1	ACCCACGTGACCAGGGC
StkF_bMS.29908.1	GAAAACGCCGAGCTTCCACG
LarF_EN*178636	TCCTGTGACTCACTTGTCGC
LarR_EN*178636	AGAGGGCTGAGTGAGGAGAG
LarF_bEN*178636	TGTGGGAATCCCTTGTCAGC
LarR_bEN*178636	GGCTGAGTGAGGAGAGGAGA
LarF_MS.5062.14	CTCCGGGATGTCCAAGGGAG
LarR_MS.5062.14	ACTTTCGGTAGCCAAACTGGT
LarF_bMS.5062.14	GGCGAAATTCTTCTCTCCCTC
LarR_bMS.5062.14	CATATACTTGTGGGTGCGGGG
